# Supplementary material for: ESRP1-regulated isoform switching of LRRFIP2 determines metastasis of gastric cancer
Source: Nat Commun. 2022 Oct 28;13:6274. doi: 10.1038/s41467-022-33786-9 (PMC9616898; doi:10.1038/s41467-022-33786-9)
Supplement: Supplementary file 4 — Source Data [file 41467_2022_33786_MOESM4_ESM.xlsx]

## Sheet: Fig. 1a-e, h, j, o
Statistics Source Data
Fig. 1a			Fig. 1b &j																				Fig. 1d
SNU-668	0.0814795			SNU-668	SNU-5	SNU-484	SNU-1	MKN-1	SNU-638	SNU-719	KATOIII	AGS	SNU-601	SNU-620	MKN-45	NU-N87	MKN-74	SNU-520	SNU-216	MKN-28	SNU-16		Term	P-value	-LOG10 (P-value)
SNU-5	0.181052		LRRFIP2	0.856774	0.506007	0.895149	0.920144	0.866453	0.105324	0.0675145	0.000878211	3.5e-05	0.368659	0.0500413	0.165906	0.695617	0.0348169	0.0300796	0.715824	0.0986346	0.154344		Wnt signaling pathway	0.0472504	1.32559
SNU-484	0.966046		CCDC50	0.988846	0.969904	0.98153	0.959673	0.952068	0.567718	0.0900746	0.19863	0.36081	0.383413	0.0185906	0.618616	0.129545	0.524614	0.0511264	0.348626	0.265667	0.106404		Proteoglycans in cancer	0.0396513	1.40174
SNU-1	1.03091		CD47	0.492131	0.778723	1	0.911906	0.901609	0.16559	0.0257661	0.062751	0.119519	0.52577	0.00101096	0.178345	0.411661	0.158977	0.011872	0.820585	0.309101	0.103467		Basal cell carcinoma	0.0011018	2.9579
MKN-1	3.31425		BICD2	0.765777	0.599732	0.821496	0.754442	0.754184	4.6e-14	1.96e-10	0.0476759	3.58e-10	0.641703	8.34e-11	0.0348139	0.50108	4.08e-07	1.96e-12	0.7128	4.42e-13	2.52e-12		Hippo signaling pathway	0.000883164	3.05396
SNU-638	81.2852		HRH1	0.460721	0.187358	0.00444864	0.580633	0.793855	0.0695731	0.0931732	0.0690765	0.319376	0.452196	0.000272807	0.299234	0.0697558	0.465507	0.0317723	0.433514	0.181841	0.47511
SNU-719	123.877		ATL1	0.415429	0.823814	0.865742	0.404449	0.99954	0.155587	1.93e-05	2.6e-05	0.00351524	0.0321147	3.25e-05	2.79e-08	8.98e-07	0.981422	0.262199	0.187335	0.569631	0.0996157		post-translational protein modification (GO:0043687)	0.0140012	1.85383
KATOIII	133.871		MYH14	0.34048	0.356331	0.632889	0.265347	0.605673	0.0671912	0.0226928	0.0336729	0.0232257	0.146056	0.0560532	0.218806	0.0276908	0.0753865	0.0500436	0.0508807	0.0242068	0.172637		negative regulation of epithelial cell differentiation (GO:0030857)	0.00931212	2.03095
AGS	133.969		MYOF	0.84036	0.663959	0.778645	0.826431	0.718929	0.0744317	0.0705696	0.0261669	0.0412893	0.358465	0.0242618	0.03186	0.124667	0.0711457	0.0334845	0.346795	0.0449285	0.0535384		collagen metabolic process (GO:0032963)	0.00931212	2.03095
SNU-601	136.219		GAB1	0.994895	0.527256	0.648097	0.336153	0.750073	0.285878	0.074665	0.477799	0.348617	0.728643	0.296081	0.0115563	0.344945	0.357533	0.149361	0.450621	0.254287	0.0459685		extracellular matrix organization (GO:0030198)	0.00795954	2.09911
SNU-620	157.241		CD44	0.865052	0.895609	0.697883	9e-13	0.783054	0.0957734	0.00378413	0.0320036	0.00987808	0.0306061	0.00628284	0.0304539	0.00586759	9.54e-18	0.00297438	0.00140756	0.330414	0.00104104		Wnt signaling pathway (GO:0016055)	0.000421712	3.37498
MKN-45	161.552		MARVELD3	0.797693	0.639583	0.701936	0.260776	0	0.0134775	0.0288718	0.147293	0.00300925	0.23489	0.189935	0.0270263	0.187826	0.0945523	0.152345	0.00185022	0.0870421	0.166744
NU-N87	190.348		VGLL4	0.612661	0.549026	0.368697	0.581334	0.526506	0.447313	0.564885	0.213592	0.368396	0.199306	0.430977	0.380237	0.449386	7.27e-08	0.00649099	0.196437	9.13e-07	0.0174482		Fig. 1e
MKN-74	206.45		PDGFA	0.69901	0.333875	0.964281	0.555006	0.740834	9.39e-07	0.0722269	0.163969	0.0986434	0.134785	0.104532	0.173952	0.0540308	0.490269	7e-08	0.538397	0.216409	0.0055057		Term	P-value	-LOG10 (P-value)
SNU-520	242.412		STX2	0.382833	0.557063	0.685375	0.799346	0.608395	0.304147	0.229936	0.278754	0.233235	0.492908	0.358127	0.421896	0.695048	0.347372	0.465887	0.737939	0.39244	0.463709		Hippo signaling pathway	0.0233921	1.63093
SNU-216	292.166		FGFR2	0.118843	0.0996341	0.5407	0.177231	0.507907	5.47e-12	0.096918	0.0871763	0.136058	0.152079	0.156937	0.103572	0.118124	0.261823	0.222436	0.0520487	0.182135	0.116714		Proteoglycans in cancer	0.00945863	2.02417
MKN-28	420.023		GPR56	0.00743966	0.352992	0.0219031	0.911233	0.000358318	0.037085	9.15e-08	1.72e-06	0.0016132	0.0137412	2.04e-08	0.00402807	0.00426148	0.000553181	2.39e-09	6.37e-09	1.67e-08	7.69e-08		Adherens junction	3.81704e-05	4.41827
SNU-16	471.222		BAIAP2	0.407598	0.297446	0.469632	0.407133	0.55782	0.0469099	0.0254269	0.165395	0.113857	0.148531	0.00108987	0.19905	0.165583	0.207976	0.137077	0.225062	0.249239	0.145963		Tight junction	1.98243e-06	5.7028
			HNF1B	0.520904	0.318412	0.527835	0.51394	0.541734	0.437125	0.27081	0.258149	0.342765	0.437588	0.228868	0.206701	0.46455	0.329698	0.360717	0.639862	0.32016	0.275466
			FAM107B	0.405782	0.243726	0.574772	0.309144	0.450356	0.142664	0.292303	0.310703	0.275571	0.178402	0.140458	0.103827	0.285011	0.0163105	0.19231	0.0360624	0.350012	0.0537337		positive regulation of cell adhesion (GO:0045785)	0.00535443	2.27129
Fig. 1h			SYTL2	0.00361805	0.720773	2.27e-08	0.999162	0.315593	0.1302	0.241374	0.185862	0.150084	0.150155	0.205123	0.207125	0.124153	0.0120838	0.150037	0.402986	0.0990197	0.098194		regulation of cell motility (GO:2000145)	0.00316848	2.49915
ESRP1-low	ESRP1-high																						epithelial cell development (GO:0002064)	0.0025531	2.59293
0.974804	0.0254285																						cell-cell junction assembly (GO:0007043)	1.23132e-06	5.90963
0.891337	0		Fig. 1c &j
0.996815	0			SNU-668	SNU-5	SNU-484	SNU-1	MKN-1	SNU-638	SNU-719	KATOIII	AGS	SNU-601	SNU-620	MKN-45	NU-N87	MKN-74	SNU-520	SNU-216	MKN-28	SNU-16
1	0		LRRFIP2	0.111182	0.353315	0.0324379	0.0267058	0.0858102	0.868338	0.874552	0.881354	0.960906	0.568799	0.928838	0.817067	0.267539	0.846618	0.858143	0.280154	0.829764	0.814625
1	0.606921		CCDC50	0.0111538	0.0300959	0.0184704	0.0403272	0.0479323	0.432282	0.909925	0.80137	0.63919	0.616587	0.981409	0.381384	0.870455	0.475386	0.948874	0.651374	0.734333	0.893596		Fig. 2o
	0		CD47	0.507869	0.221277	5.99e-08	0.0880941	0.0983914	0.83441	0.974234	0.937249	0.880481	0.47423	0.998989	0.821655	0.588339	0.841023	0.988128	0.179415	0.690899	0.896533		Sample ID	v2	v3	fc_T vs N	OS	Death	Group
	0.000150033		BICD2	0.234223	0.400268	0.178504	0.245558	0.245816	1	1	0.952324	1	0.358297	1	0.965186	0.49892	1	1	0.2872	1	1		E01-N	3.61	3.48	2.98851	7.03333	1	High
	0.916826		HRH1	0.428731	0.648518	0.00415448	0.297607	0.190563	0.757306	0.894936	0.822791	0.650501	0.400494	0.568146	0.65701	0.895924	0.369114	0.816171	0.521905	0.418975	0.476193		E01-T	6.84	10.4	2.98851	7.03333	1	High
	0		ATL1	0.194814	0.164606	0.0329517	0.212446	0.000288326	0.841042	0.944632	0.99995	0.993762	0.967883	0.999962	0.498339	0.77703	0.0185452	0.737801	0.103471	0.430369	0.900264		E02-N	1.09	8.09	1.5822	31	1	Low
	0		MYH14	0.336895	0.34433	0.36119	0.730229	0.394039	0.931389	0.97586	0.957617	0.972536	0.846928	0.932095	0.770204	0.969553	0.90531	0.945223	0.945244	0.968545	0.825933		E02-T	0.29	12.8	1.5822	31	1	Low
	0.893509		MYOF	0.15964	0.336041	0.221355	0.173569	0.281071	0.925568	0.92943	0.973833	0.958711	0.641535	0.975738	0.96814	0.875333	0.928854	0.966515	0.653205	0.955072	0.946462		E04-N	5.2	4.32	1.39352	13.1333	1	Low
	0.0567764		GAB1	0.0051052	0.472744	0.351903	0.663847	0.249927	0.714122	0.925335	0.522201	0.651383	0.271357	0.703919	0.988444	0.655055	0.642467	0.850639	0.549379	0.745713	0.954032		E04-T	5.67	6.02	1.39352	13.1333	1	Low
	0.236687		CD44	0.0225717	0.0122128	0.175927	0.0757704	0.052608	0.55328	0.674396	0.181709	0.659701	0.707927	0.374051	0.321198	0.766954	0.391379	0.258811	0.806118	0.0101446	0.170531		E05-N	14	2.3	4.09565	15.6	1	High
			MARVELD3	0.0545115	0.360417	0.0743203	0.19304	0.229939	0.409527	0.470282	0.226256	0.547858	0.28389	0.399996	0.381332	0.254991	0.348787	0.390433	0.299687	0.322742	0.239204		E05-T	6.04	9.42	4.09565	15.6	1	High
			VGLL4	0.368718	0.311946	0.611825	0.383241	0.399339	0.52338	0.413638	0.763154	0.595971	0.712362	0.530909	0.602752	0.355538	0.897594	0.910989	0.800714	0.969342	0.970251		E06-N	4.83	1.35	4.97037	6.5	1	High
			PDGFA	0.30099	0.666125	0.0357189	0.444994	0.259166	0.999999	0.927773	0.836031	0.901357	0.865215	0.895468	0.826048	0.945969	0.509731	1	0.461603	0.783591	0.994494		E06-T	2.4	6.71	4.97037	6.5	1	High
			STX2	0.617167	0.442937	0.314625	0.200654	0.391605	0.695853	0.770064	0.721246	0.766765	0.507092	0.641873	0.578104	0.304952	0.652628	0.534113	0.262061	0.60756	0.536291		E10-N	0	2.06	4.1068	11.2333	1	High
			FGFR2	0.09368	0.900362	0.4593	0.0837037	0.322683	0.782604	0.79606	4.32e-11	0.669188	0.641377	0.64341	0.720636	0.55634	0.615376	0.520467	0.710996	0.608108	0.784553		E10-T	1.14	8.46	4.1068	11.2333	1	High
			GPR56	5.96e-09	0.0578297	0.0520488	0	9.65e-05	0.314919	0.495256	0.517501	0.646771	0.645008	0.678944	0.6357	0.548403	0.550945	0.713432	0.712173	0.591721	0.621695		E11-N	8.47	4.89	1.26789	4.06667	1	Low
			BAIAP2	0.240881	0.012746	0.0118746	0.0704724	0.0565287	0.664924	0.598662	0.459882	0.437267	0.200904	0.279454	0.311022	0.329871	0.412884	0.422008	0.40362	0.40219	0.571668		E11-T	3.24	6.2	1.26789	4.06667	1	Low
			HNF1B	0.479096	0.681588	0.472165	0.48606	0.458266	0.562875	0.72919	0.741851	0.657235	0.562412	0.771132	0.793299	0.53545	0.670302	0.639283	0.360138	0.67984	0.724534		E12-N	5.03	2.88	2.125	9.46667	1	High
			FAM107B	0.332148	0.378097	0.0390306	0.114242	0.225592	0.353914	0.486965	0.462853	0.367405	0.298523	0.448868	0.453618	0.272039	0.657154	0.452812	0.403469	0.422646	0.543729		E12-T	6.54	6.12	2.125	9.46667	1	High
			SYTL2	0.49157	3.01e-12	1.78e-11	1.66e-09	0.235635	0.571349	0.332104	0.643609	0.61555	0.604057	0.583219	0.584984	0.319292	0.878477	0.373102	0.305765	0.715758	0.538033		E13-N	8.65	1.57	7.89809	6.73333	1	High
																							E13-T	5.95	12.4	7.89809	6.73333	1	High
																							E16-N	5.16	1.82	1.3022	12.3667	1	Low
																							E16-T	2.24	2.37	1.3022	12.3667	1	Low
																							E18-N	7.28	5.41	2.2366	17.6667	1	High
																							E18-T	3.5	12.1	2.2366	17.6667	1	High
																							E20-N	4.19	5.38	0.620818	12.7667	1	Low
																							E20-T	1.95	3.34	0.620818	12.7667	1	Low
																							E21-N	5.28	2.89	1.48789	14.3667	1	Low
																							E21-T	8.24	4.3	1.48789	14.3667	1	Low
																							E23-N	7.04	3.22	1.68323	6.13333	1	Low
																							E23-T	5.07	5.42	1.68323	6.13333	1	Low
																							E25-N	7.22	1.95	2.41538	18.5333	1	High
																							E25-T	7.69	4.71	2.41538	18.5333	1	High
																							E26-N	3.12	6.03	0.525705	24.3667	1	Low
																							E26-T	8.09	3.17	0.525705	24.3667	1	Low
																							E27-N	9.43	2.63	1.04943	28.9	1	Low
																							E27-T	3.53	2.76	1.04943	28.9	1	Low
																							E29-N	0.88	7.41	0.738192	36	1	Low
																							E29-T	3.2	5.47	0.738192	36	1	Low
																							E30-N	10.1	4.37	1.4714	24.0667	1	Low
																							E30-T	6.16	6.43	1.4714	24.0667	1	Low
																							E32-N	11	2.19	5.2968	15.4	1	High
																							E32-T	0.32	11.6	5.2968	15.4	1	High
																							E33-N	6.44	3.59	1.32312	8.63333	1	Low
																							E33-T	4.94	4.75	1.32312	8.63333	1	Low
																							E34-N	7.94	2.73	0.391941	26.5667	1	Low
																							E34-T	6.45	1.07	0.391941	26.5667	1	Low
																							E37-N	1.01	6.8	0.644118	34.2	1	Low
																							E37-T	1.56	4.38	0.644118	34.2	1	Low
																							E45-N	7.39	2.77	1.29964	19.0667	1	Low
																							E45-T	13.4	3.6	1.29964	19.0667	1	Low
																							E46-N	4.54	3.4	2.60294	21.6	1	High
																							E46-T	2.57	8.85	2.60294	21.6	1	High
																							E48-N	9.85	3.51	1.92593	43.9667	1	Low
																							E48-T	3.76	6.76	1.92593	43.9667	1	Low
																							E50-N	10.4	4.12	0.570388	9.63333	1	Low
																							E50-T	5.27	2.35	0.570388	9.63333	1	Low
																							E52-N	6.05	4.34	2.0023	16.8667	1	High
																							E52-T	10.2	8.69	2.0023	16.8667	1	High
																							E55-N	3.8	8.64	0.72338	15.4667	1	Low
																							E55-T	2.9	6.25	0.72338	15.4667	1	Low
																							E57-N	7.29	4.79	0.989562	10.6333	1	Low
																							E57-T	1.87	4.74	0.989562	10.6333	1	Low
																							E59-N	5.48	4.54	1.10573	17.9333	1	Low
																							E59-T	9.7	5.02	1.10573	17.9333	1	Low
																							E61-N	6.51	3.87	2.58398	20.3667	1	High
																							E61-T	4.43	10	2.58398	20.3667	1	High
																							E62-N	13.4	1.99	1.72362	31.2333	1	Low
																							E62-T	8.38	3.43	1.72362	31.2333	1	Low
																							E65-N	8.15	2.97	0.59596	19.3333	1	Low
																							E65-T	17.7	1.77	0.59596	19.3333	1	Low
																							E66-N	12.5	3.28	1.39939	12.5333	1	Low
																							E66-T	12.2	4.59	1.39939	12.5333	1	Low
																							E67-N	7.18	3.89	1.43188	16.5333	1	Low
																							E67-T	7.2	5.57	1.43188	16.5333	1	Low
																							E68-N	4.15	3.21	1.09969	25.1333	1	Low
																							E68-T	5.59	3.53	1.09969	25.1333	1	Low

## Sheet: Fig.1j
Fig. 1j

## Sheet: Fig. 2b, c, d
Fig. 2b

## Sheet: Fig.2a, e, f, j, k
Fig. 2a				Fig. 2e					Fig. 2f
Invasion	LPCX	LPCX-Flag-ESRP1		Invasion		LPCX-Flag-LRRFIP2				LPCX	LPCX-Flag-LRRFIP2-V2	LPCX-Flag-LRRFIP2-V3
	99	35			LPCX	V2	V3		#1	92	89	224
	132	43			3	15	152		#2	34	143	374
	118	21			2	11	130		#3	95	152	305
Migration	LPCX	LPCX-Flag-ESRP1			5	7	105		#4	59	98	120
	165	64		Migration		LPCX-Flag-LRRFIP2			#5	63	125	254
	153	72			LPCX	V2	V3
	138	51			76	63	120
					55	47	152
					43	58	138
Fig. 2j					Fig. 2k
Invasion	Control	KO#1	KO#2			Control	KO#1	KO#2
	164	14	32		#1	177	0	69
	202	9	20		#2	153	1	34
	145	21	15		#3	104	0	5
Migration	Control	KO#1	KO#2		#4	59	0	23
	148	12	22
	135	15	18
	131	9	21

## Sheet: Fig. 3a
GeneId	GeneAcc	NcbiGene	Type	GeneName	Desc	EXP:MKN1_ctrl:FPKM	EXP:MKN1_ko_1:FPKM	EXP:MKN1_ko_2:FPKM		DEG:MKN1_ctrl vs MKN1_ko_1:QV=0.05:SELECT	DEG:MKN1_ctrl vs MKN1_ko_1:PV	DEG:MKN1_ctrl vs MKN1_ko_1:QV	DEG:MKN1_ctrl vs MKN1_ko_1:Log2fc	DEG:MKN1_ctrl vs MKN1_ko_1:UP_DOWN	DEG:MKN1_ctrl vs MKN1_ko_2:QV=0.05:SELECT	DEG:MKN1_ctrl vs MKN1_ko_2:PV	DEG:MKN1_ctrl vs MKN1_ko_2:QV	DEG:MKN1_ctrl vs MKN1_ko_2:Log2fc	DEG:MKN1_ctrl vs MKN1_ko_2:UP_DOWN	GeneOntology
TBIG000008	ENSG00000240361	None	Y	OR4G11P	olfactory receptor family 4 subfamily G member 11 pseudogene [Source:HGNC Symbol;Acc:HGNC:31276]	0	0	0	0	N	-	-	-	-	N	-	-	-	-	-
TBIG000009	ENSG00000186092	79501	Y	OR4F5	olfactory receptor family 4 subfamily F member 5 [Source:HGNC Symbol;Acc:HGNC:14825]	0	0	0	0	N	-	-	-	-	N	-	-	-	-	GO:0004930,GO:0004984,GO:0005886,GO:0007165,GO:0007186,GO:0007608,GO:0016020,GO:0016021,GO:0050896,GO:0050911
TBIG000027	ENSG00000284733	81399	Y	OR4F29	olfactory receptor family 4 subfamily F member 29 [Source:HGNC Symbol;Acc:HGNC:31275]	0	0	0	0	N	-	-	-	-	N	-	-	-	-	GO:0004930,GO:0004984,GO:0005886,GO:0007165,GO:0007186,GO:0007608,GO:0016020,GO:0016021,GO:0050896,GO:0050911
TBIG000042	ENSG00000284662	81399	Y	OR4F16	olfactory receptor family 4 subfamily F member 16 [Source:HGNC Symbol;Acc:HGNC:15079]	0	0	0	0	N	-	-	-	-	N	-	-	-	-	GO:0004930,GO:0004984,GO:0005886,GO:0007165,GO:0007186,GO:0007608,GO:0016020,GO:0016021,GO:0050896,GO:0050911
TBIG000083	ENSG00000162571	254173	Y	TTLL10	tubulin tyrosine ligase like 10 [Source:HGNC Symbol;Acc:HGNC:26693]	0	0	0	0	N	0.703	1	1.57	UP	N	1	1	0	-	GO:0000166,GO:0005515,GO:0005524,GO:0005829,GO:0006464,GO:0018094,GO:0070735
TBIG000085	ENSG00000186827	7293	Y	TNFRSF4	TNF receptor superfamily member 4 [Source:HGNC Symbol;Acc:HGNC:11918]	0	0	0	0	N	-	-	-	-	N	-	-	-	-	GO:0001618,GO:0005031,GO:0005515,GO:0005886,GO:0005887,GO:0006954,GO:0006955,GO:0006968,GO:0009897,GO:0009986,GO:0016020,GO:0016021,GO:0016032,GO:0030890,GO:0033209,GO:0042098,GO:0043433,GO:0045859,GO:0045892,GO:0046718,GO:0050710,GO:0051024,GO:0070236,GO:2001237
TBIG000111	ENSG00000235098	441869	Y	ANKRD65	ankyrin repeat domain 65 [Source:HGNC Symbol;Acc:HGNC:42950]	0	0	0	0	N	-	-	-	-	N	-	-	-	-	-
TBIG000113	ENSG00000205116	643965	Y	TMEM88B	transmembrane protein 88B [Source:HGNC Symbol;Acc:HGNC:37099]	0	0	0	0	N	-	-	-	-	N	-	-	-	-	GO:0005886,GO:0016020,GO:0016021,GO:0030165
TBIG000140	ENSG00000169885	163688	Y	CALML6	calmodulin like 6 [Source:HGNC Symbol;Acc:HGNC:24193]	0	0.17	0.22	0.39	N	0.8481	1	0.98	UP	N	0.9826	1	0.27	UP	GO:0005509,GO:0005634,GO:0005737,GO:0019722,GO:0030234,GO:0046872,GO:0050790,GO:0051300
TBIG000144	ENSG00000187730	2563	Y	GABRD	gamma-aminobutyric acid type A receptor delta subunit [Source:HGNC Symbol;Acc:HGNC:4084]	0	0.88	0.46	1.34	N	0.1671	1	3.3	UP	N	0.8058	1	1.27	UP	GO:0004888,GO:0004890,GO:0005216,GO:0005230,GO:0005254,GO:0005515,GO:0005886,GO:0005887,GO:0006811,GO:0006821,GO:0007165,GO:0007268,GO:0016020,GO:0016021,GO:0030054,GO:0034220,GO:0034707,GO:0042391,GO:0043005,GO:0045202,GO:0045211,GO:0050877,GO:0098978,GO:0098982,GO:0099055,GO:1902476,GO:1902711
TBIG000162	ENSG00000197921	388585	Y	HES5	hes family bHLH transcription factor 5 [Source:HGNC Symbol;Acc:HGNC:19764]	0	0	0.21	0.21	N	1	1	0	-	N	0.8058	1	1.27	UP	GO:0000122,GO:0000977,GO:0000981,GO:0001078,GO:0001756,GO:0003677,GO:0003682,GO:0003690,GO:0003714,GO:0005575,GO:0005634,GO:0005654,GO:0006355,GO:0007155,GO:0007219,GO:0007224,GO:0007275,GO:0007399,GO:0007420,GO:0008134,GO:0008284,GO:0014003,GO:0021537,GO:0021781,GO:0021861,GO:0021915,GO:0022010,GO:0030154,GO:0030182,GO:0030513,GO:0031641,GO:0042491,GO:0042531,GO:0042668,GO:0043010,GO:0043565,GO:…
TBIG000177	ENSG00000169717	140625	Y	ACTRT2	actin related protein T2 [Source:HGNC Symbol;Acc:HGNC:24026]	0	0	0	0	N	-	-	-	-	N	-	-	-	-	GO:0005737,GO:0005856
TBIG000196	ENSG00000162592	148870	Y	CCDC27	coiled-coil domain containing 27 [Source:HGNC Symbol;Acc:HGNC:26546]	0	0.03	0.03	0.06	N	0.6444	1	0.98	UP	N	0.9964	1	-0.31	DOWN	-
TBIG000197	ENSG00000235169	388588	Y	SMIM1	small integral membrane protein 1 (Vel blood group) [Source:HGNC Symbol;Acc:HGNC:44204]	0	1.06	0.37	1.43	N	0.5054	1	1.72	UP	N	1	1	0.27	UP	GO:0005886,GO:0016020,GO:0016021
TBIG000235	ENSG00000173673	390992	Y	HES3	hes family bHLH transcription factor 3 [Source:HGNC Symbol;Acc:HGNC:26226]	0	0	0	0	N	-	-	-	-	N	-	-	-	-	GO:0000122,GO:0000977,GO:0000978,GO:0000981,GO:0001078,GO:0001701,GO:0001756,GO:0003677,GO:0003714,GO:0005634,GO:0007219,GO:0008134,GO:0021555,GO:0021557,GO:0021558,GO:0021575,GO:0021915,GO:0030154,GO:0030901,GO:0043565,GO:0045892,GO:0045944,GO:0046983,GO:0050767,GO:0060164,GO:1990837
TBIG000248	ENSG00000173662	80835	Y	TAS1R1	taste 1 receptor member 1 [Source:HGNC Symbol;Acc:HGNC:14448]	0	0	0	0	N	-	-	-	-	N	-	-	-	-	GO:0004930,GO:0005886,GO:0005887,GO:0007165,GO:0007186,GO:0008527,GO:0016020,GO:0016021,GO:0046982,GO:0050896,GO:0050909,GO:0050912,GO:0050917
TBIG000271	ENSG00000049247	10911	Y	UTS2	urotensin 2 [Source:HGNC Symbol;Acc:HGNC:12636]	0	0	0	0	N	-	-	-	-	N	-	-	-	-	GO:0005102,GO:0005179,GO:0005576,GO:0005615,GO:0006936,GO:0007186,GO:0007268,GO:0008217,GO:0010469,GO:0097746
TBIG000305	ENSG00000131686	765	Y	CA6	carbonic anhydrase 6 [Source:HGNC Symbol;Acc:HGNC:1380]	0	0	0	0	N	-	-	-	-	N	-	-	-	-	GO:0001580,GO:0004089,GO:0005515,GO:0005576,GO:0005615,GO:0006730,GO:0008270,GO:0015701,GO:0016829,GO:0046872,GO:0070062
TBIG000307	ENSG00000197241	155184	Y	SLC2A7	solute carrier family 2 member 7 [Source:HGNC Symbol;Acc:HGNC:13445]	0	0	0	0	N	-	-	-	-	N	-	-	-	-	GO:0005215,GO:0005886,GO:0008643,GO:0008645,GO:0016020,GO:0016021,GO:0022857,GO:0051119,GO:0055085
TBIG000329	ENSG00000280113	None	Y	AL357140.3	TEC	0	0	0	0	N	-	-	-	-	N	-	-	-	-	-
TBIG000363	ENSG00000175262	148345	Y	C1orf127	chromosome 1 open reading frame 127 [Source:HGNC Symbol;Acc:HGNC:26730]	0	0	0	0	N	1	1	-0.02	DOWN	N	1	1	0	-	-
TBIG000376	ENSG00000171819	10218	Y	ANGPTL7	angiopoietin like 7 [Source:HGNC Symbol;Acc:HGNC:24078]	0	0	0	0	N	-	-	-	-	N	-	-	-	-	GO:0005515,GO:0005576,GO:0006979
TBIG000430	ENSG00000204518	343066	Y	AADACL4	arylacetamide deacetylase like 4 [Source:HGNC Symbol;Acc:HGNC:32038]	0	0	0	0	N	-	-	-	-	N	-	-	-	-	GO:0016020,GO:0016021,GO:0016787,GO:0052689
TBIG000432	ENSG00000188984	126767	Y	AADACL3	arylacetamide deacetylase like 3 [Source:HGNC Symbol;Acc:HGNC:32037]	0	0	0	0	N	-	-	-	-	N	-	-	-	-	GO:0016021,GO:0016787,GO:0052689
TBIG000433	ENSG00000157330	93190	Y	C1orf158	chromosome 1 open reading frame 158 [Source:HGNC Symbol;Acc:HGNC:28567]	0	0	0	0	N	-	-	-	-	N	-	-	-	-	-
TBIG000434	ENSG00000116726	390999	Y	PRAMEF12	PRAME family member 12 [Source:HGNC Symbol;Acc:HGNC:22125]	0	0	0	0	N	-	-	-	-	N	-	-	-	-	GO:0005737,GO:0008284,GO:0043066,GO:0045596,GO:0045892
TBIG000435	ENSG00000116721	65121	Y	PRAMEF1	PRAME family member 1 [Source:HGNC Symbol;Acc:HGNC:28840]	0	0	0	0	N	0.9989	1	-0.02	DOWN	N	1	1	0.27	UP	GO:0005737,GO:0008284,GO:0043066,GO:0045596,GO:0045892
TBIG000437	ENSG00000239810	440560	Y	PRAMEF11	PRAME family member 11 [Source:HGNC Symbol;Acc:HGNC:14086]	0	0	0	0	N	-	-	-	-	N	-	-	-	-	GO:0005737,GO:0008284,GO:0043066,GO:0045596,GO:0045892
TBIG000440	ENSG00000120952	65122	Y	PRAMEF2	PRAME family member 2 [Source:HGNC Symbol;Acc:HGNC:28841]	0	0	0	0	N	-	-	-	-	N	-	-	-	-	GO:0005737,GO:0008284,GO:0043066,GO:0045596,GO:0045892
TBIG000441	ENSG00000243073	400735	Y	PRAMEF4	PRAME family member 4 [Source:HGNC Symbol;Acc:HGNC:31971]	0	0	0	0	N	-	-	-	-	N	-	-	-	-	GO:0005737,GO:0008284,GO:0043066,GO:0045596,GO:0045892
TBIG000442	ENSG00000187545	343071	Y	PRAMEF10	PRAME family member 10 [Source:HGNC Symbol;Acc:HGNC:27997]	0	0	0	0	N	-	-	-	-	N	-	-	-	-	GO:0005737,GO:0008284,GO:0043066,GO:0045596,GO:0045892
TBIG000443	ENSG00000204510	441871	Y	PRAMEF7	PRAME family member 7 [Source:HGNC Symbol;Acc:HGNC:28415]	0	0	0	0	N	-	-	-	-	N	-	-	-	-	GO:0005737,GO:0008284,GO:0043066,GO:0045596,GO:0045892
TBIG000446	ENSG00000232423	440561	Y	PRAMEF6	PRAME family member 6 [Source:HGNC Symbol;Acc:HGNC:30583]	0	0	0	0	N	-	-	-	-	N	-	-	-	-	GO:0005737,GO:0008284,GO:0043066,GO:0045596,GO:0045892
TBIG000448	ENSG00000274764	101929983	Y	PRAMEF27	PRAME family member 27 [Source:HGNC Symbol;Acc:HGNC:51234]	0	0	0	0	N	-	-	-	-	N	-	-	-	-	GO:0005737,GO:0008284,GO:0043066,GO:0045596,GO:0045892
TBIG000449	ENSG00000277058	649330	Y	HNRNPCL3	heterogeneous nuclear ribonucleoprotein C-like 3 [Source:HGNC Symbol;Acc:HGNC:51235]	0	0	0	0	N	-	-	-	-	N	-	-	-	-	GO:0003676,GO:0003723,GO:0005634
TBIG000450	ENSG00000229571	441873	Y	PRAMEF25	PRAME family member 25 [Source:HGNC Symbol;Acc:HGNC:49179]	0	0	0	0	N	-	-	-	-	N	-	-	-	-	GO:0005737,GO:0008284,GO:0043066,GO:0045596,GO:0045892
TBIG000454	ENSG00000229978	None	Y	PRAMEF36P	PRAME family member 36, pseudogene [Source:HGNC Symbol;Acc:HGNC:51897]	0	0	0	0	N	-	-	-	-	N	-	-	-	-	-
TBIG000456	ENSG00000280267	645359	Y	PRAMEF26	PRAME family member 26 [Source:HGNC Symbol;Acc:HGNC:49178]	0	0	0	0	N	-	-	-	-	N	-	-	-	-	-
TBIG000458	ENSG00000204505	343070	Y	PRAMEF9	PRAME family member 9 [Source:HGNC Symbol;Acc:HGNC:27996]	0	0	0	0	N	-	-	-	-	N	-	-	-	-	GO:0008284,GO:0043066,GO:0045596,GO:0045892
TBIG000459	ENSG00000279169	400736	Y	PRAMEF13	PRAME family member 13 [Source:HGNC Symbol;Acc:HGNC:13262]	0	0	0	0	N	-	-	-	-	N	-	-	-	-	GO:0005737,GO:0008284,GO:0043066,GO:0045596,GO:0045892
TBIG000460	ENSG00000279804	391003	Y	PRAMEF18	PRAME family member 18 [Source:HGNC Symbol;Acc:HGNC:30693]	0	0	0	0	N	-	-	-	-	N	-	-	-	-	GO:0005737,GO:0008284,GO:0043066,GO:0045596,GO:0045892
TBIG000462	ENSG00000270601	343068	Y	PRAMEF5	PRAME family member 5 [Source:HGNC Symbol;Acc:HGNC:27995]	0	0	0	0	N	-	-	-	-	N	-	-	-	-	GO:0005737,GO:0008284,GO:0043066,GO:0045596,GO:0045892
TBIG000465	ENSG00000182330	391002	Y	PRAMEF8	PRAME family member 8 [Source:HGNC Symbol;Acc:HGNC:24074]	0	0	0	0	N	-	-	-	-	N	-	-	-	-	GO:0005737,GO:0008284,GO:0043066,GO:0045596,GO:0045892
TBIG000466	ENSG00000237700	645382	Y	PRAMEF33	PRAME family member 33 [Source:HGNC Symbol;Acc:HGNC:49193]	0	0	0	0	N	-	-	-	-	N	-	-	-	-	GO:0005737,GO:0008284,GO:0043066,GO:0045596,GO:0045892
TBIG000467	ENSG00000204501	653619	Y	PRAMEF15	PRAME family member 15 [Source:HGNC Symbol;Acc:HGNC:26764]	0	0	0	0	N	1	1	0	-	N	0.9826	1	0.27	UP	GO:0005737,GO:0008284,GO:0043066,GO:0045596,GO:0045892
TBIG000469	ENSG00000204481	729528	Y	PRAMEF14	PRAME family member 14 [Source:HGNC Symbol;Acc:HGNC:13576]	0	0	0	0	N	-	-	-	-	N	-	-	-	-	GO:0008284,GO:0043066,GO:0045596,GO:0045892
TBIG000470	ENSG00000204480	645414	Y	PRAMEF19	PRAME family member 19 [Source:HGNC Symbol;Acc:HGNC:24908]	0	0	0	0	N	-	-	-	-	N	-	-	-	-	GO:0005737,GO:0008284,GO:0043066,GO:0045596,GO:0045892
TBIG000471	ENSG00000204479	391004	Y	PRAMEF17	PRAME family member 17 [Source:HGNC Symbol;Acc:HGNC:29485]	0	0	0	0	N	-	-	-	-	N	-	-	-	-	GO:0005737,GO:0008284,GO:0043066,GO:0045596,GO:0045892
TBIG000472	ENSG00000204478	645425	Y	PRAMEF20	PRAME family member 20 [Source:HGNC Symbol;Acc:HGNC:25224]	0	0	0	0	N	-	-	-	-	N	-	-	-	-	GO:0005737,GO:0008284,GO:0043066,GO:0045596,GO:0045892
TBIG000497	ENSG00000142615	63036	Y	CELA2A	chymotrypsin like elastase family member 2A [Source:HGNC Symbol;Acc:HGNC:24609]	0	0	0	0	N	0.703	1	1.57	UP	N	0.9826	1	0.27	UP	GO:0004175,GO:0004252,GO:0005576,GO:0005615,GO:0005829,GO:0006508,GO:0008233,GO:0008236,GO:0016787,GO:0017171,GO:0036457,GO:0070268
TBIG000498	ENSG00000215704	51032	Y	CELA2B	chymotrypsin like elastase family member 2B [Source:HGNC Symbol;Acc:HGNC:29995]	0	0	0	0	N	0.9989	1	-0.02	DOWN	N	0.9586	1	1.27	UP	GO:0004252,GO:0005576,GO:0005615,GO:0006508,GO:0008233,GO:0008236,GO:0016787
TBIG000515	ENSG00000162460	388595	Y	TMEM82	transmembrane protein 82 [Source:HGNC Symbol;Acc:HGNC:32350]	0	0	0	0	N	-	-	-	-	N	-	-	-	-	GO:0016020,GO:0016021
TBIG000528	ENSG00000183888	149563	Y	SRARP	steroid receptor associated and regulated protein [Source:HGNC Symbol;Acc:HGNC:28339]	0	0	0	0	N	-	-	-	-	N	-	-	-	-	-
TBIG000530	ENSG00000173641	27129	Y	HSPB7	heat shock protein family B (small) member 7 [Source:HGNC Symbol;Acc:HGNC:5249]	0	0	0	0	N	1	1	0	-	N	0.9826	1	0.27	UP	GO:0005515,GO:0005634,GO:0005654,GO:0005737,GO:0006986,GO:0007507,GO:0008016,GO:0008022,GO:0015030,GO:0015629,GO:0016235,GO:0031005
TBIG000540	ENSG00000237276	None	Y	ANO7L1	anoctamin 7 like 1 [Source:HGNC Symbol;Acc:HGNC:32248]	0	0	0.53	0.53	N	0.8773	1	0.36	UP	N	0.3697	1	1.27	UP	-
TBIG000546	ENSG00000187144	374955	Y	SPATA21	spermatogenesis associated 21 [Source:HGNC Symbol;Acc:HGNC:28026]	0	0	0	0	N	0.8481	1	0.98	UP	N	0.9826	1	0.27	UP	GO:0005509,GO:0046872
TBIG000570	ENSG00000227684	None	Y	CROCCP4	ciliary rootlet coiled-coil, rootletin pseudogene 4 [Source:HGNC Symbol;Acc:HGNC:43864]	0	0	0	0	N	-	-	-	-	N	-	-	-	-	-
TBIG000593	ENSG00000276747	353238	Y	PADI6	peptidyl arginine deiminase 6 [Source:HGNC Symbol;Acc:HGNC:20449]	0	0.03	0	0.03	N	0.703	1	1.57	UP	N	1	1	0	-	GO:0004668,GO:0005509,GO:0005634,GO:0005737,GO:0007010,GO:0007028,GO:0016787,GO:0018101,GO:0034613,GO:0036414,GO:0043143,GO:0045111
TBIG000601	ENSG00000117154	84966	Y	IGSF21	immunoglobin superfamily member 21 [Source:HGNC Symbol;Acc:HGNC:28246]	0	0	0	0	N	-	-	-	-	N	-	-	-	-	GO:0005886,GO:0005913,GO:0007156,GO:0007157,GO:0016020,GO:0030054,GO:0031225,GO:0031362,GO:0038023,GO:0042734,GO:0042803,GO:0045202,GO:0045211,GO:0050839,GO:0060074,GO:0060077
TBIG000602	ENSG00000280222	None	Y	AL365209.1	TEC	0	0	0	0	N	-	-	-	-	N	-	-	-	-	-
TBIG000608	ENSG00000009709	5081	Y	PAX7	paired box 7 [Source:HGNC Symbol;Acc:HGNC:8621]	0	0	0.02	0.02	N	1	1	0	-	N	0.9826	1	0.27	UP	GO:0000981,GO:0000983,GO:0003677,GO:0003700,GO:0005634,GO:0006338,GO:0006355,GO:0007275,GO:0007517,GO:0007519,GO:0009653,GO:0010453,GO:0010468,GO:0014813,GO:0021527,GO:0021904,GO:0031062,GO:0043066,GO:0043393,GO:0043403,GO:0043565,GO:0045944,GO:0048663,GO:0048706,GO:0051216,GO:0060415,GO:2000288
TBIG000609	ENSG00000179002	80834	Y	TAS1R2	taste 1 receptor member 2 [Source:HGNC Symbol;Acc:HGNC:14905]	0	0	0	0	N	-	-	-	-	N	-	-	-	-	GO:0001582,GO:0004930,GO:0005886,GO:0005887,GO:0007165,GO:0007186,GO:0008527,GO:0016020,GO:0016021,GO:0032467,GO:0033041,GO:0043235,GO:0046982,GO:0050896,GO:0050909,GO:0050916,GO:1903767
TBIG000632	ENSG00000270136	100532736	Y	MINOS1-NBL1	MINOS1-NBL1 readthrough [Source:HGNC Symbol;Acc:HGNC:48338]	0	0	0	0	N	-	-	-	-	N	-	-	-	-	GO:0005739,GO:0005743,GO:0016020,GO:0016021,GO:0061617
TBIG000636	ENSG00000178828	54546	Y	RNF186	ring finger protein 186 [Source:HGNC Symbol;Acc:HGNC:25978]	0	0	0	0	N	-	-	-	-	N	-	-	-	-	GO:0004842,GO:0005515,GO:0005789,GO:0016020,GO:0016021,GO:0035519,GO:0043161,GO:0046872,GO:0051865,GO:0061630,GO:0070059,GO:0070534,GO:0070585
TBIG000639	ENSG00000188784	30814	Y	PLA2G2E	phospholipase A2 group IIE [Source:HGNC Symbol;Acc:HGNC:13414]	0	0	0	0	N	-	-	-	-	N	-	-	-	-	GO:0004623,GO:0005509,GO:0005543,GO:0005576,GO:0006629,GO:0006644,GO:0006654,GO:0006954,GO:0016042,GO:0016787,GO:0034374,GO:0036148,GO:0036149,GO:0036150,GO:0036151,GO:0036152,GO:0046872,GO:0047498,GO:0050482,GO:0102567,GO:0102568
TBIG000642	ENSG00000127472	5322	Y	PLA2G5	phospholipase A2 group V [Source:HGNC Symbol;Acc:HGNC:9038]	0	0	0	0	N	-	-	-	-	N	-	-	-	-	GO:0004623,GO:0005509,GO:0005543,GO:0005576,GO:0005794,GO:0005886,GO:0006629,GO:0006644,GO:0006654,GO:0006663,GO:0008201,GO:0009986,GO:0010518,GO:0016042,GO:0016787,GO:0019370,GO:0034097,GO:0034374,GO:0036148,GO:0036149,GO:0036150,GO:0036151,GO:0036152,GO:0043030,GO:0046872,GO:0047498,GO:0048471,GO:0050482,GO:0050728,GO:0051591,GO:0070374,GO:0102567,GO:0102568
TBIG000643	ENSG00000117215	26279	Y	PLA2G2D	phospholipase A2 group IID [Source:HGNC Symbol;Acc:HGNC:9033]	0	0	0	0	N	-	-	-	-	N	-	-	-	-	GO:0002361,GO:0004623,GO:0005509,GO:0005543,GO:0005576,GO:0006629,GO:0006644,GO:0006654,GO:0006954,GO:0008201,GO:0016042,GO:0016787,GO:0036148,GO:0036149,GO:0036150,GO:0036151,GO:0036152,GO:0042130,GO:0043395,GO:0046872,GO:0047498,GO:0050482,GO:0050868,GO:0102567,GO:0102568
TBIG000644	ENSG00000158786	64600	Y	PLA2G2F	phospholipase A2 group IIF [Source:HGNC Symbol;Acc:HGNC:30040]	0	0	0	0	N	-	-	-	-	N	-	-	-	-	GO:0002376,GO:0004623,GO:0005509,GO:0005543,GO:0005576,GO:0005829,GO:0005886,GO:0006629,GO:0006644,GO:0006654,GO:0008150,GO:0016020,GO:0016042,GO:0016787,GO:0036148,GO:0036149,GO:0036150,GO:0036151,GO:0036152,GO:0042130,GO:0045087,GO:0046872,GO:0047498,GO:0050482,GO:0102567,GO:0102568
TBIG000646	ENSG00000187980	391013	Y	PLA2G2C	phospholipase A2 group IIC [Source:HGNC Symbol;Acc:HGNC:9032]	0	0.02	0	0.02	N	0.577	1	1.98	UP	N	1	1	0	-	GO:0004623,GO:0005509,GO:0005543,GO:0005576,GO:0006629,GO:0006644,GO:0016042,GO:0016787,GO:0046872,GO:0047498,GO:0050482,GO:0102567,GO:0102568
TBIG000651	ENSG00000158816	127731	Y	VWA5B1	von Willebrand factor A domain containing 5B1 [Source:HGNC Symbol;Acc:HGNC:26538]	0	0	0	0	N	0.9989	1	-0.02	DOWN	N	1	1	0.27	UP	GO:0005576
TBIG000697	ENSG00000219073	23436	Y	CELA3B	chymotrypsin like elastase family member 3B [Source:HGNC Symbol;Acc:HGNC:15945]	0	0	0	0	N	-	-	-	-	N	-	-	-	-	GO:0004252,GO:0005615,GO:0006508,GO:0008233,GO:0008236,GO:0016787
TBIG000698	ENSG00000285959	None	Y	AL590556.3	novel transcript	0	0.11	0	0.11	N	-	-	-	-	N	-	-	-	-	-
TBIG000701	ENSG00000142789	10136	Y	CELA3A	chymotrypsin like elastase family member 3A [Source:HGNC Symbol;Acc:HGNC:15944]	0	0	0	0	N	-	-	-	-	N	-	-	-	-	GO:0004252,GO:0005615,GO:0006508,GO:0008233,GO:0008236,GO:0016787
TBIG000716	ENSG00000279625	None	Y	AL591122.1	TEC	0	0	0	0	N	-	-	-	-	N	-	-	-	-	-
TBIG000721	ENSG00000173372	712	Y	C1QA	complement C1q A chain [Source:HGNC Symbol;Acc:HGNC:1241]	0	0	0	0	N	-	-	-	-	N	-	-	-	-	GO:0002376,GO:0004252,GO:0005515,GO:0005576,GO:0005581,GO:0005602,GO:0006508,GO:0006956,GO:0006958,GO:0007267,GO:0010039,GO:0030449,GO:0045087,GO:0062023
TBIG000722	ENSG00000159189	714	Y	C1QC	complement C1q C chain [Source:HGNC Symbol;Acc:HGNC:1245]	0	0	0	0	N	-	-	-	-	N	-	-	-	-	GO:0002376,GO:0004252,GO:0005515,GO:0005576,GO:0005581,GO:0005615,GO:0006508,GO:0006955,GO:0006956,GO:0006958,GO:0030449,GO:0030853,GO:0045087,GO:0045650,GO:0062023,GO:0072562
TBIG000723	ENSG00000173369	713	Y	C1QB	complement C1q B chain [Source:HGNC Symbol;Acc:HGNC:1242]	0	0	0	0	N	-	-	-	-	N	-	-	-	-	GO:0002376,GO:0004252,GO:0005515,GO:0005576,GO:0005581,GO:0005602,GO:0006508,GO:0006956,GO:0006958,GO:0030449,GO:0042803,GO:0045087,GO:0048839,GO:0062023,GO:0072562
TBIG000728	ENSG00000215906	646262	Y	LACTBL1	lactamase beta like 1 [Source:HGNC Symbol;Acc:HGNC:35445]	0	0	0	0	N	1	1	-0.02	DOWN	N	1	1	0.27	UP	-
TBIG000729	ENSG00000227868	729059	Y	TEX46	testis expressed 46 [Source:HGNC Symbol;Acc:HGNC:44651]	0	0.21	0	0.21	N	1	1	-0.02	DOWN	N	1	1	0	-	GO:0016020,GO:0016021
TBIG000764	ENSG00000188822	1269	Y	CNR2	cannabinoid receptor 2 [Source:HGNC Symbol;Acc:HGNC:2160]	0	0	0	0	N	-	-	-	-	N	-	-	-	-	GO:0001975,GO:0004930,GO:0004949,GO:0005886,GO:0005887,GO:0006954,GO:0006955,GO:0007165,GO:0007186,GO:0007187,GO:0016020,GO:0016021,GO:0019233,GO:0030425,GO:0030595,GO:0031234,GO:0032229,GO:0032496,GO:0033004,GO:0038171,GO:0042995,GO:0043005,GO:0043025,GO:0043204,GO:0045759,GO:0050728,GO:0051001
TBIG000784	ENSG00000184454	400746	Y	NCMAP	non-compact myelin associated protein [Source:HGNC Symbol;Acc:HGNC:29332]	0	0	0	0	N	1	1	-0.02	DOWN	N	1	1	0	-	GO:0005886,GO:0005887,GO:0016020,GO:0016021,GO:0019911,GO:0031641,GO:0031643,GO:0032290,GO:0033270,GO:0043220
TBIG000818	ENSG00000255054	None	Y	AL020996.2	novel transcript	0	0	0.34	0.34	N	-	-	-	-	N	-	-	-	-	-
TBIG000837	ENSG00000158022	84676	Y	TRIM63	tripartite motif containing 63 [Source:HGNC Symbol;Acc:HGNC:16007]	0	0	0	0	N	-	-	-	-	N	-	-	-	-	GO:0004842,GO:0005515,GO:0005622,GO:0005634,GO:0005737,GO:0005874,GO:0006936,GO:0007165,GO:0008270,GO:0010614,GO:0014732,GO:0014878,GO:0016567,GO:0016740,GO:0030018,GO:0031430,GO:0031432,GO:0043292,GO:0046872,GO:0051384,GO:0070555
TBIG000839	ENSG00000197245	79927	Y	FAM110D	family with sequence similarity 110 member D [Source:HGNC Symbol;Acc:HGNC:25860]	0	0.03	0	0.03	N	1	1	-0.02	DOWN	N	0.9826	1	0.27	UP	-
TBIG000840	ENSG00000282872	110806296	Y	C1orf232	chromosome 1 open reading frame 230 [Source:HGNC Symbol;Acc:HGNC:53426]	0	0	0	0	N	-	-	-	-	N	-	-	-	-	-
TBIG000844	ENSG00000188782	378807	Y	CATSPER4	cation channel sperm associated 4 [Source:HGNC Symbol;Acc:HGNC:23220]	0	0	0	0	N	-	-	-	-	N	-	-	-	-	GO:0001669,GO:0005216,GO:0005227,GO:0005244,GO:0005245,GO:0005262,GO:0005886,GO:0005929,GO:0006811,GO:0006814,GO:0006816,GO:0007275,GO:0007283,GO:0016020,GO:0016021,GO:0030154,GO:0030317,GO:0031514,GO:0034220,GO:0034765,GO:0035036,GO:0036128,GO:0042995,GO:0048240,GO:0055085,GO:0070588,GO:0097228
TBIG000845	ENSG00000236155	101928303	Y	AL355877.1	uncharacterized LOC101928303 [Source:NCBI gene;Acc:101928303]	0	0	0	0	N	0.8481	1	0.98	UP	N	0.9826	1	0.27	UP	-
TBIG000851	ENSG00000169442	1043	Y	CD52	CD52 molecule [Source:HGNC Symbol;Acc:HGNC:1804]	0	0	0.37	0.37	N	1	1	0	-	N	0.9826	1	0.27	UP	GO:0005576,GO:0005886,GO:0007204,GO:0016020,GO:0016021,GO:0031225,GO:0031226,GO:0045730,GO:0097225
TBIG000854	ENSG00000176083	257101	Y	ZNF683	zinc finger protein 683 [Source:HGNC Symbol;Acc:HGNC:28495]	0	0	0	0	N	-	-	-	-	N	-	-	-	-	GO:0000981,GO:0002250,GO:0002376,GO:0003676,GO:0003677,GO:0005634,GO:0006357,GO:0010468,GO:0032823,GO:0032826,GO:0033082,GO:0045087,GO:0046872,GO:0051136,GO:1990841
TBIG000855	ENSG00000131914	79727	Y	LIN28A	lin-28 homolog A [Source:HGNC Symbol;Acc:HGNC:15986]	0	0	0	0	N	-	-	-	-	N	-	-	-	-	GO:0000932,GO:0002151,GO:0003676,GO:0003677,GO:0003723,GO:0003729,GO:0005515,GO:0005634,GO:0005730,GO:0005737,GO:0005783,GO:0005791,GO:0005829,GO:0005844,GO:0006355,GO:0007281,GO:0008270,GO:0010494,GO:0010586,GO:0010587,GO:0017148,GO:0019827,GO:0031047,GO:0031054,GO:0031123,GO:0031369,GO:0032008,GO:0035019,GO:0035198,GO:0045666,GO:0045686,GO:0045727,GO:0046872,GO:0048863,GO:0051897,GO:0060964,GO:…
TBIG000879	ENSG00000131910	8431	Y	NR0B2	nuclear receptor subfamily 0 group B member 2 [Source:HGNC Symbol;Acc:HGNC:7961]	0	0	0	0	N	0.9989	1	-0.02	DOWN	N	1	1	0.27	UP	GO:0000122,GO:0000981,GO:0003677,GO:0003707,GO:0003714,GO:0005515,GO:0005634,GO:0005654,GO:0005737,GO:0006355,GO:0006367,GO:0007219,GO:0008134,GO:0008203,GO:0009749,GO:0010628,GO:0010629,GO:0019904,GO:0031100,GO:0032024,GO:0032991,GO:0042803,GO:0042974,GO:0042975,GO:0043401,GO:0043433,GO:0044877,GO:0045892,GO:0046965,GO:0046966
TBIG000900	ENSG00000142748	8547	Y	FCN3	ficolin 3 [Source:HGNC Symbol;Acc:HGNC:3625]	0	0.18	0	0.18	N	1	1	0.57	UP	N	0.7059	1	1.6	UP	GO:0001867,GO:0002376,GO:0003823,GO:0004252,GO:0005515,GO:0005576,GO:0005581,GO:0006508,GO:0006956,GO:0030246,GO:0043654,GO:0045087,GO:0046597,GO:0046872,GO:0051607,GO:0072562,GO:1902679
TBIG000901	ENSG00000174950	388611	Y	CD164L2	CD164 molecule like 2 [Source:HGNC Symbol;Acc:HGNC:32043]	0	0	0	0	N	-	-	-	-	N	-	-	-	-	GO:0016020,GO:0016021,GO:0031410
TBIG001017	ENSG00000260386	149086	Y	LINC01225	LINC01225 pseudogene [Source:HGNC Symbol;Acc:HGNC:49677]	0	0	0	0	N	-	-	-	-	N	-	-	-	-	-
TBIG001019	ENSG00000284543	284551	Y	LINC01226	long intergenic non-protein coding RNA 1226 [Source:HGNC Symbol;Acc:HGNC:49678]	0	0	0.03	0.03	N	0.8655	1	-1.6	DOWN	N	0.9223	1	-1.31	DOWN	-
TBIG001080	ENSG00000278966	None	Y	AL031602.1	TEC	0	0.52	0.56	1.08	N	1	1	0.98	UP	N	1	1	0.27	UP	-
TBIG001093	ENSG00000184389	127550	Y	A3GALT2	alpha 1,3-galactosyltransferase 2 [Source:HGNC Symbol;Acc:HGNC:30005]	0	0	0	0	N	1	1	-0.02	DOWN	N	1	1	0.27	UP	GO:0005794,GO:0005975,GO:0006688,GO:0016020,GO:0016021,GO:0016740,GO:0016757,GO:0016758,GO:0030259,GO:0031982,GO:0032580,GO:0046872,GO:0047276
TBIG001104	ENSG00000176256	127540	Y	HMGB4	high mobility group box 4 [Source:HGNC Symbol;Acc:HGNC:24954]	0	0	0	0	N	-	-	-	-	N	-	-	-	-	GO:0003677,GO:0005515,GO:0005634,GO:0005694,GO:0006338
TBIG001107	ENSG00000142698	84970	Y	C1orf94	chromosome 1 open reading frame 94 [Source:HGNC Symbol;Acc:HGNC:28250]	0	0	0	0	N	-	-	-	-	N	-	-	-	-	GO:0005515
TBIG001114	ENSG00000188910	2707	Y	GJB3	gap junction protein beta 3 [Source:HGNC Symbol;Acc:HGNC:4285]	0	0	0	0	N	0.4578	1	-0.27	DOWN	N	0.3104	1	-0.29	DOWN	GO:0001701,GO:0001890,GO:0005243,GO:0005737,GO:0005886,GO:0005911,GO:0005921,GO:0005922,GO:0007154,GO:0007283,GO:0016020,GO:0016021,GO:0030054,GO:0043231,GO:0043588,GO:0055085,GO:0071300
TBIG001119	ENSG00000241014	653160	Y	AC114490.1	uncharacterized LOC653160 [Source:NCBI gene;Acc:653160]	0	0.17	0	0.17	N	0.8655	1	-1.6	DOWN	N	0.9223	1	-1.31	DOWN	-
TBIG001151	ENSG00000092850	27285	Y	TEKT2	tektin 2 [Source:HGNC Symbol;Acc:HGNC:11725]	0	0	0	0	N	1	1	-0.02	DOWN	N	0.9586	1	1.27	UP	GO:0005634,GO:0005737,GO:0005815,GO:0005856,GO:0005874,GO:0005929,GO:0030030,GO:0030317,GO:0031514,GO:0036126,GO:0036159,GO:0042995,GO:0060271,GO:0060294
TBIG001225	ENSG00000273637	None	Y	AL139260.2	novel transcript	0	0	0	0	N	-	-	-	-	N	-	-	-	-	-
TBIG001227	ENSG00000214114	26292	Y	MYCBP	MYC binding protein [Source:HGNC Symbol;Acc:HGNC:7554]	0	0	0	0	N	0.9093	1	-0.04	DOWN	N	0.8787	1	0.04	UP	GO:0003713,GO:0005515,GO:0005634,GO:0005737,GO:0005739,GO:0006355,GO:0007283,GO:1903508
TBIG001228	ENSG00000274944	100527950	Y	GJA9-MYCBP	GJA9-MYCBP readthrough [Source:NCBI gene;Acc:100527950]	0	0	0	0	N	-	-	-	-	N	-	-	-	-	GO:0003713,GO:0005886,GO:0005921,GO:0005922,GO:0006355,GO:0007154,GO:0016020,GO:0016021,GO:0030054,GO:1903508
TBIG001229	ENSG00000131233	81025	Y	GJA9	gap junction protein alpha 9 [Source:HGNC Symbol;Acc:HGNC:19155]	0	0	0	0	N	0.8432	1	-1.02	DOWN	N	0.8848	1	-0.73	DOWN	GO:0005886,GO:0005921,GO:0005922,GO:0007154,GO:0016020,GO:0016021,GO:0030054
TBIG001250	ENSG00000116981	84618	Y	NT5C1A	5'-nucleotidase, cytosolic IA [Source:HGNC Symbol;Acc:HGNC:17819]	0	0.07	0.09	0.16	N	1	1	-0.02	DOWN	N	1	1	0.27	UP	GO:0000166,GO:0000287,GO:0005515,GO:0005737,GO:0005829,GO:0006195,GO:0008253,GO:0009116,GO:0009117,GO:0009128,GO:0016311,GO:0016787,GO:0046085,GO:0046135
TBIG001274	ENSG00000188800	127391	Y	TMCO2	transmembrane and coiled-coil domains 2 [Source:HGNC Symbol;Acc:HGNC:23312]	0	0	0	0	N	-	-	-	-	N	-	-	-	-	GO:0005634,GO:0016020,GO:0016021
TBIG001308	ENSG00000171790	200172	Y	SLFNL1	schlafen like 1 [Source:HGNC Symbol;Acc:HGNC:26313]	0	0	0	0	N	0.7086	1	-0.31	DOWN	N	0.6614	1	0.33	UP	GO:0000166,GO:0005524
TBIG001320	ENSG00000284895	None	Y	AC119676.1	novel protein	0	0	0	0	N	-	-	-	-	N	-	-	-	-	-
TBIG001323	ENSG00000044012	2981	Y	GUCA2B	guanylate cyclase activator 2B [Source:HGNC Symbol;Acc:HGNC:4683]	0	0	0	0	N	-	-	-	-	N	-	-	-	-	GO:0001750,GO:0005576,GO:0005622,GO:0007586,GO:0007588,GO:0007589,GO:0008048,GO:0019934,GO:0030250,GO:0031284,GO:0045776,GO:0070062
TBIG001324	ENSG00000197273	2980	Y	GUCA2A	guanylate cyclase activator 2A [Source:HGNC Symbol;Acc:HGNC:4682]	0	0	0	0	N	-	-	-	-	N	-	-	-	-	GO:0005179,GO:0005576,GO:0007586,GO:0010469,GO:0030250,GO:0031284
TBIG001326	ENSG00000227527	None	Y	AC096540.1	novel transcript	0	0.19	0.25	0.44	N	0.8804	1	-1.02	DOWN	N	1	1	-0.14	DOWN	-
TBIG001340	ENSG00000164007	149461	Y	CLDN19	claudin 19 [Source:HGNC Symbol;Acc:HGNC:2040]	0	0.03	0	0.03	N	0.8481	1	0.98	UP	N	0.9826	1	0.27	UP	GO:0005198,GO:0005634,GO:0005737,GO:0005886,GO:0005923,GO:0007601,GO:0016020,GO:0016021,GO:0016323,GO:0016338,GO:0019227,GO:0030054,GO:0042802,GO:0043296,GO:0043297,GO:0050896
TBIG001365	ENSG00000179178	128218	Y	TMEM125	transmembrane protein 125 [Source:HGNC Symbol;Acc:HGNC:28275]	0	0	0	0	N	-	-	-	-	N	-	-	-	-	GO:0003674,GO:0005575,GO:0008150,GO:0016020,GO:0016021
TBIG001366	ENSG00000253313	149466	Y	C1orf210	chromosome 1 open reading frame 210 [Source:HGNC Symbol;Acc:HGNC:28755]	0	0	0	0	N	-	-	-	-	N	-	-	-	-	GO:0005768,GO:0005769,GO:0005886,GO:0016020,GO:0016021,GO:0055037
TBIG001367	ENSG00000066056	7075	Y	TIE1	tyrosine kinase with immunoglobulin like and EGF like domains 1 [Source:HGNC Symbol;Acc:HGNC:11809]	0	0.16	0	0.16	N	1	1	-0.02	DOWN	N	0.9826	1	0.27	UP	GO:0000166,GO:0001525,GO:0001568,GO:0001570,GO:0001701,GO:0004672,GO:0004713,GO:0004714,GO:0004888,GO:0005515,GO:0005524,GO:0005737,GO:0005886,GO:0005887,GO:0006468,GO:0007165,GO:0007498,GO:0009968,GO:0016020,GO:0016021,GO:0016301,GO:0016310,GO:0016525,GO:0016740,GO:0018108,GO:0030154,GO:0030336,GO:0032526,GO:0043066,GO:0043235,GO:0043410,GO:0045026,GO:0070374
TBIG001394	ENSG00000132768	1802	Y	DPH2	DPH2 homolog [Source:HGNC Symbol;Acc:HGNC:3004]	0	0	0	0	N	0.7137	1	0.12	UP	N	0.3748	1	0.2	UP	GO:0005515,GO:0005829,GO:0016740,GO:0017183,GO:0090560
TBIG001405	ENSG00000283039	105378952	Y	KLF18	Kruppel like factor 18 [Source:HGNC Symbol;Acc:HGNC:51793]	0	0	0	0	N	-	-	-	-	N	-	-	-	-	GO:0000981,GO:0003676,GO:0005634,GO:0006357,GO:0046872
TBIG001418	ENSG00000198520	339541	Y	ARMH1	armadillo-like helical domain containing 1 [Source:HGNC Symbol;Acc:HGNC:34345]	0	0	0	0	N	0.8432	1	-1.02	DOWN	N	1	1	-0.73	DOWN	-
TBIG001473	ENSG00000278139	8503	Y	AL358075.4	phosphoinositide-3-kinase regulatory subunit 3 [Source:NCBI gene;Acc:8503]	0	0	0	0	N	-	-	-	-	N	-	-	-	-	GO:0005942,GO:0008286,GO:0035014,GO:0043551,GO:0046854,GO:0046935,GO:2001275
TBIG001478	ENSG00000250719	110117498	Y	AL672043.1	Homo sapiens uncharacterized LOC110117498 (LOC110117498), mRNA. [Source:RefSeq mRNA;Acc:NM_001328655]	0	0	0	0	N	-	-	-	-	N	-	-	-	-	-
TBIG001480	ENSG00000171357	541468	Y	LURAP1	leucine rich adaptor protein 1 [Source:HGNC Symbol;Acc:HGNC:32327]	0	0	0	0	N	-	-	-	-	N	-	-	-	-	GO:0001819,GO:0005515,GO:0005737,GO:0016477,GO:0031032,GO:0042641,GO:0043123,GO:0043231
TBIG001487	ENSG00000232022	None	Y	FAAHP1	fatty acid amide hydrolase pseudogene 1 [Source:HGNC Symbol;Acc:HGNC:50679]	0	0.39	0	0.39	N	1	1	0.4	UP	N	0.9223	1	-1.31	DOWN	-
TBIG001490	ENSG00000282881	105378696	Y	AL136373.1	uncharacterized LOC105378696 [Source:NCBI gene;Acc:105378696]	0	0	0	0	N	-	-	-	-	N	-	-	-	-	GO:0016020,GO:0016021
TBIG001492	ENSG00000162456	148930	Y	KNCN	kinocilin [Source:HGNC Symbol;Acc:HGNC:26488]	0	0	0	0	N	0.9989	1	-0.02	DOWN	N	1	1	0.27	UP	GO:0005737,GO:0015630,GO:0016020,GO:0016021,GO:0016324,GO:0032437,GO:0036064,GO:0043025,GO:0045177,GO:0060091
TBIG001497	ENSG00000186118	374973	Y	TEX38	testis expressed 38 [Source:HGNC Symbol;Acc:HGNC:29589]	0	0	0	0	N	-	-	-	-	N	-	-	-	-	GO:0016020,GO:0016021
TBIG001502	ENSG00000154198	163720	Y	CYP4Z2P	cytochrome P450 family 4 subfamily Z member 2, pseudogene [Source:HGNC Symbol;Acc:HGNC:24426]	0	0	0	0	N	-	-	-	-	N	-	-	-	-	-
TBIG001504	ENSG00000187048	1579	Y	CYP4A11	cytochrome P450 family 4 subfamily A member 11 [Source:HGNC Symbol;Acc:HGNC:2642]	0	0	0	0	N	-	-	-	-	N	-	-	-	-	GO:0001676,GO:0003091,GO:0003095,GO:0004497,GO:0005506,GO:0005737,GO:0005783,GO:0005789,GO:0006631,GO:0006691,GO:0008392,GO:0016020,GO:0016021,GO:0016324,GO:0016491,GO:0016705,GO:0018685,GO:0019216,GO:0019369,GO:0019373,GO:0020037,GO:0031090,GO:0032305,GO:0036101,GO:0043231,GO:0046872,GO:0050051,GO:0055078,GO:0055114,GO:0097267
TBIG001510	ENSG00000186160	199974	Y	CYP4Z1	cytochrome P450 family 4 subfamily Z member 1 [Source:HGNC Symbol;Acc:HGNC:20583]	0	0	0	0	N	0.8432	1	-1.02	DOWN	N	0.8848	1	-0.73	DOWN	GO:0004497,GO:0005506,GO:0005783,GO:0005789,GO:0016020,GO:0016021,GO:0016491,GO:0016705,GO:0020037,GO:0031090,GO:0043231,GO:0046872,GO:0055114,GO:0070330
TBIG001513	ENSG00000162365	284541	Y	CYP4A22	cytochrome P450 family 4 subfamily A member 22 [Source:HGNC Symbol;Acc:HGNC:20575]	0	0	0	0	N	-	-	-	-	N	-	-	-	-	GO:0002933,GO:0004497,GO:0005506,GO:0005615,GO:0005783,GO:0005789,GO:0016020,GO:0016021,GO:0016491,GO:0016705,GO:0020037,GO:0031090,GO:0043231,GO:0046872,GO:0055114,GO:0102116,GO:0103002
TBIG001535	ENSG00000242267	None	Y	SKINT1L	Skint1 like (pseudogene) [Source:HGNC Symbol;Acc:HGNC:33993]	0	0	0	0	N	0.9989	1	-0.02	DOWN	N	0.8151	1	1.86	UP	-
TBIG001536	ENSG00000279096	None	Y	AL356289.3	TEC	0	0	0	0	N	-	-	-	-	N	-	-	-	-	-
TBIG001538	ENSG00000117834	200010	Y	SLC5A9	solute carrier family 5 member 9 [Source:HGNC Symbol;Acc:HGNC:22146]	0	0.09	0	0.09	N	1	1	-0.02	DOWN	N	1	1	0.27	UP	GO:0005362,GO:0005886,GO:0006811,GO:0006814,GO:0008645,GO:0016020,GO:0016021,GO:0022857,GO:0055085,GO:0070062,GO:1904659
TBIG001540	ENSG00000279214	None	Y	AL109659.3	TEC	0	0	0	0	N	-	-	-	-	N	-	-	-	-	-
TBIG001554	ENSG00000279324	None	Y	AL645730.1	novel transcript	0	0.04	0	0.04	N	1	1	-0.02	DOWN	N	1	1	0	-	-
TBIG001556	ENSG00000162374	1996	Y	ELAVL4	ELAV like RNA binding protein 4 [Source:HGNC Symbol;Acc:HGNC:3315]	0	0	0	0	N	-	-	-	-	N	-	-	-	-	GO:0003676,GO:0003723,GO:0003729,GO:0003730,GO:0006396,GO:0006397,GO:0007612,GO:0007626,GO:0017091,GO:0048813
TBIG001575	ENSG00000204006	284546	Y	C1orf185	chromosome 1 open reading frame 185 [Source:HGNC Symbol;Acc:HGNC:28096]	0	0.46	0	0.46	N	1	1	-0.02	DOWN	N	1	1	0.27	UP	GO:0016020,GO:0016021
TBIG001627	ENSG00000182183	348378	Y	SHISAL2A	shisa like 2A [Source:HGNC Symbol;Acc:HGNC:28757]	0	0	0	0	N	-	-	-	-	N	-	-	-	-	GO:0016020,GO:0016021
TBIG001647	ENSG00000174348	127435	Y	PODN	podocan [Source:HGNC Symbol;Acc:HGNC:23174]	0	0	0	0	N	1	1	-0.02	DOWN	N	1	1	0	-	GO:0005518,GO:0005576,GO:0005615,GO:0005737,GO:0008285,GO:0030021,GO:0030336,GO:0062023
TBIG001650	ENSG00000162383	6512	Y	SLC1A7	solute carrier family 1 member 7 [Source:HGNC Symbol;Acc:HGNC:10945]	0	0.12	0.04	0.16	N	0.577	1	1.98	UP	N	0.9826	1	0.27	UP	GO:0001504,GO:0003333,GO:0005313,GO:0005314,GO:0005886,GO:0006811,GO:0006835,GO:0014047,GO:0015171,GO:0015293,GO:0015813,GO:0016020,GO:0016021,GO:0055085,GO:0098793,GO:0098810
TBIG001668	ENSG00000236253	163742	Y	SLC25A3P1	solute carrier family 25 member 3 pseudogene 1 [Source:HGNC Symbol;Acc:HGNC:26869]	0	0	0	0	N	-	-	-	-	N	-	-	-	-	-
TBIG001669	ENSG00000143006	63948	Y	DMRTB1	DMRT like family B with proline rich C-terminal 1 [Source:HGNC Symbol;Acc:HGNC:13913]	0	0	0	0	N	-	-	-	-	N	-	-	-	-	GO:0000981,GO:0003677,GO:0003700,GO:0005634,GO:0006355,GO:0006357,GO:0042803,GO:0043565,GO:0046872
TBIG001687	ENSG00000256407	None	Y	AL357673.1	novel transcript	0	0.03	0	0.03	N	1	1	-0.02	DOWN	N	1	1	0	-	-
TBIG001688	ENSG00000157211	200008	Y	CDCP2	CUB domain containing protein 2 [Source:HGNC Symbol;Acc:HGNC:27297]	0	0	0	0	N	-	-	-	-	N	-	-	-	-	GO:0005576,GO:0016020,GO:0016021
TBIG001701	ENSG00000230728	None	Y	AL590093.1	novel transcript	0	0	0	0	N	0.9989	1	-0.02	DOWN	N	1	1	0.27	UP	-
TBIG001713	ENSG00000143001	199964	Y	TMEM61	transmembrane protein 61 [Source:HGNC Symbol;Acc:HGNC:27296]	0	0	0	0	N	-	-	-	-	N	-	-	-	-	GO:0016020,GO:0016021
TBIG001740	ENSG00000187889	199920	Y	FYB2	FYN binding protein 2 [Source:HGNC Symbol;Acc:HGNC:27295]	0	0.04	0	0.04	N	1	1	-0.02	DOWN	N	0.9826	1	0.27	UP	GO:0001772,GO:0005515,GO:0016020,GO:0033627,GO:0045121,GO:0050852
TBIG001742	ENSG00000157131	731	Y	C8A	complement C8 alpha chain [Source:HGNC Symbol;Acc:HGNC:1352]	0	0	0	0	N	-	-	-	-	N	-	-	-	-	GO:0001848,GO:0002376,GO:0005576,GO:0005579,GO:0005615,GO:0005886,GO:0006955,GO:0006956,GO:0006957,GO:0006958,GO:0016020,GO:0016021,GO:0019835,GO:0030449,GO:0044877,GO:0045087,GO:0070062,GO:0072562
TBIG001743	ENSG00000021852	732	Y	C8B	complement C8 beta chain [Source:HGNC Symbol;Acc:HGNC:1353]	0	0	0	0	N	-	-	-	-	N	-	-	-	-	GO:0002376,GO:0005576,GO:0005579,GO:0005615,GO:0006955,GO:0006956,GO:0006957,GO:0006958,GO:0016020,GO:0019835,GO:0030449,GO:0044877,GO:0045087,GO:0070062,GO:1903561
TBIG001745	ENSG00000173406	1600	Y	DAB1	DAB1, reelin adaptor protein [Source:HGNC Symbol;Acc:HGNC:2661]	0	0	0	0	N	1	1	-0.02	DOWN	N	1	1	0	-	GO:0001764,GO:0005515,GO:0005829,GO:0005903,GO:0007162,GO:0007264,GO:0007275,GO:0007399,GO:0007411,GO:0007420,GO:0007494,GO:0007628,GO:0014069,GO:0016020,GO:0016358,GO:0021517,GO:0021589,GO:0021795,GO:0021799,GO:0021813,GO:0021942,GO:0021987,GO:0030154,GO:0042493,GO:0043005,GO:0043025,GO:0043231,GO:0043548,GO:0045177,GO:0045666,GO:0045860,GO:0046426,GO:0048471,GO:0048712,GO:0050771,GO:0051645,GO:…
TBIG001778	ENSG00000162598	127795	Y	C1orf87	chromosome 1 open reading frame 87 [Source:HGNC Symbol;Acc:HGNC:28547]	0	0	0	0	N	-	-	-	-	N	-	-	-	-	-
TBIG001800	ENSG00000240563	54596	Y	L1TD1	LINE1 type transposase domain containing 1 [Source:HGNC Symbol;Acc:HGNC:25595]	0	0	0	0	N	-	-	-	-	N	-	-	-	-	GO:0003727,GO:0032197,GO:1990904
TBIG001808	ENSG00000132855	27329	Y	ANGPTL3	angiopoietin like 3 [Source:HGNC Symbol;Acc:HGNC:491]	0	0	0	0	N	-	-	-	-	N	-	-	-	-	GO:0001525,GO:0004857,GO:0004859,GO:0005178,GO:0005576,GO:0005615,GO:0005769,GO:0005794,GO:0006071,GO:0006629,GO:0006631,GO:0006644,GO:0007155,GO:0007160,GO:0007165,GO:0007229,GO:0008083,GO:0008201,GO:0008203,GO:0009395,GO:0009725,GO:0009986,GO:0010469,GO:0010519,GO:0019915,GO:0030027,GO:0030335,GO:0042632,GO:0042995,GO:0045766,GO:0048844,GO:0050996,GO:0051004,GO:0051005,GO:0055088,GO:0055090,GO:…
TBIG001884	ENSG00000152760	200132	Y	TCTEX1D1	Tctex1 domain containing 1 [Source:HGNC Symbol;Acc:HGNC:26882]	0	0	0	0	N	-	-	-	-	N	-	-	-	-	GO:0005515
TBIG001885	ENSG00000172410	10022	Y	INSL5	insulin like 5 [Source:HGNC Symbol;Acc:HGNC:6088]	0	0	0	0	N	-	-	-	-	N	-	-	-	-	GO:0001664,GO:0005179,GO:0005575,GO:0005576,GO:0007186,GO:0008150,GO:0010469,GO:2000253
TBIG001890	ENSG00000203963	400757	Y	C1orf141	chromosome 1 open reading frame 141 [Source:HGNC Symbol;Acc:HGNC:32044]	0	0	0	0	N	-	-	-	-	N	-	-	-	-	-
TBIG001893	ENSG00000162594	149233	Y	IL23R	interleukin 23 receptor [Source:HGNC Symbol;Acc:HGNC:19100]	0	0	0	0	N	-	-	-	-	N	-	-	-	-	GO:0001916,GO:0002230,GO:0002376,GO:0002827,GO:0004896,GO:0005143,GO:0005515,GO:0005886,GO:0006954,GO:0009897,GO:0010536,GO:0016020,GO:0016021,GO:0019221,GO:0019955,GO:0032496,GO:0032693,GO:0032725,GO:0032729,GO:0032735,GO:0032740,GO:0032819,GO:0034341,GO:0038155,GO:0042019,GO:0042020,GO:0042102,GO:0042104,GO:0042509,GO:0042531,GO:0043235,GO:0043382,GO:0045087,GO:0045672,GO:0050829,GO:0051135,GO:…
TBIG001910	ENSG00000162595	9077	Y	DIRAS3	DIRAS family GTPase 3 [Source:HGNC Symbol;Acc:HGNC:687]	0	0	0	0	N	0.8562	1	0.5	UP	N	0.9727	1	0.27	UP	GO:0000079,GO:0000166,GO:0003924,GO:0005515,GO:0005525,GO:0005622,GO:0005886,GO:0006349,GO:0007165,GO:0007264,GO:0016020
TBIG001919	ENSG00000116745	6121	Y	RPE65	RPE65, retinoid isomerohydrolase [Source:HGNC Symbol;Acc:HGNC:10294]	0	0	0	0	N	0.7475	1	-2.02	DOWN	N	0.6338	1	-1.73	DOWN	GO:0001523,GO:0001786,GO:0001895,GO:0003407,GO:0004744,GO:0005737,GO:0005783,GO:0005886,GO:0006776,GO:0007468,GO:0007601,GO:0007623,GO:0008286,GO:0009416,GO:0016020,GO:0016702,GO:0016787,GO:0016853,GO:0031090,GO:0031210,GO:0042572,GO:0042574,GO:0043010,GO:0043231,GO:0044297,GO:0046872,GO:0050896,GO:0050908,GO:0052884,GO:0052885,GO:0055114,GO:0060041,GO:0060042,GO:0071257,GO:1901612,GO:1901827
TBIG001933	ENSG00000229359	5301	Y	PIN1P1	peptidylprolyl cis/trans isomerase, NIMA-interacting 1 pseudogene 1 [Source:HGNC Symbol;Acc:HGNC:8989]	0	0	0	0	N	0.9989	1	-0.02	DOWN	N	1	1	0.27	UP	-
TBIG001949	ENSG00000050628	5733	Y	PTGER3	prostaglandin E receptor 3 [Source:HGNC Symbol;Acc:HGNC:9595]	0	0	0.02	0.02	N	1	1	-0.02	DOWN	N	0.9826	1	0.27	UP	GO:0004930,GO:0004955,GO:0004957,GO:0005635,GO:0005886,GO:0005887,GO:0006954,GO:0007165,GO:0007186,GO:0007189,GO:0007200,GO:0007204,GO:0008150,GO:0008219,GO:0014827,GO:0016020,GO:0016021,GO:0031622,GO:0060455
TBIG001967	ENSG00000280317	None	Y	AL732618.1	TEC	0	0	0	0	N	-	-	-	-	N	-	-	-	-	-
TBIG001977	ENSG00000259030	100526835	Y	FPGT-TNNI3K	FPGT-TNNI3K readthrough [Source:HGNC Symbol;Acc:HGNC:42952]	0	0	0	0	N	0.8432	1	-1.02	DOWN	N	0.8848	1	-0.73	DOWN	GO:0000165,GO:0004672,GO:0004674,GO:0005524,GO:0005622,GO:0006468
TBIG001978	ENSG00000116783	51086	Y	TNNI3K	TNNI3 interacting kinase [Source:HGNC Symbol;Acc:HGNC:19661]	0	0	0	0	N	1	1	0	-	N	0.9826	1	0.27	UP	GO:0000166,GO:0002027,GO:0004672,GO:0004674,GO:0005515,GO:0005524,GO:0005634,GO:0005737,GO:0006468,GO:0008022,GO:0016301,GO:0016310,GO:0016740,GO:0031013,GO:0046872,GO:0055117,GO:0086069,GO:1903779
TBIG001981	ENSG00000162621	105378803	Y	LRRC53	leucine rich repeat containing 53 [Source:HGNC Symbol;Acc:HGNC:25255]	0	0	0	0	N	-	-	-	-	N	-	-	-	-	GO:0016020,GO:0016021
TBIG001990	ENSG00000162624	431707	Y	LHX8	LIM homeobox 8 [Source:HGNC Symbol;Acc:HGNC:28838]	0	0	0.07	0.07	N	1	1	-0.02	DOWN	N	0.9826	1	0.27	UP	GO:0000981,GO:0001674,GO:0003677,GO:0005515,GO:0005634,GO:0006355,GO:0006357,GO:0007611,GO:0008585,GO:0021879,GO:0021884,GO:0042475,GO:0043565,GO:0046872
TBIG002004	ENSG00000057468	4438	Y	MSH4	mutS homolog 4 [Source:HGNC Symbol;Acc:HGNC:7327]	0	0	0	0	N	1	1	-0.02	DOWN	N	1	1	0	-	GO:0000166,GO:0000228,GO:0000712,GO:0000793,GO:0000794,GO:0000795,GO:0001541,GO:0003677,GO:0003684,GO:0005515,GO:0005524,GO:0005634,GO:0005713,GO:0006298,GO:0007129,GO:0007131,GO:0007283,GO:0007292,GO:0008094,GO:0030983,GO:0032300,GO:0045143,GO:0051026,GO:0051321
TBIG002005	ENSG00000154007	127247	Y	ASB17	ankyrin repeat and SOCS box containing 17 [Source:HGNC Symbol;Acc:HGNC:19769]	0	0	0	0	N	-	-	-	-	N	-	-	-	-	GO:0005829,GO:0016567,GO:0035556,GO:0043687
TBIG002045	ENSG00000237413	149047	Y	MGC27382	uncharacterized MGC27382 [Source:NCBI gene;Acc:149047]	0	0	0	0	N	-	-	-	-	N	-	-	-	-	-
TBIG002053	ENSG00000162618	64123	Y	ADGRL4	adhesion G protein-coupled receptor L4 [Source:HGNC Symbol;Acc:HGNC:20822]	0	0	0	0	N	-	-	-	-	N	-	-	-	-	GO:0004888,GO:0004930,GO:0005509,GO:0005886,GO:0005887,GO:0007165,GO:0007166,GO:0007186,GO:0007189,GO:0016020,GO:0016021,GO:0031410,GO:0046983
TBIG002100	ENSG00000203943	148418	Y	SAMD13	sterile alpha motif domain containing 13 [Source:HGNC Symbol;Acc:HGNC:24582]	0	0.26	0	0.26	N	1	1	0.57	UP	N	0.8848	1	-0.73	DOWN	-
TBIG002101	ENSG00000249237	None	Y	AL359273.1	novel pseudogene	0	0	0.19	0.19	N	1	1	0	-	N	0.9826	1	0.27	UP	-
TBIG002102	ENSG00000240520	391051	Y	UOX	urate oxidase (pseudogene) [Source:HGNC Symbol;Acc:HGNC:12575]	0	0	0	0	N	-	-	-	-	N	-	-	-	-	-
TBIG002103	ENSG00000137976	58511	Y	DNASE2B	deoxyribonuclease 2 beta [Source:HGNC Symbol;Acc:HGNC:28875]	0	0	0	0	N	-	-	-	-	N	-	-	-	-	GO:0004518,GO:0004519,GO:0004520,GO:0004531,GO:0005576,GO:0005737,GO:0005764,GO:0006259,GO:0006309,GO:0016787
TBIG002107	ENSG00000285851	None	Y	AL359762.3	novel transcript	0	0.15	0.34	0.49	N	1	1	0.98	UP	N	0.9586	1	1.27	UP	-
TBIG002118	ENSG00000162643	126820	Y	WDR63	WD repeat domain 63 [Source:HGNC Symbol;Acc:HGNC:30711]	0	0	0	0	N	-	-	-	-	N	-	-	-	-	GO:0007018,GO:0030286,GO:0045503,GO:0045504
TBIG002144	ENSG00000016490	1179	Y	CLCA1	chloride channel accessory 1 [Source:HGNC Symbol;Acc:HGNC:2015]	0	0	0	0	N	-	-	-	-	N	-	-	-	-	GO:0004222,GO:0005229,GO:0005254,GO:0005576,GO:0005615,GO:0005886,GO:0005887,GO:0005902,GO:0006508,GO:0006811,GO:0006816,GO:0006821,GO:0008233,GO:0008237,GO:0016020,GO:0016021,GO:0016787,GO:0030141,GO:0034220,GO:0042589,GO:0046872,GO:0071456,GO:1902476
TBIG002145	ENSG00000016602	22802	Y	CLCA4	chloride channel accessory 4 [Source:HGNC Symbol;Acc:HGNC:2018]	0	0	0	0	N	-	-	-	-	N	-	-	-	-	GO:0004222,GO:0005229,GO:0005254,GO:0005576,GO:0005886,GO:0005887,GO:0006508,GO:0006821,GO:0008233,GO:0008237,GO:0016020,GO:0016021,GO:0016324,GO:0016787,GO:0034220,GO:0046872,GO:1902476
TBIG002148	ENSG00000153923	9629	Y	CLCA3P	chloride channel accessory 3, pseudogene [Source:HGNC Symbol;Acc:HGNC:2017]	0	0	0	0	N	-	-	-	-	N	-	-	-	-	-
TBIG002156	ENSG00000267561	None	Y	AC093155.3	novel protein	0	0	0	0	N	-	-	-	-	N	-	-	-	-	-
TBIG002165	ENSG00000279778	None	Y	AL445437.1	TEC	0	0	0	0	N	-	-	-	-	N	-	-	-	-	-
TBIG002183	ENSG00000213512	388646	Y	GBP7	guanylate binding protein 7 [Source:HGNC Symbol;Acc:HGNC:29606]	0	0.04	0	0.04	N	0.9963	1	-0.6	DOWN	N	0.9223	1	-1.31	DOWN	GO:0000166,GO:0003924,GO:0005525,GO:0016020
TBIG002191	ENSG00000183347	163351	Y	GBP6	guanylate binding protein family member 6 [Source:HGNC Symbol;Acc:HGNC:25395]	0	0	0	0	N	-	-	-	-	N	-	-	-	-	GO:0000166,GO:0003924,GO:0005525,GO:0006955,GO:0042742,GO:0070062,GO:0071346
TBIG002198	ENSG00000271949	None	Y	AC093423.3	novel transcript, LRRC8C-LRRC8D readthrough	0	0	0	0	N	-	-	-	-	N	-	-	-	-	GO:0005225,GO:0005623,GO:0006884,GO:0015698,GO:0034702,GO:0098656
TBIG002210	ENSG00000143032	343472	Y	BARHL2	BarH like homeobox 2 [Source:HGNC Symbol;Acc:HGNC:954]	0	0.04	0	0.04	N	1	1	-0.02	DOWN	N	1	1	0	-	GO:0000977,GO:0000981,GO:0001077,GO:0001228,GO:0001709,GO:0001764,GO:0003677,GO:0003700,GO:0005515,GO:0005634,GO:0006355,GO:0006357,GO:0006366,GO:0007399,GO:0009888,GO:0030182,GO:0030516,GO:0043565,GO:0045165,GO:0045727,GO:0045944,GO:0048513
TBIG002227	ENSG00000137948	676	Y	BRDT	bromodomain testis associated [Source:HGNC Symbol;Acc:HGNC:1105]	0	0	0	0	N	0.9989	1	-0.02	DOWN	N	1	1	0.27	UP	GO:0001207,GO:0003713,GO:0005634,GO:0006325,GO:0006338,GO:0006355,GO:0006397,GO:0007140,GO:0007141,GO:0007283,GO:0008380,GO:0030154,GO:0042393,GO:0043484,GO:0051039,GO:0051321,GO:0070577
TBIG002236	ENSG00000203910	388649	Y	C1orf146	chromosome 1 open reading frame 146 [Source:HGNC Symbol;Acc:HGNC:24032]	0	0	0	0	N	0.6962	1	-1.6	DOWN	N	0.7527	1	-1.31	DOWN	-
TBIG002254	ENSG00000229052	None	Y	AL449283.1	GAJ protein pseudogene	0	0	0	0	N	-	-	-	-	N	-	-	-	-	-
TBIG002307	ENSG00000271092	100527978	Y	TMEM56-RWDD3	TMEM56-RWDD3 readthrough [Source:HGNC Symbol;Acc:HGNC:49388]	0	0.53	0.09	0.62	N	1	1	-0.02	DOWN	N	1	1	-0.11	DOWN	GO:0016020,GO:0016021
TBIG002347	ENSG00000117598	163404	Y	PLPPR5	phospholipid phosphatase related 5 [Source:HGNC Symbol;Acc:HGNC:31703]	0	0	0	0	N	-	-	-	-	N	-	-	-	-	GO:0005886,GO:0005887,GO:0006644,GO:0008195,GO:0010976,GO:0016020,GO:0016021,GO:0016787,GO:0016791,GO:0042577,GO:0046839,GO:0051491
TBIG002389	ENSG00000162692	7412	Y	VCAM1	vascular cell adhesion molecule 1 [Source:HGNC Symbol;Acc:HGNC:12663]	0	0	0.04	0.04	N	1	1	-0.02	DOWN	N	0.9826	1	0.27	UP	GO:0001666,GO:0002102,GO:0002526,GO:0002544,GO:0005178,GO:0005615,GO:0005769,GO:0005783,GO:0005794,GO:0005886,GO:0005887,GO:0005902,GO:0007155,GO:0007157,GO:0007159,GO:0007160,GO:0007568,GO:0007584,GO:0008131,GO:0009308,GO:0009897,GO:0009986,GO:0010043,GO:0010212,GO:0016020,GO:0016021,GO:0019221,GO:0022614,GO:0030175,GO:0030183,GO:0030198,GO:0032496,GO:0035094,GO:0035584,GO:0035924,GO:0042102,GO:…
TBIG002407	ENSG00000118733	118427	Y	OLFM3	olfactomedin 3 [Source:HGNC Symbol;Acc:HGNC:17990]	0	0	0	0	N	-	-	-	-	N	-	-	-	-	GO:0005515,GO:0005576,GO:0005615,GO:0005794,GO:0030054,GO:0032281,GO:0042462,GO:0045202
TBIG002413	ENSG00000060718	1301	Y	COL11A1	collagen type XI alpha 1 chain [Source:HGNC Symbol;Acc:HGNC:2186]	0	0	0.01	0.01	N	1	1	-0.02	DOWN	N	0.8167	1	1.27	UP	GO:0001502,GO:0001503,GO:0002063,GO:0003007,GO:0005201,GO:0005576,GO:0005581,GO:0005592,GO:0005615,GO:0005788,GO:0006029,GO:0007601,GO:0007605,GO:0008201,GO:0030020,GO:0030198,GO:0030199,GO:0030674,GO:0031012,GO:0035987,GO:0035989,GO:0042472,GO:0046872,GO:0048704,GO:0048705,GO:0050840,GO:0050910,GO:0051216,GO:0055010,GO:0062023,GO:1904399
TBIG002421	ENSG00000243480	279	Y	AMY2A	amylase, alpha 2A (pancreatic) [Source:HGNC Symbol;Acc:HGNC:477]	0	0	0	0	N	-	-	-	-	N	-	-	-	-	GO:0003824,GO:0004556,GO:0005509,GO:0005576,GO:0005615,GO:0005975,GO:0008152,GO:0016052,GO:0016787,GO:0016798,GO:0031404,GO:0043169,GO:0044245,GO:0046872,GO:0070062,GO:0103025
TBIG002422	ENSG00000237763	276	Y	AMY1A	amylase, alpha 1A (salivary) [Source:HGNC Symbol;Acc:HGNC:474]	0	0	0	0	N	-	-	-	-	N	-	-	-	-	GO:0003824,GO:0004556,GO:0005515,GO:0005576,GO:0005615,GO:0005975,GO:0008152,GO:0016787,GO:0016798,GO:0043169,GO:0046872,GO:0070062,GO:0103025
TBIG002424	ENSG00000174876	277	Y	AMY1B	amylase, alpha 1B (salivary) [Source:HGNC Symbol;Acc:HGNC:475]	0	0	0	0	N	-	-	-	-	N	-	-	-	-	GO:0003824,GO:0004556,GO:0005515,GO:0005576,GO:0005615,GO:0005975,GO:0008152,GO:0016787,GO:0016798,GO:0043169,GO:0046872,GO:0070062,GO:0103025
TBIG002426	ENSG00000187733	278	Y	AMY1C	amylase, alpha 1C (salivary) [Source:HGNC Symbol;Acc:HGNC:476]	0	0	0	0	N	-	-	-	-	N	-	-	-	-	GO:0003824,GO:0004556,GO:0005515,GO:0005576,GO:0005615,GO:0005975,GO:0008152,GO:0016787,GO:0016798,GO:0043169,GO:0046872,GO:0070062,GO:0103025
TBIG002453	ENSG00000280186	None	Y	AL359258.3	TEC	0	0.13	0.05	0.18	N	0.703	1	1.57	UP	N	0.9826	1	0.27	UP	-
TBIG002456	ENSG00000241361	None	Y	SLC25A24P1	SLC25A24 pseudogene 1 [Source:HGNC Symbol;Acc:HGNC:48933]	0	0	0	0	N	0.6962	1	-1.6	DOWN	N	1	1	-0.31	DOWN	-
TBIG002457	ENSG00000243967	None	Y	NBPF5P	NBPF member 5, pseudogene [Source:HGNC Symbol;Acc:HGNC:24491]	0	0.08	0.1	0.18	N	0.6423	1	-2.34	DOWN	N	0.7154	1	-2.05	DOWN	-
TBIG002468	ENSG00000143107	163479	Y	FNDC7	fibronectin type III domain containing 7 [Source:HGNC Symbol;Acc:HGNC:26668]	0	0.04	0.03	0.07	N	0.8481	1	0.98	UP	N	0.9826	1	0.27	UP	GO:0005576
TBIG002472	ENSG00000162641	254268	Y	AKNAD1	AKNA domain containing 1 [Source:HGNC Symbol;Acc:HGNC:28398]	0	0.38	0.32	0.7	N	1	1	-0.02	DOWN	N	0.8132	1	0.86	UP	-
TBIG002473	ENSG00000274068	None	Y	AL449266.1	novel protein	0	0	0	0	N	-	-	-	-	N	-	-	-	-	-
TBIG002488	ENSG00000179902	127003	Y	C1orf194	chromosome 1 open reading frame 194 [Source:HGNC Symbol;Acc:HGNC:32331]	0	0	0.11	0.11	N	1	1	0	-	N	0.8058	1	1.27	UP	-
TBIG002504	ENSG00000225113	None	Y	AL355310.1	novel transcript	0	0	0	0	N	-	-	-	-	N	-	-	-	-	-
TBIG002506	ENSG00000134183	2780	Y	GNAT2	G protein subunit alpha transducin 2 [Source:HGNC Symbol;Acc:HGNC:4394]	0	0	0	0	N	-	-	-	-	N	-	-	-	-	GO:0000166,GO:0001580,GO:0001664,GO:0001750,GO:0001917,GO:0003924,GO:0005525,GO:0005834,GO:0005886,GO:0006457,GO:0007165,GO:0007186,GO:0007188,GO:0007204,GO:0007223,GO:0007601,GO:0007602,GO:0008020,GO:0009642,GO:0019001,GO:0031683,GO:0042622,GO:0046549,GO:0046872,GO:0050896,GO:0050908
TBIG002511	ENSG00000213366	2946	Y	GSTM2	glutathione S-transferase mu 2 [Source:HGNC Symbol;Acc:HGNC:4634]	0	0.66	0.06	0.72	N	0.7854	1	1.3	UP	N	1	1	0.27	UP	GO:0004364,GO:0004602,GO:0005102,GO:0005515,GO:0005737,GO:0005829,GO:0006749,GO:0010880,GO:0010881,GO:0014809,GO:0016529,GO:0016740,GO:0018916,GO:0019899,GO:0042178,GO:0042803,GO:0043295,GO:0043651,GO:0045171,GO:0055119,GO:0060315,GO:0060316,GO:0070062,GO:0070458,GO:0071313,GO:0098869,GO:1901687
TBIG002512	ENSG00000134184	2944	Y	GSTM1	glutathione S-transferase mu 1 [Source:HGNC Symbol;Acc:HGNC:4632]	0	0	0	0	N	0.8432	1	-1.02	DOWN	N	0.8848	1	-0.73	DOWN	GO:0004364,GO:0005737,GO:0005829,GO:0006749,GO:0016740,GO:0018916,GO:0019899,GO:0042178,GO:0042803,GO:0043295,GO:0045171,GO:0070458,GO:1901687
TBIG002514	ENSG00000134201	2949	Y	GSTM5	glutathione S-transferase mu 5 [Source:HGNC Symbol;Acc:HGNC:4637]	0	0	0.02	0.02	N	-	-	-	-	N	-	-	-	-	GO:0004364,GO:0005515,GO:0005737,GO:0005829,GO:0006749,GO:0016740,GO:0042802,GO:0045171,GO:1901687
TBIG002516	ENSG00000134202	2947	Y	GSTM3	glutathione S-transferase mu 3 [Source:HGNC Symbol;Acc:HGNC:4635]	0	0	0	0	N	0.8541	1	0.06	UP	N	0.7589	1	-0.07	DOWN	GO:0004364,GO:0005515,GO:0005634,GO:0005737,GO:0005829,GO:0006749,GO:0008065,GO:0016740,GO:0018916,GO:0019899,GO:0035686,GO:0042178,GO:0042802,GO:0042803,GO:0043295,GO:0043627,GO:0045171,GO:0070062,GO:0070458,GO:1901687
TBIG002517	ENSG00000198758	79574	Y	EPS8L3	EPS8 like 3 [Source:HGNC Symbol;Acc:HGNC:21297]	0	0	0	0	N	1	1	-0.02	DOWN	N	1	1	0	-	GO:0003779,GO:0005515,GO:0005737,GO:0005886,GO:0007266,GO:0032587,GO:0035023,GO:0042634,GO:1900029
TBIG002526	ENSG00000156150	257	Y	ALX3	ALX homeobox 3 [Source:HGNC Symbol;Acc:HGNC:449]	0	0	0	0	N	-	-	-	-	N	-	-	-	-	GO:0000981,GO:0003677,GO:0005634,GO:0006355,GO:0006357,GO:0007275,GO:0007389,GO:0035115,GO:0035116,GO:0042981,GO:0043565,GO:0048701,GO:0048704
TBIG002528	ENSG00000186150	164153	Y	UBL4B	ubiquitin like 4B [Source:HGNC Symbol;Acc:HGNC:32309]	0	0	0.06	0.06	N	1	1	0	-	N	0.9826	1	0.27	UP	GO:0005515,GO:0005737,GO:1903955
TBIG002529	ENSG00000197106	388662	Y	SLC6A17	solute carrier family 6 member 17 [Source:HGNC Symbol;Acc:HGNC:31399]	0	0	0	0	N	-	-	-	-	N	-	-	-	-	GO:0005328,GO:0005887,GO:0006836,GO:0007420,GO:0008021,GO:0015293,GO:0015804,GO:0015816,GO:0015820,GO:0015824,GO:0016020,GO:0016021,GO:0030054,GO:0030285,GO:0030672,GO:0031410,GO:0032328,GO:0045202,GO:0055085,GO:0098978,GO:0098982
TBIG002539	ENSG00000168679	9122	Y	SLC16A4	solute carrier family 16 member 4 [Source:HGNC Symbol;Acc:HGNC:10925]	0	0	0	0	N	0.7068	1	-0.79	DOWN	N	1	1	-0.14	DOWN	GO:0005886,GO:0005887,GO:0008028,GO:0015293,GO:0015718,GO:0016020,GO:0016021,GO:0055085
TBIG002541	ENSG00000134248	10542	Y	LAMTOR5	late endosomal/lysosomal adaptor, MAPK and MTOR activator 5 [Source:HGNC Symbol;Acc:HGNC:17955]	0	0	0	0	N	0.5897	1	0.18	UP	N	0.7702	1	0.08	UP	GO:0005085,GO:0005515,GO:0005737,GO:0005764,GO:0005765,GO:0005829,GO:0007050,GO:0008361,GO:0009615,GO:0016241,GO:0019079,GO:0032008,GO:0032947,GO:0043066,GO:0043154,GO:0061462,GO:0071230,GO:0071986
TBIG002542	ENSG00000143125	84432	Y	PROK1	prokineticin 1 [Source:HGNC Symbol;Acc:HGNC:18454]	0	0	0	0	N	-	-	-	-	N	-	-	-	-	GO:0000187,GO:0001525,GO:0001664,GO:0005576,GO:0007186,GO:0007623,GO:0008083,GO:0008284,GO:0010469,GO:0045765,GO:0051781
TBIG002545	ENSG00000283999	None	Y	AL358215.3	novel transcript	0	0	0	0	N	-	-	-	-	N	-	-	-	-	-
TBIG002551	ENSG00000177272	3738	Y	KCNA3	potassium voltage-gated channel subfamily A member 3 [Source:HGNC Symbol;Acc:HGNC:6221]	0	0	0	0	N	-	-	-	-	N	-	-	-	-	GO:0005216,GO:0005244,GO:0005249,GO:0005251,GO:0005267,GO:0005515,GO:0005886,GO:0005887,GO:0006811,GO:0006813,GO:0008076,GO:0015271,GO:0016020,GO:0016021,GO:0030424,GO:0034765,GO:0044305,GO:0045121,GO:0051260,GO:0055085,GO:0071435,GO:0071805,GO:0098978,GO:0099055,GO:0099056
TBIG002569	ENSG00000203878	149620	Y	CHIAP2	chitinase, acidic pseudogene 2 [Source:HGNC Symbol;Acc:HGNC:44463]	0	0	0	0	N	-	-	-	-	N	-	-	-	-	-
TBIG002570	ENSG00000134216	27159	Y	CHIA	chitinase, acidic [Source:HGNC Symbol;Acc:HGNC:17432]	0	0	0	0	N	-	-	-	-	N	-	-	-	-	GO:0000272,GO:0002376,GO:0002532,GO:0003796,GO:0004553,GO:0004568,GO:0005515,GO:0005576,GO:0005615,GO:0005737,GO:0005975,GO:0006030,GO:0006032,GO:0006037,GO:0006915,GO:0006954,GO:0006955,GO:0007586,GO:0008061,GO:0008152,GO:0009620,GO:0016787,GO:0016798,GO:0019900,GO:0030246,GO:0044245,GO:0090197
TBIG002576	ENSG00000227179	441897	Y	PGCP1	progastricsin pseudogene 1 [Source:HGNC Symbol;Acc:HGNC:39503]	0	0	0	0	N	-	-	-	-	N	-	-	-	-	-
TBIG002585	ENSG00000121933	57413	Y	TMIGD3	transmembrane and immunoglobulin domain containing 3 [Source:HGNC Symbol;Acc:HGNC:51375]	0	0	0	0	N	-	-	-	-	N	-	-	-	-	GO:0005887,GO:0006954,GO:0007165,GO:0007190,GO:0008016,GO:0008285,GO:0009611,GO:0016020,GO:0016021,GO:0030336,GO:0032088
TBIG002587	ENSG00000282608	140	Y	ADORA3	adenosine A3 receptor [Source:HGNC Symbol;Acc:HGNC:268]	0	0	0	0	N	-	-	-	-	N	-	-	-	-	GO:0001609,GO:0001973,GO:0004930,GO:0005886,GO:0005887,GO:0006954,GO:0007165,GO:0007186,GO:0007190,GO:0008016,GO:0008285,GO:0009611,GO:0016020,GO:0016021,GO:0030336,GO:0032088
TBIG002615	ENSG00000271810	None	Y	AL603832.3	novel protein, PPM1J-RHOC readthrough	0	0	0	0	N	1	1	0	-	N	0.9826	1	0.27	UP	GO:0000166,GO:0003824,GO:0003924,GO:0005525,GO:0005622,GO:0005737,GO:0005938,GO:0007015,GO:0007264,GO:0007266,GO:0008360,GO:0016477,GO:0019901,GO:0030334,GO:0030950,GO:0032153,GO:0032956,GO:0043231,GO:0051017
TBIG002618	ENSG00000184599	284467	Y	FAM19A3	family with sequence similarity 19 member A3, C-C motif chemokine like [Source:HGNC Symbol;Acc:HGNC:21590]	0	0.31	0.09	0.4	N	0.5588	1	2.57	UP	N	1	1	0.27	UP	GO:0005576,GO:0005615,GO:1903979,GO:1903980
TBIG002640	ENSG00000188761	440603	Y	BCL2L15	BCL2 like 15 [Source:HGNC Symbol;Acc:HGNC:33624]	0	0	0	0	N	0.3505	1	1.22	UP	N	0.342	1	1.27	UP	GO:0005515,GO:0005634,GO:0005829,GO:0006915,GO:0042981
TBIG002667	ENSG00000134200	7252	Y	TSHB	thyroid stimulating hormone beta [Source:HGNC Symbol;Acc:HGNC:12372]	0	0	0	0	N	-	-	-	-	N	-	-	-	-	GO:0005179,GO:0005576,GO:0005615,GO:0005737,GO:0007186,GO:0007267,GO:0009653,GO:0009755,GO:0010469,GO:0016486,GO:0033189,GO:0043627,GO:0051592
TBIG002672	ENSG00000134259	4803	Y	NGF	nerve growth factor [Source:HGNC Symbol;Acc:HGNC:7808]	0	0	0	0	N	0.1305	1	-3.48	DOWN	N	0.5318	1	-1.6	DOWN	GO:0000186,GO:0004857,GO:0005102,GO:0005163,GO:0005515,GO:0005576,GO:0005615,GO:0005768,GO:0005796,GO:0006919,GO:0007169,GO:0007422,GO:0007613,GO:0008021,GO:0008083,GO:0008191,GO:0008285,GO:0008625,GO:0010466,GO:0010469,GO:0010628,GO:0021675,GO:0030414,GO:0030424,GO:0030425,GO:0031410,GO:0032455,GO:0038180,GO:0043065,GO:0043066,GO:0043154,GO:0043281,GO:0043388,GO:0043524,GO:0045664,GO:0045666,GO:…
TBIG002681	ENSG00000118729	845	Y	CASQ2	calsequestrin 2 [Source:HGNC Symbol;Acc:HGNC:1513]	0	0.03	0	0.03	N	0.8481	1	0.98	UP	N	1	1	0	-	GO:0002027,GO:0005509,GO:0005513,GO:0005515,GO:0005737,GO:0006941,GO:0010649,GO:0010880,GO:0010881,GO:0014701,GO:0014809,GO:0016529,GO:0030018,GO:0030314,GO:0033017,GO:0033018,GO:0034220,GO:0034704,GO:0042803,GO:0043267,GO:0045214,GO:0046872,GO:0048306,GO:0051208,GO:0051258,GO:0060048,GO:0060306,GO:0060315,GO:0071313,GO:0086029,GO:1901017,GO:1903779
TBIG002688	ENSG00000173212	126868	Y	MAB21L3	mab-21 like 3 [Source:HGNC Symbol;Acc:HGNC:26787]	0	0.02	0	0.02	N	1	1	-0.02	DOWN	N	1	1	0	-	GO:0005515
TBIG002722	ENSG00000279513	None	Y	AL157902.2	TEC	0	0.23	0	0.23	N	0.703	1	1.57	UP	N	1	1	0	-	-
TBIG002748	ENSG00000116882	51179	Y	HAO2	hydroxyacid oxidase 2 [Source:HGNC Symbol;Acc:HGNC:4810]	0	0	0	0	N	-	-	-	-	N	-	-	-	-	GO:0003824,GO:0003973,GO:0005102,GO:0005777,GO:0005782,GO:0005829,GO:0006625,GO:0009062,GO:0010181,GO:0016491,GO:0019395,GO:0052852,GO:0052853,GO:0052854,GO:0055114
TBIG002750	ENSG00000203859	3284	Y	HSD3B2	hydroxy-delta-5-steroid dehydrogenase, 3 beta- and steroid delta-isomerase 2 [Source:HGNC Symbol;Acc:HGNC:5218]	0	0	0	0	N	-	-	-	-	N	-	-	-	-	GO:0003824,GO:0003854,GO:0004769,GO:0005739,GO:0005743,GO:0005758,GO:0005783,GO:0005789,GO:0006694,GO:0006702,GO:0006704,GO:0006705,GO:0008152,GO:0008207,GO:0016020,GO:0016021,GO:0016491,GO:0016616,GO:0016853,GO:0021766,GO:0030868,GO:0031966,GO:0043231,GO:0051412,GO:0055114,GO:0102294
TBIG002751	ENSG00000232780	None	Y	GAPDHP74	glyceraldehyde-3-phosphate dehydrogenase pseudogene 74 [Source:HGNC Symbol;Acc:HGNC:50647]	0	0	0	0	N	-	-	-	-	N	-	-	-	-	-
TBIG002756	ENSG00000203857	3283	Y	HSD3B1	hydroxy-delta-5-steroid dehydrogenase, 3 beta- and steroid delta-isomerase 1 [Source:HGNC Symbol;Acc:HGNC:5217]	0	0	0	0	N	-	-	-	-	N	-	-	-	-	GO:0003824,GO:0003854,GO:0004769,GO:0005739,GO:0005743,GO:0005758,GO:0005783,GO:0005789,GO:0006694,GO:0006702,GO:0006703,GO:0006704,GO:0006705,GO:0008152,GO:0008207,GO:0016020,GO:0016021,GO:0016491,GO:0016616,GO:0016853,GO:0021766,GO:0030868,GO:0031966,GO:0043231,GO:0051412,GO:0055114,GO:0102294
TBIG002766	ENSG00000134240	3158	Y	HMGCS2	3-hydroxy-3-methylglutaryl-CoA synthase 2 [Source:HGNC Symbol;Acc:HGNC:5008]	0	0	0	0	N	-	-	-	-	N	-	-	-	-	GO:0003824,GO:0004421,GO:0005739,GO:0005759,GO:0006084,GO:0006629,GO:0006694,GO:0006695,GO:0008202,GO:0008203,GO:0008299,GO:0010142,GO:0016126,GO:0016740,GO:0019216,GO:0046951
TBIG002767	ENSG00000134193	83998	Y	REG4	regenerating family member 4 [Source:HGNC Symbol;Acc:HGNC:22977]	0	0	0	0	N	1	1	0	-	N	0.9826	1	0.27	UP	GO:0004888,GO:0005576,GO:0005737,GO:0008201,GO:0009617,GO:0030246,GO:2001065
TBIG002771	ENSG00000134249	11085	Y	ADAM30	ADAM metallopeptidase domain 30 [Source:HGNC Symbol;Acc:HGNC:208]	0	0	0	0	N	-	-	-	-	N	-	-	-	-	GO:0004222,GO:0005768,GO:0005886,GO:0006508,GO:0007339,GO:0008233,GO:0008237,GO:0008270,GO:0009897,GO:0016020,GO:0016021,GO:0016787,GO:0031902,GO:0046872,GO:1990913
TBIG002792	ENSG00000285215	None	Y	AC241377.4	novel pseudogene, similar to phosphodiesterase 4D interacting protein PDE4DIP	0	0	0	0	N	1	1	0	-	N	0.8058	1	1.27	UP	-
TBIG002793	ENSG00000275585	101929798	Y	AC241377.2	phosphodiesterase 4D interacting protein pseudogene [Source:NCBI gene;Acc:101929798]	0	0	0	0	N	-	-	-	-	N	-	-	-	-	-
TBIG002796	ENSG00000198019	2210	Y	FCGR1B	Fc fragment of IgG receptor Ib [Source:HGNC Symbol;Acc:HGNC:3614]	0	0	0	0	N	0.9989	1	-0.02	DOWN	N	1	1	0.27	UP	GO:0002250,GO:0002376,GO:0002479,GO:0005886,GO:0006898,GO:0006955,GO:0016020,GO:0016021,GO:0019763,GO:0019864,GO:0030669,GO:0031901,GO:0038093,GO:0060333
TBIG002842	ENSG00000203818	440686	Y	HIST2H3PS2	histone cluster 2 H3 pseudogene 2 [Source:HGNC Symbol;Acc:HGNC:32060]	0	0	0	0	N	1	1	0	-	N	0.9826	1	0.27	UP	GO:0000786,GO:0003677,GO:0005634,GO:0005694,GO:0006334,GO:0031492,GO:0046982
TBIG002852	ENSG00000276756	None	Y	AC245595.2	lysine (K)-specific methyltransferase 2C (KMT2C) pseudogene	0	0	0	0	N	-	-	-	-	N	-	-	-	-	-
TBIG002853	ENSG00000271567	730262	Y	PPIAL4E	peptidylprolyl isomerase A like 4E [Source:HGNC Symbol;Acc:HGNC:33997]	0	0	0	0	N	-	-	-	-	N	-	-	-	-	GO:0000413,GO:0003755,GO:0005737,GO:0005739,GO:0006457,GO:0016018,GO:0016853,GO:0051082
TBIG002864	ENSG00000279782	728945	Y	PPIAL4F	peptidylprolyl isomerase A like 4F [Source:HGNC Symbol;Acc:HGNC:33999]	0	0	0	0	N	-	-	-	-	N	-	-	-	-	GO:0000413,GO:0003755,GO:0005737,GO:0005739,GO:0006457,GO:0016018,GO:0016853,GO:0051082
TBIG002878	ENSG00000256374	645142	Y	PPIAL4D	peptidylprolyl isomerase A like 4D [Source:HGNC Symbol;Acc:HGNC:33998]	0	0	0	0	N	-	-	-	-	N	-	-	-	-	GO:0000413,GO:0003755,GO:0005737,GO:0005739,GO:0006457,GO:0016018,GO:0016853,GO:0051082
TBIG002898	ENSG00000198483	148741	Y	ANKRD35	ankyrin repeat domain 35 [Source:HGNC Symbol;Acc:HGNC:26323]	0	0	0	0	N	0.9989	1	-0.02	DOWN	N	1	1	0.27	UP	-
TBIG002899	ENSG00000143127	8515	Y	ITGA10	integrin subunit alpha 10 [Source:HGNC Symbol;Acc:HGNC:6135]	0	0.02	0.04	0.06	N	0.8723	1	1.57	UP	N	0.8151	1	1.86	UP	GO:0005518,GO:0005886,GO:0007155,GO:0007160,GO:0007229,GO:0008305,GO:0016020,GO:0016021,GO:0030198,GO:0034680,GO:0046872,GO:0098639
TBIG002905	ENSG00000280778	None	Y	AC243547.3	novel protein, lncRNA-POLR3GL readthrough	0	0	0	0	N	-	-	-	-	N	-	-	-	-	GO:0003899,GO:0005666,GO:0006383
TBIG002921	ENSG00000270339	105371242	Y	AC243756.1	peptidyl-prolyl cis-trans isomerase A-like 4C [Source:NCBI gene;Acc:105371242]	0	0	0	0	N	-	-	-	-	N	-	-	-	-	GO:0000413,GO:0003755,GO:0005739,GO:0006457,GO:0016018,GO:0016853,GO:0051082
TBIG002925	ENSG00000276975	None	Y	HYDIN2	HYDIN2, axonemal central pair apparatus protein (pseudogene) [Source:HGNC Symbol;Acc:HGNC:33129]	0	0	0	0	N	0.7554	1	1.98	UP	N	1	1	0.27	UP	-
TBIG002939	ENSG00000131781	2330	Y	FMO5	flavin containing monooxygenase 5 [Source:HGNC Symbol;Acc:HGNC:3773]	0	0	0	0	N	0.4182	1	-0.83	DOWN	N	0.6507	1	-0.48	DOWN	GO:0004497,GO:0004499,GO:0005783,GO:0005789,GO:0005829,GO:0008150,GO:0016020,GO:0016021,GO:0016491,GO:0031090,GO:0043231,GO:0050660,GO:0050661,GO:0055114
TBIG002953	ENSG00000265107	2702	Y	GJA5	gap junction protein alpha 5 [Source:HGNC Symbol;Acc:HGNC:4279]	0	0	0	0	N	-	-	-	-	N	-	-	-	-	GO:0001501,GO:0001525,GO:0001568,GO:0003071,GO:0003073,GO:0003105,GO:0003151,GO:0003158,GO:0003161,GO:0003174,GO:0003193,GO:0003281,GO:0003283,GO:0003284,GO:0003294,GO:0005243,GO:0005886,GO:0005887,GO:0005921,GO:0005922,GO:0006813,GO:0007154,GO:0007507,GO:0010643,GO:0010644,GO:0010652,GO:0014704,GO:0016020,GO:0016021,GO:0016264,GO:0030054,GO:0030326,GO:0035050,GO:0035922,GO:0042995,GO:0045776,GO:…
TBIG002957	ENSG00000121634	2703	Y	GJA8	gap junction protein alpha 8 [Source:HGNC Symbol;Acc:HGNC:4281]	0	0	0	0	N	-	-	-	-	N	-	-	-	-	GO:0002088,GO:0005243,GO:0005886,GO:0005887,GO:0005921,GO:0005922,GO:0007154,GO:0007267,GO:0007601,GO:0015267,GO:0016020,GO:0016021,GO:0030054,GO:0043010,GO:0051260,GO:0055085
TBIG002988	ENSG00000231551	None	Y	AC245100.4	phosphodiesterase 4D interacting protein (PDE4DIP) pseudogene	0	0	0	0	N	0.2023	1	-1	DOWN	N	0.2549	1	-0.89	DOWN	-
TBIG002992	ENSG00000280649	None	Y	AC245100.8	TEC	0	0	0	0	N	0.8289	1	0.29	UP	N	0.9738	1	-0.12	DOWN	-
TBIG002993	ENSG00000236334	644591	Y	PPIAL4G	peptidylprolyl isomerase A like 4G [Source:HGNC Symbol;Acc:HGNC:33996]	0	0	0	0	N	1	1	-0.02	DOWN	N	1	1	0	-	GO:0000413,GO:0003755,GO:0005737,GO:0005739,GO:0006457,GO:0016018,GO:0016853,GO:0051082
TBIG002997	ENSG00000177144	440672	Y	NUDT4B	nudix hydrolase 4B [Source:HGNC Symbol;Acc:HGNC:18012]	0	0	0	0	N	0.9989	1	-0.02	DOWN	N	1	1	0.27	UP	GO:0003723,GO:0005737,GO:0005829,GO:0008486,GO:0016787,GO:0046872,GO:0052840,GO:0052841,GO:0052842,GO:0052843,GO:0052844,GO:0052845,GO:0052846,GO:0052847,GO:0052848
TBIG003015	ENSG00000263464	653598	Y	PPIAL4C	peptidylprolyl isomerase A like 4C [Source:HGNC Symbol;Acc:HGNC:33995]	0	0.17	0.88	1.05	N	1	1	-0.02	DOWN	N	0.646	1	1.86	UP	GO:0000413,GO:0003755,GO:0005737,GO:0005739,GO:0006457,GO:0016018,GO:0016853,GO:0051082
TBIG003018	ENSG00000275557	None	Y	AC242842.1	novel transcript	0	0	0	0	N	0.8562	1	0.5	UP	N	0.5904	1	1.05	UP	-
TBIG003021	ENSG00000234232	102723955	Y	AC243772.3	phosphodiesterase 4D interacting protein pseudogene [Source:NCBI gene;Acc:102723955]	0	0	0	0	N	-	-	-	-	N	-	-	-	-	-
TBIG003024	ENSG00000150337	2209	Y	FCGR1A	Fc fragment of IgG receptor Ia [Source:HGNC Symbol;Acc:HGNC:3613]	0	0	0	0	N	-	-	-	-	N	-	-	-	-	GO:0002376,GO:0002479,GO:0005515,GO:0005886,GO:0006898,GO:0006911,GO:0006955,GO:0007165,GO:0016020,GO:0016021,GO:0019864,GO:0030669,GO:0031901,GO:0038096,GO:0045087,GO:0050776,GO:0060333
TBIG003029	ENSG00000203811	126961	Y	HIST2H3C	histone cluster 2 H3 family member c [Source:HGNC Symbol;Acc:HGNC:20503]	0	0	0.07	0.07	N	-	-	-	-	N	-	-	-	-	GO:0000183,GO:0000786,GO:0003677,GO:0005515,GO:0005576,GO:0005634,GO:0005654,GO:0005694,GO:0006325,GO:0006334,GO:0007596,GO:0031492,GO:0038111,GO:0044267,GO:0045652,GO:0045814,GO:0046982,GO:0060964,GO:0070062
TBIG003033	ENSG00000272196	723790	Y	HIST2H2AA4	histone cluster 2 H2A family member a4 [Source:HGNC Symbol;Acc:HGNC:29668]	0	0.78	0.72	1.5	N	0.577	1	1.98	UP	N	0.646	1	1.86	UP	GO:0000786,GO:0000790,GO:0003674,GO:0003677,GO:0005634,GO:0005694,GO:0006325,GO:0008150,GO:0046982,GO:0070062
TBIG003039	ENSG00000184270	317772	Y	HIST2H2AB	histone cluster 2 H2A family member b [Source:HGNC Symbol;Acc:HGNC:20508]	0	0	0.5	0.5	N	1	1	-0.02	DOWN	N	0.646	1	1.86	UP	GO:0000786,GO:0000790,GO:0003674,GO:0003677,GO:0005634,GO:0005694,GO:0006325,GO:0008150,GO:0046982,GO:0070062
TBIG003076	ENSG00000143452	84072	Y	HORMAD1	HORMA domain containing 1 [Source:HGNC Symbol;Acc:HGNC:25245]	0	0	0	0	N	-	-	-	-	N	-	-	-	-	GO:0000794,GO:0000795,GO:0001824,GO:0005634,GO:0005694,GO:0007129,GO:0007130,GO:0007283,GO:0030154,GO:0042138,GO:0048477,GO:0051177,GO:0051321,GO:0051598,GO:0060629
TBIG003085	ENSG00000283324	None	Y	CTXND2	cortexin domain containing 2 [Source:HGNC Symbol;Acc:HGNC:53440]	0	0	0	0	N	-	-	-	-	N	-	-	-	-	GO:0016020,GO:0016021,GO:0031224
TBIG003101	ENSG00000261168	None	Y	AL592424.1	novel transcript, sense overlapping SEMA6C	0	0.14	0	0.14	N	0.8481	1	0.98	UP	N	1	1	0	-	-
TBIG003132	ENSG00000159409	11189	Y	CELF3	CUGBP Elav-like family member 3 [Source:HGNC Symbol;Acc:HGNC:11967]	0	0	0	0	N	-	-	-	-	N	-	-	-	-	GO:0000381,GO:0003676,GO:0003723,GO:0003729,GO:0005634,GO:0005737,GO:0006376,GO:0006397,GO:0007283,GO:0008380,GO:0016604,GO:0030317,GO:0030575,GO:0036002,GO:0048026,GO:0097322,GO:0098781,GO:1990904
TBIG003133	ENSG00000178796	284485	Y	RIIAD1	regulatory subunit of type II PKA R-subunit (RIIa) domain containing 1 [Source:HGNC Symbol;Acc:HGNC:26686]	0	0	0	0	N	-	-	-	-	N	-	-	-	-	-
TBIG003145	ENSG00000213171	339398	Y	LINGO4	leucine rich repeat and Ig domain containing 4 [Source:HGNC Symbol;Acc:HGNC:31814]	0	0	0.03	0.03	N	1	1	0	-	N	0.9826	1	0.27	UP	GO:0005615,GO:0016020,GO:0016021,GO:0031012
TBIG003157	ENSG00000163191	6282	Y	S100A11	S100 calcium binding protein A11 [Source:HGNC Symbol;Acc:HGNC:10488]	0	0	0	0	N	0.4838	1	-0.22	DOWN	N	0.4127	1	-0.18	DOWN	GO:0001726,GO:0005509,GO:0005515,GO:0005576,GO:0005615,GO:0005634,GO:0005737,GO:0005913,GO:0007165,GO:0008156,GO:0008285,GO:0034774,GO:0042127,GO:0042803,GO:0043312,GO:0044548,GO:0046872,GO:0048306,GO:0070062,GO:0098609,GO:0098641
TBIG003160	ENSG00000182898	126637	Y	TCHHL1	trichohyalin like 1 [Source:HGNC Symbol;Acc:HGNC:31796]	0	0	0	0	N	-	-	-	-	N	-	-	-	-	GO:0046914
TBIG003163	ENSG00000233792	None	Y	PUDPP2	pseudouridine 5'-phosphatase pseudogene 2 [Source:HGNC Symbol;Acc:HGNC:20195]	0	0	0	0	N	0.9974	1	-1.02	DOWN	N	1	1	-0.73	DOWN	-
TBIG003167	ENSG00000197915	388697	Y	HRNR	hornerin [Source:HGNC Symbol;Acc:HGNC:20846]	0	0	0	0	N	0.7554	1	1.98	UP	N	0.8151	1	1.86	UP	GO:0001533,GO:0005509,GO:0005576,GO:0005634,GO:0005737,GO:0007275,GO:0030280,GO:0031424,GO:0035578,GO:0036457,GO:0043163,GO:0043312,GO:0046872,GO:0046914,GO:0048471,GO:0061436,GO:0062023,GO:0070062
TBIG003168	ENSG00000143631	2312	Y	FLG	filaggrin [Source:HGNC Symbol;Acc:HGNC:3748]	0	0	0	0	N	0.0865	1	-0.59	DOWN	N	0.0077	0.6371	-0.72	DOWN	GO:0001533,GO:0005198,GO:0005509,GO:0005515,GO:0005634,GO:0005829,GO:0005882,GO:0007275,GO:0018149,GO:0030216,GO:0030280,GO:0036457,GO:0043231,GO:0046872,GO:0046914,GO:0061436,GO:0062023,GO:0070268
TBIG003169	ENSG00000143520	388698	Y	FLG2	filaggrin family member 2 [Source:HGNC Symbol;Acc:HGNC:33276]	0	0	0	0	N	0.9989	1	-0.02	DOWN	N	1	1	0.27	UP	GO:0001533,GO:0005198,GO:0005509,GO:0005576,GO:0005634,GO:0005737,GO:0030280,GO:0036457,GO:0043312,GO:0046872,GO:0046914,GO:0061436,GO:1904724
TBIG003171	ENSG00000143536	49860	Y	CRNN	cornulin [Source:HGNC Symbol;Acc:HGNC:1230]	0	0	0	0	N	1	1	-0.02	DOWN	N	1	1	0	-	GO:0005509,GO:0005737,GO:0009408,GO:0016020,GO:0046872,GO:0046914,GO:0070062,GO:0098609
TBIG003172	ENSG00000186207	254910	Y	LCE5A	late cornified envelope 5A [Source:HGNC Symbol;Acc:HGNC:16614]	0	0	0	0	N	-	-	-	-	N	-	-	-	-	GO:0001533,GO:0005198,GO:0005737,GO:0008544,GO:0018149,GO:0030216,GO:0031424
TBIG003173	ENSG00000169509	54544	Y	CRCT1	cysteine rich C-terminal 1 [Source:HGNC Symbol;Acc:HGNC:29875]	0	0	0	0	N	-	-	-	-	N	-	-	-	-	GO:0005515
TBIG003174	ENSG00000185966	353145	Y	LCE3E	late cornified envelope 3E [Source:HGNC Symbol;Acc:HGNC:29463]	0	0	0	0	N	-	-	-	-	N	-	-	-	-	GO:0001533,GO:0005198,GO:0005515,GO:0005737,GO:0008544,GO:0018149,GO:0030216,GO:0031424
TBIG003175	ENSG00000163202	84648	Y	LCE3D	late cornified envelope 3D [Source:HGNC Symbol;Acc:HGNC:16615]	0	0	0.23	0.23	N	0.9989	1	-0.02	DOWN	N	0.9586	1	1.27	UP	GO:0001533,GO:0005198,GO:0005737,GO:0005829,GO:0008544,GO:0018149,GO:0030216,GO:0031424,GO:0070268
TBIG003176	ENSG00000244057	353144	Y	LCE3C	late cornified envelope 3C [Source:HGNC Symbol;Acc:HGNC:16612]	0	0	0	0	N	-	-	-	-	N	-	-	-	-	GO:0001533,GO:0005198,GO:0005515,GO:0005737,GO:0008544,GO:0018149,GO:0030216,GO:0031424,GO:0031640,GO:0050829,GO:0050830
TBIG003177	ENSG00000187238	353143	Y	LCE3B	late cornified envelope 3B [Source:HGNC Symbol;Acc:HGNC:29462]	0	0	0	0	N	-	-	-	-	N	-	-	-	-	GO:0001533,GO:0005198,GO:0005737,GO:0008544,GO:0018149,GO:0030216,GO:0031424,GO:0031640,GO:0050829,GO:0050830
TBIG003178	ENSG00000185962	353142	Y	LCE3A	late cornified envelope 3A [Source:HGNC Symbol;Acc:HGNC:29461]	0	0	0	0	N	-	-	-	-	N	-	-	-	-	GO:0001533,GO:0005198,GO:0005737,GO:0008544,GO:0018149,GO:0030216,GO:0031424,GO:0031640,GO:0050829,GO:0050830
TBIG003181	ENSG00000187223	353141	Y	LCE2D	late cornified envelope 2D [Source:HGNC Symbol;Acc:HGNC:16518]	0	0	0	0	N	-	-	-	-	N	-	-	-	-	GO:0001533,GO:0005198,GO:0005515,GO:0005737,GO:0008544,GO:0018149,GO:0030216,GO:0031424
TBIG003182	ENSG00000187180	353140	Y	LCE2C	late cornified envelope 2C [Source:HGNC Symbol;Acc:HGNC:29460]	0	0	0	0	N	-	-	-	-	N	-	-	-	-	GO:0001533,GO:0005198,GO:0005737,GO:0008544,GO:0018149,GO:0030216,GO:0031424
TBIG003183	ENSG00000159455	26239	Y	LCE2B	late cornified envelope 2B [Source:HGNC Symbol;Acc:HGNC:16610]	0	0	0	0	N	-	-	-	-	N	-	-	-	-	GO:0001533,GO:0003674,GO:0005198,GO:0005575,GO:0005737,GO:0008544,GO:0018149,GO:0030216,GO:0031424
TBIG003184	ENSG00000187173	353139	Y	LCE2A	late cornified envelope 2A [Source:HGNC Symbol;Acc:HGNC:29469]	0	0	0	0	N	-	-	-	-	N	-	-	-	-	GO:0001533,GO:0005198,GO:0005515,GO:0005737,GO:0008544,GO:0018149,GO:0030216,GO:0031424
TBIG003185	ENSG00000187170	199834	Y	LCE4A	late cornified envelope 4A [Source:HGNC Symbol;Acc:HGNC:16613]	0	0	0	0	N	-	-	-	-	N	-	-	-	-	GO:0001533,GO:0005198,GO:0005515,GO:0005737,GO:0008544,GO:0018149,GO:0030216,GO:0031424
TBIG003186	ENSG00000198854	100129271	Y	C1orf68	chromosome 1 open reading frame 68 [Source:HGNC Symbol;Acc:HGNC:29468]	0	0	0	0	N	-	-	-	-	N	-	-	-	-	GO:0001533,GO:0003674,GO:0005198,GO:0005737,GO:0008544,GO:0018149,GO:0030216
TBIG003189	ENSG00000203786	448834	Y	KPRP	keratinocyte proline rich protein [Source:HGNC Symbol;Acc:HGNC:31823]	0	0	0	0	N	-	-	-	-	N	-	-	-	-	GO:0005515,GO:0005737,GO:0070062
TBIG003190	ENSG00000240386	353137	Y	LCE1F	late cornified envelope 1F [Source:HGNC Symbol;Acc:HGNC:29467]	0	0	0	0	N	-	-	-	-	N	-	-	-	-	GO:0001533,GO:0005198,GO:0005737,GO:0008544,GO:0018149,GO:0030216,GO:0031424
TBIG003191	ENSG00000186226	353135	Y	LCE1E	late cornified envelope 1E [Source:HGNC Symbol;Acc:HGNC:29466]	0	0	0	0	N	-	-	-	-	N	-	-	-	-	GO:0001533,GO:0005198,GO:0005737,GO:0008544,GO:0018149,GO:0030216,GO:0031424
TBIG003192	ENSG00000172155	353134	Y	LCE1D	late cornified envelope 1D [Source:HGNC Symbol;Acc:HGNC:29465]	0	0	0	0	N	-	-	-	-	N	-	-	-	-	GO:0001533,GO:0005198,GO:0005515,GO:0005737,GO:0008544,GO:0018149,GO:0030216,GO:0031424,GO:0048471,GO:0050890,GO:0071277
TBIG003193	ENSG00000197084	353133	Y	LCE1C	late cornified envelope 1C [Source:HGNC Symbol;Acc:HGNC:29464]	0	0	0	0	N	-	-	-	-	N	-	-	-	-	GO:0001533,GO:0005198,GO:0005737,GO:0008544,GO:0018149,GO:0030216,GO:0031424
TBIG003194	ENSG00000196734	353132	Y	LCE1B	late cornified envelope 1B [Source:HGNC Symbol;Acc:HGNC:16611]	0	0	0	0	N	-	-	-	-	N	-	-	-	-	GO:0001533,GO:0005198,GO:0005515,GO:0005737,GO:0008544,GO:0018149,GO:0030216,GO:0031424
TBIG003195	ENSG00000186844	353131	Y	LCE1A	late cornified envelope 1A [Source:HGNC Symbol;Acc:HGNC:29459]	0	0	0	0	N	-	-	-	-	N	-	-	-	-	GO:0001533,GO:0005198,GO:0005737,GO:0005829,GO:0008544,GO:0018149,GO:0030216,GO:0031424,GO:0070268
TBIG003196	ENSG00000235942	448835	Y	LCE6A	late cornified envelope 6A [Source:HGNC Symbol;Acc:HGNC:31824]	0	0	0	0	N	-	-	-	-	N	-	-	-	-	GO:0031424
TBIG003197	ENSG00000285946	None	Y	AL162596.1	novel late cornified envelope family protein	0	0	0	0	N	-	-	-	-	N	-	-	-	-	-
TBIG003198	ENSG00000163206	4184	Y	SMCP	sperm mitochondria associated cysteine rich protein [Source:HGNC Symbol;Acc:HGNC:6962]	0	0	0	0	N	-	-	-	-	N	-	-	-	-	GO:0003674,GO:0005515,GO:0005737,GO:0005739,GO:0007338,GO:0007341,GO:0016020,GO:0030317,GO:0031966
TBIG003199	ENSG00000163207	3713	Y	IVL	involucrin [Source:HGNC Symbol;Acc:HGNC:6187]	0	0	0	0	N	-	-	-	-	N	-	-	-	-	GO:0001533,GO:0005198,GO:0005515,GO:0005737,GO:0005813,GO:0005829,GO:0010224,GO:0016604,GO:0018149,GO:0018153,GO:0030216,GO:0030674,GO:0031424,GO:0070062,GO:0070268
TBIG003201	ENSG00000283227	None	Y	SPRR5	small proline rich protein 5 [Source:HGNC Symbol;Acc:HGNC:53428]	0	0	0	0	N	-	-	-	-	N	-	-	-	-	-
TBIG003202	ENSG00000184148	163778	Y	SPRR4	small proline rich protein 4 [Source:HGNC Symbol;Acc:HGNC:23173]	0	0	0	0	N	-	-	-	-	N	-	-	-	-	GO:0001533,GO:0005198,GO:0005737,GO:0005938,GO:0018149,GO:0030216,GO:0031424
TBIG003203	ENSG00000169474	6698	Y	SPRR1A	small proline rich protein 1A [Source:HGNC Symbol;Acc:HGNC:11259]	0	0	0	0	N	1	1	-0.02	DOWN	N	1	1	0.27	UP	GO:0001533,GO:0005198,GO:0005515,GO:0005737,GO:0005829,GO:0008544,GO:0018149,GO:0030216,GO:0030280,GO:0030674,GO:0031424,GO:0070268
TBIG003210	ENSG00000196805	6701	Y	SPRR2B	small proline rich protein 2B [Source:HGNC Symbol;Acc:HGNC:11262]	0	0	0	0	N	-	-	-	-	N	-	-	-	-	GO:0001533,GO:0005198,GO:0005737,GO:0005829,GO:0008544,GO:0018149,GO:0030216,GO:0031424,GO:0070268
TBIG003212	ENSG00000244094	6705	Y	SPRR2F	small proline rich protein 2F [Source:HGNC Symbol;Acc:HGNC:11266]	0	0	0	0	N	-	-	-	-	N	-	-	-	-	GO:0001533,GO:0005198,GO:0005737,GO:0005829,GO:0008544,GO:0018149,GO:0030216,GO:0031424,GO:0070268
TBIG003214	ENSG00000159516	6706	Y	SPRR2G	small proline rich protein 2G [Source:HGNC Symbol;Acc:HGNC:11267]	0	0	0	0	N	-	-	-	-	N	-	-	-	-	GO:0001533,GO:0005737,GO:0005829,GO:0008544,GO:0030216,GO:0031424,GO:0070268
TBIG003216	ENSG00000203784	149018	Y	LELP1	late cornified envelope like proline rich 1 [Source:HGNC Symbol;Acc:HGNC:32046]	0	0	0	0	N	-	-	-	-	N	-	-	-	-	GO:0001533,GO:0005198,GO:0005737,GO:0018149,GO:0030216
TBIG003219	ENSG00000203782	4014	Y	LOR	loricrin [Source:HGNC Symbol;Acc:HGNC:6663]	0	0	0	0	N	-	-	-	-	N	-	-	-	-	GO:0001533,GO:0005198,GO:0005200,GO:0005515,GO:0005634,GO:0005654,GO:0005737,GO:0005829,GO:0007010,GO:0018149,GO:0030216,GO:0030280,GO:0030674,GO:0031424,GO:0070268
TBIG003228	ENSG00000184330	338324	Y	S100A7A	S100 calcium binding protein A7A [Source:HGNC Symbol;Acc:HGNC:21657]	0	0	0	0	N	-	-	-	-	N	-	-	-	-	GO:0005509,GO:0005737,GO:0043621,GO:0046872,GO:0046914
TBIG003230	ENSG00000197364	645922	Y	S100A7L2	S100 calcium binding protein A7 like 2 [Source:HGNC Symbol;Acc:HGNC:21655]	0	0	0	0	N	-	-	-	-	N	-	-	-	-	GO:0005509,GO:0005615,GO:0046872,GO:0046914
TBIG003267	ENSG00000285779	None	Y	AL358472.7	novel protein	0	0	0	0	N	0.9989	1	-0.02	DOWN	N	1	1	0.27	UP	-
TBIG003277	ENSG00000143552	91181	Y	NUP210L	nucleoporin 210 like [Source:HGNC Symbol;Acc:HGNC:29915]	0	0	0	0	N	0.4633	1	-2.34	DOWN	N	0.5308	1	-2.05	DOWN	GO:0005643,GO:0007286,GO:0016020,GO:0016021,GO:0060009
TBIG003285	ENSG00000163263	388701	Y	C1orf189	chromosome 1 open reading frame 189 [Source:HGNC Symbol;Acc:HGNC:32305]	0	0	0	0	N	0.8432	1	-1.02	DOWN	N	0.8848	1	-0.73	DOWN	GO:0005515
TBIG003294	ENSG00000143595	89872	Y	AQP10	aquaporin 10 [Source:HGNC Symbol;Acc:HGNC:16029]	0	0	0	0	N	-	-	-	-	N	-	-	-	-	GO:0005886,GO:0006833,GO:0009636,GO:0015250,GO:0015254,GO:0015265,GO:0015267,GO:0015793,GO:0016020,GO:0016021,GO:0055085,GO:0071918
TBIG003324	ENSG00000163357	149095	Y	DCST1	DC-STAMP domain containing 1 [Source:HGNC Symbol;Acc:HGNC:26539]	0	0	0	0	N	0.9939	1	-0.28	DOWN	N	0.8868	1	-0.73	DOWN	GO:0002376,GO:0005515,GO:0005886,GO:0006511,GO:0016020,GO:0016021,GO:0016567,GO:0016740,GO:0045087,GO:0046872,GO:0060339,GO:0061630
TBIG003328	ENSG00000251246	None	Y	AL691442.1	novel ephrin-A4 (EFNA4) and ephrin-A3 (EFNA3) protein	0	0	0	0	N	-	-	-	-	N	-	-	-	-	GO:0005886,GO:0007411,GO:0016020,GO:0046875,GO:0048013
TBIG003351	ENSG00000143627	5313	Y	PKLR	pyruvate kinase L/R [Source:HGNC Symbol;Acc:HGNC:9020]	0	0	0	0	N	-	-	-	-	N	-	-	-	-	GO:0000166,GO:0000287,GO:0001666,GO:0003824,GO:0004743,GO:0005524,GO:0005737,GO:0005829,GO:0005975,GO:0006096,GO:0006754,GO:0007584,GO:0008152,GO:0009408,GO:0009749,GO:0010038,GO:0010226,GO:0016301,GO:0016310,GO:0016740,GO:0030955,GO:0032869,GO:0033198,GO:0042866,GO:0046872,GO:0051591,GO:0061621,GO:0070062,GO:0071872
TBIG003387	ENSG00000163479	6746	Y	SSR2	signal sequence receptor subunit 2 [Source:HGNC Symbol;Acc:HGNC:11324]	0	0	0	0	N	0.9412	1	-0.02	DOWN	N	0.2207	1	-0.27	DOWN	GO:0005515,GO:0005783,GO:0005789,GO:0006613,GO:0016020,GO:0016021
TBIG003390	ENSG00000132698	57111	Y	RAB25	RAB25, member RAS oncogene family [Source:HGNC Symbol;Acc:HGNC:18238]	0	0.13	0.09	0.22	N	0.703	1	1.57	UP	N	0.8058	1	1.27	UP	GO:0000166,GO:0003382,GO:0003924,GO:0005515,GO:0005525,GO:0005768,GO:0005886,GO:0006886,GO:0006887,GO:0008284,GO:0010634,GO:0015031,GO:0016020,GO:0031143,GO:0031260,GO:0031268,GO:0031410,GO:0031489,GO:0032482,GO:0042995,GO:0055037,GO:0060627,GO:0070062
TBIG003398	ENSG00000242252	632	Y	BGLAP	bone gamma-carboxyglutamate protein [Source:HGNC Symbol;Acc:HGNC:1043]	0	0.98	0	0.98	N	0.3837	1	2.57	UP	N	0.5127	1	2.27	UP	GO:0001501,GO:0001503,GO:0001649,GO:0002076,GO:0005198,GO:0005509,GO:0005576,GO:0005615,GO:0005737,GO:0005788,GO:0005791,GO:0005794,GO:0005796,GO:0006888,GO:0007155,GO:0007568,GO:0007569,GO:0008147,GO:0009612,GO:0009629,GO:0010035,GO:0010043,GO:0014070,GO:0014823,GO:0030282,GO:0030425,GO:0030500,GO:0031214,GO:0031667,GO:0031982,GO:0032571,GO:0033280,GO:0033574,GO:0033594,GO:0042476,GO:0042493,GO:…
TBIG003403	ENSG00000189030	391104	Y	VHLL	VHL like [Source:HGNC Symbol;Acc:HGNC:30666]	0	0	0	0	N	-	-	-	-	N	-	-	-	-	GO:0005515,GO:0005634,GO:0016567,GO:0030891,GO:0061630
TBIG003415	ENSG00000187862	164118	Y	TTC24	tetratricopeptide repeat domain 24 [Source:HGNC Symbol;Acc:HGNC:32348]	0	0	0	0	N	0.9989	1	-0.02	DOWN	N	1	1	0.27	UP	-
TBIG003419	ENSG00000132702	60484	Y	HAPLN2	hyaluronan and proteoglycan link protein 2 [Source:HGNC Symbol;Acc:HGNC:17410]	0	0.14	0	0.14	N	1	1	-0.02	DOWN	N	1	1	0	-	GO:0005540,GO:0005576,GO:0007155,GO:0007417,GO:0008065,GO:0031012,GO:0085029
TBIG003421	ENSG00000132692	63827	Y	BCAN	brevican [Source:HGNC Symbol;Acc:HGNC:23059]	0	0	0	0	N	0.9575	1	0.07	UP	N	0.3296	1	0.68	UP	GO:0005540,GO:0005576,GO:0005796,GO:0007155,GO:0007417,GO:0016020,GO:0021766,GO:0030198,GO:0030206,GO:0030207,GO:0030208,GO:0030246,GO:0031012,GO:0031225,GO:0043202
TBIG003438	ENSG00000160838	149499	Y	LRRC71	leucine rich repeat containing 71 [Source:HGNC Symbol;Acc:HGNC:26556]	0	0.26	0	0.26	N	0.703	1	1.57	UP	N	0.646	1	1.86	UP	-
TBIG003444	ENSG00000253831	440695	Y	ETV3L	ETS variant 3 like [Source:HGNC Symbol;Acc:HGNC:33834]	0	0	0	0	N	-	-	-	-	N	-	-	-	-	GO:0000122,GO:0000981,GO:0001227,GO:0003677,GO:0003700,GO:0005634,GO:0006355,GO:0006357,GO:0030154,GO:0043565
TBIG003447	ENSG00000229961	107985211	Y	AL357143.1	uncharacterized LOC107985211 [Source:NCBI gene;Acc:107985211]	0	0	0	0	N	-	-	-	-	N	-	-	-	-	-
TBIG003452	ENSG00000143297	83416	Y	FCRL5	Fc receptor like 5 [Source:HGNC Symbol;Acc:HGNC:18508]	0	0	0	0	N	-	-	-	-	N	-	-	-	-	GO:0005886,GO:0009986,GO:0016020,GO:0016021,GO:0043235
TBIG003453	ENSG00000163518	83417	Y	FCRL4	Fc receptor like 4 [Source:HGNC Symbol;Acc:HGNC:18507]	0	0	0	0	N	-	-	-	-	N	-	-	-	-	GO:0002250,GO:0002376,GO:0005515,GO:0005886,GO:0009986,GO:0016020,GO:0016021
TBIG003460	ENSG00000132704	79368	Y	FCRL2	Fc receptor like 2 [Source:HGNC Symbol;Acc:HGNC:14875]	0	0	0	0	N	-	-	-	-	N	-	-	-	-	GO:0005070,GO:0005515,GO:0005886,GO:0007267,GO:0009967,GO:0009986,GO:0016020,GO:0016021
TBIG003461	ENSG00000163534	115350	Y	FCRL1	Fc receptor like 1 [Source:HGNC Symbol;Acc:HGNC:18509]	0	0	0	0	N	-	-	-	-	N	-	-	-	-	GO:0005886,GO:0009986,GO:0015026,GO:0016020,GO:0016021,GO:0042113
TBIG003464	ENSG00000236957	105371458	Y	AL139010.1	uncharacterized LOC105371458 [Source:NCBI gene;Acc:105371458]	0	0	0	0	N	-	-	-	-	N	-	-	-	-	-
TBIG003472	ENSG00000158477	909	Y	CD1A	CD1a molecule [Source:HGNC Symbol;Acc:HGNC:1634]	0	0	0	0	N	-	-	-	-	N	-	-	-	-	GO:0001916,GO:0002250,GO:0002376,GO:0005515,GO:0005768,GO:0005886,GO:0005887,GO:0006955,GO:0009986,GO:0010008,GO:0016020,GO:0016021,GO:0030883,GO:0030884,GO:0045121,GO:0048006,GO:0048007,GO:0050776,GO:0071723
TBIG003474	ENSG00000158481	911	Y	CD1C	CD1c molecule [Source:HGNC Symbol;Acc:HGNC:1636]	0	0	0	0	N	-	-	-	-	N	-	-	-	-	GO:0001916,GO:0002250,GO:0002286,GO:0002376,GO:0005764,GO:0005768,GO:0005886,GO:0005887,GO:0006955,GO:0008289,GO:0009986,GO:0010008,GO:0016020,GO:0016021,GO:0030883,GO:0030884,GO:0048006,GO:0048007,GO:0050776,GO:0051861,GO:0071723
TBIG003475	ENSG00000158485	910	Y	CD1B	CD1b molecule [Source:HGNC Symbol;Acc:HGNC:1635]	0	0	0	0	N	-	-	-	-	N	-	-	-	-	GO:0001916,GO:0002250,GO:0002376,GO:0005515,GO:0005764,GO:0005765,GO:0005768,GO:0005886,GO:0006955,GO:0009986,GO:0010008,GO:0016020,GO:0016021,GO:0030883,GO:0030884,GO:0048006,GO:0048007,GO:0050776,GO:0071723
TBIG003476	ENSG00000158488	913	Y	CD1E	CD1e molecule [Source:HGNC Symbol;Acc:HGNC:1638]	0	0	0	0	N	-	-	-	-	N	-	-	-	-	GO:0000139,GO:0001916,GO:0002250,GO:0002376,GO:0005764,GO:0005768,GO:0005769,GO:0005770,GO:0005794,GO:0005886,GO:0005887,GO:0006955,GO:0008289,GO:0009986,GO:0016020,GO:0016021,GO:0030883,GO:0030884,GO:0043202,GO:0048006,GO:0048007,GO:0071723
TBIG003477	ENSG00000186306	128360	Y	OR10T2	olfactory receptor family 10 subfamily T member 2 [Source:HGNC Symbol;Acc:HGNC:14816]	0	0	0	0	N	-	-	-	-	N	-	-	-	-	GO:0004930,GO:0004984,GO:0005886,GO:0007165,GO:0007186,GO:0007608,GO:0016020,GO:0016021,GO:0050896,GO:0050911
TBIG003478	ENSG00000180708	391107	Y	OR10K2	olfactory receptor family 10 subfamily K member 2 [Source:HGNC Symbol;Acc:HGNC:14826]	0	0	0	0	N	-	-	-	-	N	-	-	-	-	GO:0004930,GO:0004984,GO:0005886,GO:0007165,GO:0007186,GO:0007608,GO:0016020,GO:0016021,GO:0050896,GO:0050911
TBIG003481	ENSG00000173285	391109	Y	OR10K1	olfactory receptor family 10 subfamily K member 1 [Source:HGNC Symbol;Acc:HGNC:14693]	0	0	0	0	N	-	-	-	-	N	-	-	-	-	GO:0004930,GO:0004984,GO:0005886,GO:0007165,GO:0007186,GO:0007608,GO:0016020,GO:0016021,GO:0050896,GO:0050911
TBIG003482	ENSG00000198965	343406	Y	OR10R2	olfactory receptor family 10 subfamily R member 2 [Source:HGNC Symbol;Acc:HGNC:14820]	0	0	0	0	N	-	-	-	-	N	-	-	-	-	GO:0004930,GO:0004984,GO:0005886,GO:0007165,GO:0007186,GO:0007608,GO:0016020,GO:0016021,GO:0050896,GO:0050911
TBIG003487	ENSG00000197532	391112	Y	OR6Y1	olfactory receptor family 6 subfamily Y member 1 [Source:HGNC Symbol;Acc:HGNC:14823]	0	0	0	0	N	-	-	-	-	N	-	-	-	-	GO:0004930,GO:0004984,GO:0005886,GO:0007165,GO:0007186,GO:0007608,GO:0016020,GO:0016021,GO:0050896,GO:0050911
TBIG003488	ENSG00000186440	128366	Y	OR6P1	olfactory receptor family 6 subfamily P member 1 [Source:HGNC Symbol;Acc:HGNC:15036]	0	0	0	0	N	-	-	-	-	N	-	-	-	-	GO:0004930,GO:0004984,GO:0005886,GO:0007165,GO:0007186,GO:0007608,GO:0016020,GO:0016021,GO:0050896,GO:0050911
TBIG003489	ENSG00000279111	128367	Y	OR10X1	olfactory receptor family 10 subfamily X member 1 (gene/pseudogene) [Source:HGNC Symbol;Acc:HGNC:14995]	0	0	0	0	N	-	-	-	-	N	-	-	-	-	GO:0004930,GO:0004984,GO:0005886,GO:0007165,GO:0007186,GO:0007608,GO:0016020,GO:0016021,GO:0050896,GO:0050911
TBIG003490	ENSG00000198967	128368	Y	OR10Z1	olfactory receptor family 10 subfamily Z member 1 [Source:HGNC Symbol;Acc:HGNC:14996]	0	0	0	0	N	-	-	-	-	N	-	-	-	-	GO:0004930,GO:0004984,GO:0005886,GO:0007165,GO:0007186,GO:0007608,GO:0016020,GO:0016021,GO:0050896,GO:0050911
TBIG003491	ENSG00000163554	6708	Y	SPTA1	spectrin alpha, erythrocytic 1 [Source:HGNC Symbol;Acc:HGNC:11272]	0	0.01	0	0.01	N	1	1	0.98	UP	N	1	1	0.27	UP	GO:0000165,GO:0002260,GO:0003779,GO:0005088,GO:0005200,GO:0005509,GO:0005515,GO:0005737,GO:0005829,GO:0005856,GO:0005938,GO:0006779,GO:0006888,GO:0007009,GO:0007015,GO:0007411,GO:0008091,GO:0008360,GO:0009898,GO:0014731,GO:0015629,GO:0016020,GO:0030036,GO:0030097,GO:0030424,GO:0030863,GO:0031235,GO:0032092,GO:0032437,GO:0042102,GO:0046872,GO:0046982,GO:0051015,GO:0051693
TBIG003493	ENSG00000196171	81448	Y	OR6K2	olfactory receptor family 6 subfamily K member 2 [Source:HGNC Symbol;Acc:HGNC:15029]	0	0	0	0	N	-	-	-	-	N	-	-	-	-	GO:0004930,GO:0004984,GO:0005886,GO:0007165,GO:0007186,GO:0007608,GO:0016020,GO:0016021,GO:0050896,GO:0050911
TBIG003494	ENSG00000203757	391114	Y	OR6K3	olfactory receptor family 6 subfamily K member 3 [Source:HGNC Symbol;Acc:HGNC:15030]	0	0	0	0	N	-	-	-	-	N	-	-	-	-	GO:0004930,GO:0004984,GO:0005886,GO:0007165,GO:0007186,GO:0007608,GO:0016020,GO:0016021,GO:0050896,GO:0050911
TBIG003497	ENSG00000197403	128372	Y	OR6N1	olfactory receptor family 6 subfamily N member 1 [Source:HGNC Symbol;Acc:HGNC:15034]	0	0	0	0	N	-	-	-	-	N	-	-	-	-	GO:0004930,GO:0004984,GO:0005886,GO:0007165,GO:0007186,GO:0007608,GO:0016020,GO:0016021,GO:0050896,GO:0050911
TBIG003498	ENSG00000180433	128371	Y	OR6K6	olfactory receptor family 6 subfamily K member 6 [Source:HGNC Symbol;Acc:HGNC:15033]	0	0	0	0	N	-	-	-	-	N	-	-	-	-	GO:0004930,GO:0004984,GO:0005886,GO:0007165,GO:0007186,GO:0007608,GO:0016020,GO:0016021,GO:0050896,GO:0050911
TBIG003499	ENSG00000188340	81442	Y	OR6N2	olfactory receptor family 6 subfamily N member 2 [Source:HGNC Symbol;Acc:HGNC:15035]	0	0	0.16	0.16	N	1	1	0	-	N	0.9826	1	0.27	UP	GO:0004930,GO:0004984,GO:0005886,GO:0007165,GO:0007186,GO:0007608,GO:0016020,GO:0016021,GO:0050896,GO:0050911
TBIG003502	ENSG00000163563	4332	Y	MNDA	myeloid cell nuclear differentiation antigen [Source:HGNC Symbol;Acc:HGNC:7183]	0	0	0	0	N	-	-	-	-	N	-	-	-	-	GO:0003677,GO:0005515,GO:0005576,GO:0005634,GO:0005654,GO:0005730,GO:0005737,GO:0006968,GO:0006974,GO:0030889,GO:0035578,GO:0043065,GO:0043312,GO:0050853,GO:0070062,GO:1904813
TBIG003511	ENSG00000213088	2532	Y	ACKR1	atypical chemokine receptor 1 (Duffy blood group) [Source:HGNC Symbol;Acc:HGNC:4035]	0	0	0	0	N	1	1	-0.02	DOWN	N	0.9349	1	-0.4	DOWN	GO:0004888,GO:0004930,GO:0005768,GO:0005769,GO:0005886,GO:0006952,GO:0006954,GO:0007165,GO:0007186,GO:0016020,GO:0016021,GO:0019956,GO:0019957,GO:0032642,GO:0038023,GO:0055037,GO:0070098
TBIG003514	ENSG00000179639	2205	Y	FCER1A	Fc fragment of IgE receptor Ia [Source:HGNC Symbol;Acc:HGNC:3609]	0	0	0	0	N	-	-	-	-	N	-	-	-	-	GO:0005886,GO:0005887,GO:0009986,GO:0016020,GO:0016021,GO:0019863,GO:0038095
TBIG003515	ENSG00000196266	441911	Y	OR10J3	olfactory receptor family 10 subfamily J member 3 [Source:HGNC Symbol;Acc:HGNC:14992]	0	0	0	0	N	-	-	-	-	N	-	-	-	-	GO:0004930,GO:0004984,GO:0005886,GO:0007165,GO:0007186,GO:0007608,GO:0016020,GO:0016021,GO:0050896,GO:0050911
TBIG003521	ENSG00000196184	26476	Y	OR10J1	olfactory receptor family 10 subfamily J member 1 [Source:HGNC Symbol;Acc:HGNC:8175]	0	0	0	0	N	1	1	0	-	N	0.9826	1	0.27	UP	GO:0004930,GO:0004984,GO:0005886,GO:0005887,GO:0007165,GO:0007186,GO:0007338,GO:0007606,GO:0007608,GO:0016020,GO:0016021,GO:0050896,GO:0050911
TBIG003523	ENSG00000184155	127385	Y	OR10J5	olfactory receptor family 10 subfamily J member 5 [Source:HGNC Symbol;Acc:HGNC:14993]	0	0	0	0	N	-	-	-	-	N	-	-	-	-	GO:0004930,GO:0004984,GO:0004993,GO:0005886,GO:0005887,GO:0007165,GO:0007186,GO:0007187,GO:0007268,GO:0007608,GO:0016020,GO:0016021,GO:0030425,GO:0030594,GO:0050896,GO:0050911,GO:0098664
TBIG003526	ENSG00000132703	325	Y	APCS	amyloid P component, serum [Source:HGNC Symbol;Acc:HGNC:584]	0	0	0	0	N	-	-	-	-	N	-	-	-	-	GO:0001849,GO:0002674,GO:0005509,GO:0005576,GO:0005615,GO:0005634,GO:0006457,GO:0006953,GO:0006958,GO:0030169,GO:0030246,GO:0042802,GO:0044267,GO:0044869,GO:0044871,GO:0045087,GO:0045656,GO:0046597,GO:0046790,GO:0046872,GO:0048525,GO:0051082,GO:0051131,GO:0061045,GO:0062023,GO:0070062,GO:0072562,GO:1903016,GO:1903019
TBIG003530	ENSG00000132693	1401	Y	CRP	C-reactive protein [Source:HGNC Symbol;Acc:HGNC:2367]	0	0	0	0	N	-	-	-	-	N	-	-	-	-	GO:0001849,GO:0005509,GO:0005515,GO:0005576,GO:0005615,GO:0006953,GO:0006954,GO:0006958,GO:0008228,GO:0010628,GO:0010745,GO:0010888,GO:0030169,GO:0032930,GO:0033265,GO:0042802,GO:0045087,GO:0046872,GO:0050750,GO:0050830,GO:0097756,GO:2000482
TBIG003533	ENSG00000181036	343413	Y	FCRL6	Fc receptor like 6 [Source:HGNC Symbol;Acc:HGNC:31910]	0	0	0	0	N	-	-	-	-	N	-	-	-	-	GO:0005515,GO:0005886,GO:0009897,GO:0016020,GO:0016021,GO:0019902,GO:0019903,GO:0042289
TBIG003534	ENSG00000158714	56833	Y	SLAMF8	SLAM family member 8 [Source:HGNC Symbol;Acc:HGNC:21391]	0	0	0	0	N	-	-	-	-	N	-	-	-	-	GO:0016020,GO:0016021
TBIG003535	ENSG00000256029	284677	Y	SNHG28	small nucleolar RNA host gene 28 [Source:NCBI gene;Acc:284677]	0	0	0	0	N	0.4444	1	-1.5	DOWN	N	0.8016	1	-0.53	DOWN	-
TBIG003538	ENSG00000243284	391123	Y	VSIG8	V-set and immunoglobulin domain containing 8 [Source:HGNC Symbol;Acc:HGNC:32063]	0	0	0	0	N	-	-	-	-	N	-	-	-	-	GO:0003723,GO:0005622,GO:0016020,GO:0016021
TBIG003542	ENSG00000279430	None	Y	AL590560.2	novel transcript	0	0	0.34	0.34	N	0.9989	1	-0.02	DOWN	N	1	1	0.27	UP	-
TBIG003545	ENSG00000162723	89886	Y	SLAMF9	SLAM family member 9 [Source:HGNC Symbol;Acc:HGNC:18430]	0	0	0	0	N	-	-	-	-	N	-	-	-	-	GO:0003674,GO:0008150,GO:0016020,GO:0016021
TBIG003552	ENSG00000162728	3765	Y	KCNJ9	potassium voltage-gated channel subfamily J member 9 [Source:HGNC Symbol;Acc:HGNC:6270]	0	0.01	0	0.01	N	1	1	-0.02	DOWN	N	1	1	0	-	GO:0005242,GO:0005244,GO:0005515,GO:0005886,GO:0006811,GO:0006813,GO:0010107,GO:0015467,GO:0016020,GO:0016021,GO:0034765
TBIG003555	ENSG00000132681	480	Y	ATP1A4	ATPase Na+/K+ transporting subunit alpha 4 [Source:HGNC Symbol;Acc:HGNC:14073]	0	0	0	0	N	-	-	-	-	N	-	-	-	-	GO:0000166,GO:0005391,GO:0005524,GO:0005886,GO:0005887,GO:0005890,GO:0006811,GO:0006813,GO:0006814,GO:0006883,GO:0007283,GO:0009566,GO:0010107,GO:0010248,GO:0015991,GO:0016020,GO:0016021,GO:0016787,GO:0030007,GO:0030317,GO:0030641,GO:0036376,GO:0042391,GO:0046872
TBIG003560	ENSG00000258465	None	Y	AL139011.2	novel protein	0	0	0.26	0.26	N	1	1	0	-	N	0.9826	1	0.27	UP	GO:0005654,GO:0005739,GO:0005777,GO:0005829
TBIG003571	ENSG00000162739	114836	Y	SLAMF6	SLAM family member 6 [Source:HGNC Symbol;Acc:HGNC:21392]	0	0	0	0	N	-	-	-	-	N	-	-	-	-	GO:0002250,GO:0002376,GO:0005515,GO:0005886,GO:0016020,GO:0016021,GO:0032729,GO:0032740,GO:0045087,GO:0045954,GO:0050776,GO:0070062,GO:0072540
TBIG003573	ENSG00000066294	8832	Y	CD84	CD84 molecule [Source:HGNC Symbol;Acc:HGNC:1704]	0	0	0	0	N	0.9989	1	-0.02	DOWN	N	1	1	0.27	UP	GO:0002250,GO:0002376,GO:0005515,GO:0005886,GO:0005887,GO:0006952,GO:0007155,GO:0007156,GO:0016020,GO:0016021,GO:0032685,GO:0032701,GO:0033004,GO:0042802,GO:0043305,GO:0045087,GO:0050900,GO:2001256
TBIG003574	ENSG00000117090	6504	Y	SLAMF1	signaling lymphocytic activation molecule family member 1 [Source:HGNC Symbol;Acc:HGNC:10903]	0	0	0	0	N	-	-	-	-	N	-	-	-	-	GO:0001618,GO:0002250,GO:0002277,GO:0002376,GO:0003823,GO:0004888,GO:0005515,GO:0005576,GO:0005886,GO:0006909,GO:0007155,GO:0008284,GO:0009986,GO:0016020,GO:0016021,GO:0016032,GO:0032695,GO:0032715,GO:0032720,GO:0038023,GO:0042802,GO:0045087,GO:0046330,GO:0046649,GO:0046718,GO:0070062,GO:0070374,GO:2000349
TBIG003577	ENSG00000117091	962	Y	CD48	CD48 molecule [Source:HGNC Symbol;Acc:HGNC:1683]	0	0	0	0	N	-	-	-	-	N	-	-	-	-	GO:0002819,GO:0003823,GO:0005515,GO:0005886,GO:0006952,GO:0016020,GO:0031225,GO:0031226,GO:0038023,GO:0045121,GO:0050900,GO:0070062
TBIG003578	ENSG00000026751	57823	Y	SLAMF7	SLAM family member 7 [Source:HGNC Symbol;Acc:HGNC:21394]	0	0	0	0	N	-	-	-	-	N	-	-	-	-	GO:0002250,GO:0002376,GO:0005783,GO:0005886,GO:0007155,GO:0016020,GO:0016021,GO:0030101,GO:0042267,GO:0042802,GO:0045087,GO:0050776
TBIG003581	ENSG00000122224	4063	Y	LY9	lymphocyte antigen 9 [Source:HGNC Symbol;Acc:HGNC:6730]	0	0	0.06	0.06	N	1	1	0	-	N	0.9826	1	0.27	UP	GO:0002250,GO:0002376,GO:0003674,GO:0005886,GO:0007155,GO:0009986,GO:0016020,GO:0016021,GO:0032740,GO:0045087,GO:0072540
TBIG003582	ENSG00000122223	51744	Y	CD244	CD244 molecule [Source:HGNC Symbol;Acc:HGNC:18171]	0	0	0	0	N	0.9989	1	-0.02	DOWN	N	1	1	0.27	UP	GO:0002250,GO:0002323,GO:0002376,GO:0005515,GO:0005886,GO:0006955,GO:0007165,GO:0009897,GO:0016020,GO:0016021,GO:0038023,GO:0042288,GO:0045087,GO:0050900,GO:0060732,GO:0071663,GO:1902715,GO:2000484
TBIG003584	ENSG00000179914	55600	Y	ITLN1	intelectin 1 [Source:HGNC Symbol;Acc:HGNC:18259]	0	0	0	0	N	-	-	-	-	N	-	-	-	-	GO:0001934,GO:0005509,GO:0005576,GO:0005886,GO:0009624,GO:0016020,GO:0019730,GO:0030246,GO:0031225,GO:0031526,GO:0042802,GO:0043235,GO:0045121,GO:0046326,GO:0046872,GO:0070062,GO:0070207,GO:0070492
TBIG003589	ENSG00000158764	142683	Y	ITLN2	intelectin 2 [Source:HGNC Symbol;Acc:HGNC:20599]	0	0	0	0	N	1	1	-0.02	DOWN	N	0.8058	1	1.27	UP	GO:0005576,GO:0030246,GO:0046872
TBIG003591	ENSG00000270149	None	Y	AL591806.3	novel transcript, TSTD1 - F11R readthrough	0	0.47	1.14	1.61	N	-	-	-	-	N	-	-	-	-	-
TBIG003603	ENSG00000143222	51506	Y	UFC1	ubiquitin-fold modifier conjugating enzyme 1 [Source:HGNC Symbol;Acc:HGNC:26941]	0	0	0.18	0.18	N	0.4916	1	-0.23	DOWN	N	0.3278	1	-0.25	DOWN	GO:0005515,GO:0034976,GO:0070062,GO:0071568,GO:0071569,GO:1990592
TBIG003610	ENSG00000158869	2207	Y	FCER1G	Fc fragment of IgE receptor Ig [Source:HGNC Symbol;Acc:HGNC:3611]	0	0	0.23	0.23	N	1	1	-0.02	DOWN	N	0.9826	1	0.27	UP	GO:0001798,GO:0001805,GO:0001812,GO:0002223,GO:0002283,GO:0002292,GO:0002376,GO:0002431,GO:0002554,GO:0004888,GO:0005515,GO:0005886,GO:0005887,GO:0006911,GO:0007165,GO:0007166,GO:0007229,GO:0007596,GO:0009897,GO:0009986,GO:0010543,GO:0016020,GO:0016021,GO:0016064,GO:0019767,GO:0019863,GO:0019864,GO:0019886,GO:0030168,GO:0030316,GO:0030593,GO:0031623,GO:0032623,GO:0032733,GO:0032753,GO:0032755,GO:…
TBIG003615	ENSG00000248485	654790	Y	PCP4L1	Purkinje cell protein 4 like 1 [Source:HGNC Symbol;Acc:HGNC:20448]	0	0	0	0	N	-	-	-	-	N	-	-	-	-	-
TBIG003618	ENSG00000188931	257177	Y	CFAP126	cilia and flagella associated protein 126 [Source:HGNC Symbol;Acc:HGNC:32325]	0	0	0	0	N	-	-	-	-	N	-	-	-	-	GO:0005737,GO:0005856,GO:0005886,GO:0005929,GO:0016020,GO:0016324,GO:0030030,GO:0036064,GO:0042995,GO:0044782
TBIG003627	ENSG00000273112	None	Y	AL590385.2	novel transcript, readthrough between FCGR2A and FCGR2C polymormphic pseudogene	0	0	0	0	N	-	-	-	-	N	-	-	-	-	-
TBIG003630	ENSG00000203747	2214	Y	FCGR3A	Fc fragment of IgG receptor IIIa [Source:HGNC Symbol;Acc:HGNC:3619]	0	0.14	0	0.14	N	1	1	-0.02	DOWN	N	1	1	0	-	GO:0005576,GO:0005886,GO:0006955,GO:0009897,GO:0016020,GO:0016021,GO:0019864,GO:0038096,GO:0050776,GO:0070062
TBIG003632	ENSG00000244682	9103	Y	FCGR2C	Fc fragment of IgG receptor IIc (gene/pseudogene) [Source:HGNC Symbol;Acc:HGNC:15626]	0	0	0	0	N	-	-	-	-	N	-	-	-	-	GO:0016020,GO:0016021
TBIG003635	ENSG00000162747	2215	Y	FCGR3B	Fc fragment of IgG receptor IIIb [Source:HGNC Symbol;Acc:HGNC:3620]	0	0	0	0	N	-	-	-	-	N	-	-	-	-	GO:0005576,GO:0005886,GO:0006955,GO:0016020,GO:0016021,GO:0019864,GO:0030667,GO:0031225,GO:0043312,GO:0070062
TBIG003636	ENSG00000072694	2213	Y	FCGR2B	Fc fragment of IgG receptor IIb [Source:HGNC Symbol;Acc:HGNC:3618]	0	0	0	0	N	-	-	-	-	N	-	-	-	-	GO:0001540,GO:0001811,GO:0001814,GO:0002266,GO:0002313,GO:0002316,GO:0002436,GO:0002605,GO:0002622,GO:0002638,GO:0002819,GO:0002865,GO:0002922,GO:0002924,GO:0005515,GO:0005886,GO:0005887,GO:0006898,GO:0006911,GO:0006952,GO:0006954,GO:0006955,GO:0007165,GO:0009617,GO:0009897,GO:0010469,GO:0016020,GO:0016021,GO:0016032,GO:0016064,GO:0019772,GO:0019864,GO:0019886,GO:0021549,GO:0030889,GO:0032693,GO:…
TBIG003638	ENSG00000213075	641311	Y	RPL31P11	ribosomal protein L31 pseudogene 11 [Source:HGNC Symbol;Acc:HGNC:35849]	0	0.36	0	0.36	N	1	1	-0.02	DOWN	N	1	1	0	-	-
TBIG003640	ENSG00000132185	84824	Y	FCRLA	Fc receptor like A [Source:HGNC Symbol;Acc:HGNC:18504]	0	0	0	0	N	-	-	-	-	N	-	-	-	-	GO:0005737,GO:0030154
TBIG003658	ENSG00000198574	117157	Y	SH2D1B	SH2 domain containing 1B [Source:HGNC Symbol;Acc:HGNC:30416]	0	0	0	0	N	-	-	-	-	N	-	-	-	-	GO:0002250,GO:0002366,GO:0002376,GO:0002717,GO:0005515,GO:0005622,GO:0005829,GO:0030674,GO:0045087,GO:0045089,GO:0050776
TBIG003701	ENSG00000162763	440699	Y	LRRC52	leucine rich repeat containing 52 [Source:HGNC Symbol;Acc:HGNC:32156]	0	0	0	0	N	0.703	1	1.57	UP	N	1	1	0	-	GO:0005249,GO:0005267,GO:0005886,GO:0005887,GO:0006811,GO:0006813,GO:0008076,GO:0016020,GO:0016021,GO:0022414,GO:0044325,GO:0071805,GO:0099104,GO:1903818
TBIG003709	ENSG00000215838	440700	Y	AL451074.1	carbonic anhydrase 14 pseudogene [Source:NCBI gene;Acc:440700]	0	0.15	0	0.15	N	0.8481	1	0.98	UP	N	1	1	0	-	-
TBIG003739	ENSG00000143194	84944	Y	MAEL	maelstrom spermatogenic transposon silencer [Source:HGNC Symbol;Acc:HGNC:25929]	0	0	0	0	N	-	-	-	-	N	-	-	-	-	GO:0000122,GO:0000785,GO:0000902,GO:0000981,GO:0001741,GO:0003677,GO:0005634,GO:0005737,GO:0006974,GO:0007129,GO:0007140,GO:0007275,GO:0007283,GO:0008630,GO:0009566,GO:0010629,GO:0030154,GO:0030849,GO:0031047,GO:0033391,GO:0034587,GO:0043046,GO:0043066,GO:0043186,GO:0043565,GO:0045892,GO:0046620,GO:0048471,GO:0051321,GO:0060964,GO:0071547
TBIG003758	ENSG00000143199	55811	Y	ADCY10	adenylate cyclase 10 [Source:HGNC Symbol;Acc:HGNC:21285]	0	0	0	0	N	0.9974	1	-1.02	DOWN	N	1	1	-0.73	DOWN	GO:0000166,GO:0000287,GO:0003351,GO:0004016,GO:0005524,GO:0005634,GO:0005737,GO:0005739,GO:0005829,GO:0005856,GO:0005886,GO:0005929,GO:0006171,GO:0007283,GO:0009190,GO:0015630,GO:0016020,GO:0016021,GO:0016829,GO:0016849,GO:0030145,GO:0030424,GO:0030425,GO:0030426,GO:0031514,GO:0035556,GO:0042995,GO:0043025,GO:0043065,GO:0045177,GO:0045178,GO:0046872,GO:0048471,GO:0051117,GO:0071241,GO:0071890
TBIG003770	ENSG00000214262	84832	Y	ANKRD36BP1	ankyrin repeat domain 36B pseudogene 1 [Source:HGNC Symbol;Acc:HGNC:28169]	0	0.14	0.41	0.55	N	-	-	-	-	N	-	-	-	-	-
TBIG003782	ENSG00000143196	1805	Y	DPT	dermatopontin [Source:HGNC Symbol;Acc:HGNC:3011]	0	0	0	0	N	-	-	-	-	N	-	-	-	-	GO:0005201,GO:0005576,GO:0005615,GO:0007155,GO:0008285,GO:0030199,GO:0062023
TBIG003783	ENSG00000285622	None	Y	AL135926.1	novel transcript	0	0	0	0	N	-	-	-	-	N	-	-	-	-	-
TBIG003800	ENSG00000174175	6403	Y	SELP	selectin P [Source:HGNC Symbol;Acc:HGNC:10721]	0	0	0	0	N	-	-	-	-	N	-	-	-	-	GO:0001530,GO:0002576,GO:0002687,GO:0005509,GO:0005515,GO:0005615,GO:0005886,GO:0005887,GO:0006954,GO:0007155,GO:0007157,GO:0007159,GO:0008201,GO:0009897,GO:0010572,GO:0014068,GO:0016020,GO:0016021,GO:0016339,GO:0030246,GO:0031088,GO:0031092,GO:0032496,GO:0033623,GO:0033691,GO:0035584,GO:0042806,GO:0043208,GO:0046872,GO:0048306,GO:0050829,GO:0050900,GO:0050901,GO:0070492
TBIG003803	ENSG00000007908	6401	Y	SELE	selectin E [Source:HGNC Symbol;Acc:HGNC:10718]	0	0	0	0	N	-	-	-	-	N	-	-	-	-	GO:0002092,GO:0002523,GO:0004888,GO:0005515,GO:0005615,GO:0005886,GO:0005887,GO:0005901,GO:0005905,GO:0006954,GO:0007155,GO:0007157,GO:0007159,GO:0007202,GO:0016020,GO:0016021,GO:0019722,GO:0030029,GO:0030246,GO:0030863,GO:0032496,GO:0033691,GO:0034612,GO:0043274,GO:0045121,GO:0046872,GO:0048471,GO:0050727,GO:0050900,GO:0050901,GO:0070492,GO:0070555
TBIG003826	ENSG00000117501	80133	Y	MROH9	maestro heat like repeat family member 9 [Source:HGNC Symbol;Acc:HGNC:26287]	0	0	0	0	N	-	-	-	-	N	-	-	-	-	-
TBIG003831	ENSG00000117507	388714	Y	FMO6P	flavin containing monooxygenase 6 pseudogene [Source:HGNC Symbol;Acc:HGNC:24024]	0	0	0	0	N	-	-	-	-	N	-	-	-	-	-
TBIG003832	ENSG00000094963	2327	Y	FMO2	flavin containing monooxygenase 2 [Source:HGNC Symbol;Acc:HGNC:3770]	0	0	0	0	N	0.9989	1	-0.02	DOWN	N	1	1	0.27	UP	GO:0004497,GO:0004499,GO:0005783,GO:0005789,GO:0006082,GO:0006739,GO:0006805,GO:0009404,GO:0016020,GO:0016491,GO:0017144,GO:0031090,GO:0043231,GO:0050660,GO:0050661,GO:0055114,GO:0070995,GO:0072592
TBIG003835	ENSG00000010932	2326	Y	FMO1	flavin containing monooxygenase 1 [Source:HGNC Symbol;Acc:HGNC:3769]	0	0	0	0	N	0.6423	1	-2.34	DOWN	N	0.7154	1	-2.05	DOWN	GO:0004497,GO:0004499,GO:0005515,GO:0005783,GO:0005788,GO:0005789,GO:0006082,GO:0006805,GO:0006970,GO:0009404,GO:0016020,GO:0016021,GO:0016491,GO:0017144,GO:0031090,GO:0032496,GO:0043231,GO:0050660,GO:0050661,GO:0055114,GO:0070995
TBIG003845	ENSG00000034971	4653	Y	MYOC	myocilin [Source:HGNC Symbol;Acc:HGNC:7610]	0	0	0	0	N	-	-	-	-	N	-	-	-	-	GO:0001649,GO:0001952,GO:0001953,GO:0001968,GO:0005109,GO:0005515,GO:0005576,GO:0005615,GO:0005739,GO:0005741,GO:0005743,GO:0005758,GO:0005783,GO:0005791,GO:0005794,GO:0005929,GO:0014068,GO:0014734,GO:0016020,GO:0022011,GO:0030335,GO:0030971,GO:0031012,GO:0031175,GO:0031410,GO:0032027,GO:0033268,GO:0035024,GO:0038031,GO:0038133,GO:0042995,GO:0043408,GO:0045162,GO:0046872,GO:0051492,GO:0051496,GO:…
TBIG003864	ENSG00000180999	92346	Y	C1orf105	chromosome 1 open reading frame 105 [Source:HGNC Symbol;Acc:HGNC:29591]	0	0	0.19	0.19	N	1	1	0	-	N	0.8058	1	1.27	UP	GO:0005515
TBIG003867	ENSG00000117560	356	Y	FASLG	Fas ligand [Source:HGNC Symbol;Acc:HGNC:11936]	0	0	0	0	N	1	1	0	-	N	0.9826	1	0.27	UP	GO:0000122,GO:0005102,GO:0005123,GO:0005125,GO:0005164,GO:0005515,GO:0005576,GO:0005615,GO:0005634,GO:0005764,GO:0005886,GO:0005887,GO:0005901,GO:0006915,GO:0006919,GO:0006925,GO:0006955,GO:0007165,GO:0007267,GO:0008284,GO:0008625,GO:0009897,GO:0009986,GO:0010469,GO:0016020,GO:0016021,GO:0016525,GO:0019221,GO:0030644,GO:0031410,GO:0032496,GO:0033209,GO:0043065,GO:0043123,GO:0043202,GO:0043525,GO:…
TBIG003869	ENSG00000279061	None	Y	Z98043.1	TEC	0	0	0	0	N	-	-	-	-	N	-	-	-	-	-
TBIG003873	ENSG00000120337	8995	Y	TNFSF18	TNF superfamily member 18 [Source:HGNC Symbol;Acc:HGNC:11932]	0	0	0	0	N	-	-	-	-	N	-	-	-	-	GO:0002250,GO:0002309,GO:0002376,GO:0002687,GO:0005102,GO:0005125,GO:0005515,GO:0005615,GO:0005886,GO:0007165,GO:0007267,GO:0009986,GO:0010469,GO:0016020,GO:0016021,GO:0032813,GO:0033209,GO:0042129,GO:0042531,GO:0042802,GO:0043066,GO:0045785,GO:0051092
TBIG003881	ENSG00000162753	284525	Y	SLC9C2	solute carrier family 9 member C2 (putative) [Source:HGNC Symbol;Acc:HGNC:28664]	0	0	0	0	N	0.8481	1	0.98	UP	N	1	1	0	-	GO:0005623,GO:0005886,GO:0006811,GO:0006812,GO:0006814,GO:0015297,GO:0015299,GO:0015385,GO:0015386,GO:0016020,GO:0016021,GO:0051453,GO:0055085,GO:0071805,GO:0098719,GO:1902600
TBIG003883	ENSG00000285777	339416	Y	AL139142.2	ankyrin repeat domain 45 [Source:NCBI gene;Acc:339416]	0	0	0	0	N	-	-	-	-	N	-	-	-	-	-
TBIG003885	ENSG00000232113	730159	Y	TEX50	testis expressed 50 [Source:HGNC Symbol;Acc:HGNC:52382]	0	0	0	0	N	-	-	-	-	N	-	-	-	-	GO:0016020,GO:0016021
TBIG003917	ENSG00000120332	63923	Y	TNN	tenascin N [Source:HGNC Symbol;Acc:HGNC:22942]	0	0.02	0	0.02	N	0.703	1	1.57	UP	N	1	1	0	-	GO:0002076,GO:0003674,GO:0005178,GO:0005575,GO:0005576,GO:0007160,GO:0007409,GO:0009986,GO:0031012,GO:0033689,GO:0042802,GO:0043005,GO:0043025,GO:0045668,GO:0070593,GO:0097442,GO:1905240,GO:1990026,GO:2001223
TBIG003922	ENSG00000116147	7143	Y	TNR	tenascin R [Source:HGNC Symbol;Acc:HGNC:11953]	0	0	0	0	N	0.8432	1	-1.02	DOWN	N	0.8848	1	-0.73	DOWN	GO:0005576,GO:0007155,GO:0007158,GO:0007411,GO:0008306,GO:0009986,GO:0010977,GO:0022029,GO:0022408,GO:0030198,GO:0030517,GO:0031012,GO:0035641,GO:0045121,GO:0048692,GO:0050767,GO:0050804,GO:0050805,GO:0050808,GO:0050885,GO:0051968,GO:0051971,GO:0060291,GO:0062023,GO:0072534
TBIG003953	ENSG00000188585	400797	Y	CLEC20A	C-type lectin domain containing 20A [Source:HGNC Symbol;Acc:HGNC:34521]	0	0	0	0	N	1	1	0	-	N	0.9826	1	0.27	UP	GO:0030246
TBIG003956	ENSG00000240021	84066	Y	TEX35	testis expressed 35 [Source:HGNC Symbol;Acc:HGNC:25366]	0	0	0	0	N	-	-	-	-	N	-	-	-	-	GO:0005634,GO:0015630
TBIG003986	ENSG00000261060	None	Y	AL160286.2	novel transcript, sense overlapping TDRD5	0	0	0	0	N	1	1	-0.02	DOWN	N	1	1	0.27	UP	-
TBIG004028	ENSG00000179930	127665	Y	ZNF648	zinc finger protein 648 [Source:HGNC Symbol;Acc:HGNC:18190]	0	0	0	0	N	-	-	-	-	N	-	-	-	-	GO:0000981,GO:0003676,GO:0003677,GO:0003700,GO:0005634,GO:0006355,GO:0006357,GO:0046872
TBIG004038	ENSG00000203730	127670	Y	TEDDM1	transmembrane epididymal protein 1 [Source:HGNC Symbol;Acc:HGNC:30233]	0	0.04	0	0.04	N	1	1	-0.02	DOWN	N	1	1	0	-	GO:0016020,GO:0016021
TBIG004040	ENSG00000121446	353299	Y	RGSL1	regulator of G protein signaling like 1 [Source:HGNC Symbol;Acc:HGNC:18636]	0	0	0	0	N	1	1	0	-	N	0.9826	1	0.27	UP	GO:0016020,GO:0016021
TBIG004047	ENSG00000135824	85397	Y	RGS8	regulator of G protein signaling 8 [Source:HGNC Symbol;Acc:HGNC:16810]	0	0	0	0	N	-	-	-	-	N	-	-	-	-	GO:0005096,GO:0005515,GO:0005634,GO:0005886,GO:0007186,GO:0007213,GO:0009968,GO:0016020,GO:0030425,GO:0031234,GO:0032809,GO:0042995,GO:0043204,GO:0043547,GO:0060159
TBIG004052	ENSG00000157060	81626	Y	SHCBP1L	SHC binding and spindle associated 1 like [Source:HGNC Symbol;Acc:HGNC:16788]	0	0	0	0	N	0.9989	1	-0.02	DOWN	N	1	1	0.27	UP	GO:0005737,GO:0005819,GO:0005856,GO:0007283,GO:0030154,GO:0072687,GO:2001252
TBIG004102	ENSG00000261024	100288079	Y	GS1-279B7.1	microtubule associated protein 1 light chain 3 beta pseudogene [Source:NCBI gene;Acc:100288079]	0	0	0	0	N	-	-	-	-	N	-	-	-	-	-
TBIG004105	ENSG00000279401	None	Y	AL133383.2	TEC	0	0	0	0	N	-	-	-	-	N	-	-	-	-	-
TBIG004112	ENSG00000116690	10216	Y	PRG4	proteoglycan 4 [Source:HGNC Symbol;Acc:HGNC:9364]	0	0.01	0.02	0.03	N	1	1	0.4	UP	N	0.9266	1	0.69	UP	GO:0005044,GO:0005576,GO:0006898,GO:0006955,GO:0008283,GO:0030021,GO:0030247,GO:0062023
TBIG004118	ENSG00000116703	5132	Y	PDC	phosducin [Source:HGNC Symbol;Acc:HGNC:8759]	0	0	0	0	N	0.9963	1	-0.6	DOWN	N	0.7527	1	-1.31	DOWN	GO:0001750,GO:0001917,GO:0004859,GO:0005634,GO:0005737,GO:0005829,GO:0005929,GO:0007186,GO:0007601,GO:0007602,GO:0042995,GO:0043086,GO:0050896
TBIG004148	ENSG00000162670	339479	Y	BRINP3	BMP/retinoic acid inducible neural specific 3 [Source:HGNC Symbol;Acc:HGNC:22393]	0	0	0	0	N	0.9989	1	-0.02	DOWN	N	1	1	0.27	UP	GO:0005576,GO:0005739,GO:0005783,GO:0007049,GO:0007050,GO:0007399,GO:0030425,GO:0043025,GO:0045666,GO:0045786,GO:0045930,GO:0071300
TBIG004162	ENSG00000150681	64407	Y	RGS18	regulator of G protein signaling 18 [Source:HGNC Symbol;Acc:HGNC:14261]	0	0	0	0	N	-	-	-	-	N	-	-	-	-	GO:0005096,GO:0005515,GO:0005737,GO:0007186,GO:0008277,GO:0009968,GO:0043547
TBIG004166	ENSG00000253148	431704	Y	RGS21	regulator of G protein signaling 21 [Source:HGNC Symbol;Acc:HGNC:26839]	0	0	0	0	N	-	-	-	-	N	-	-	-	-	GO:0009968
TBIG004168	ENSG00000090104	5996	Y	RGS1	regulator of G protein signaling 1 [Source:HGNC Symbol;Acc:HGNC:9991]	0	0	0	0	N	-	-	-	-	N	-	-	-	-	GO:0001965,GO:0005096,GO:0005516,GO:0005737,GO:0005829,GO:0005886,GO:0006955,GO:0007165,GO:0007186,GO:0007193,GO:0008277,GO:0009617,GO:0009968,GO:0016020,GO:0031234,GO:0043547,GO:0061737
TBIG004169	ENSG00000127074	6003	Y	RGS13	regulator of G protein signaling 13 [Source:HGNC Symbol;Acc:HGNC:9995]	0	0	0	0	N	-	-	-	-	N	-	-	-	-	GO:0005634,GO:0005829,GO:0005886,GO:0007186,GO:0009968,GO:0045744
TBIG004170	ENSG00000231767	None	Y	AL136454.1	novel protein similar to ribosomal protein S27a RPS27A	0	0	0	0	N	0.4653	1	0.23	UP	N	0.3471	1	-0.21	DOWN	GO:0003735,GO:0005840,GO:0006412
TBIG004174	ENSG00000116741	5997	Y	RGS2	regulator of G protein signaling 2 [Source:HGNC Symbol;Acc:HGNC:9998]	0	0	0	0	N	0.7822	1	0.15	UP	N	0.2479	1	-0.64	DOWN	GO:0001965,GO:0001975,GO:0005096,GO:0005515,GO:0005516,GO:0005634,GO:0005730,GO:0005737,GO:0005739,GO:0005829,GO:0005886,GO:0006417,GO:0007049,GO:0007283,GO:0007420,GO:0008277,GO:0009898,GO:0009968,GO:0010519,GO:0010614,GO:0010976,GO:0016020,GO:0017148,GO:0030728,GO:0043005,GO:0043407,GO:0043547,GO:0043951,GO:0045471,GO:0045744,GO:0048487,GO:0050873,GO:0055119,GO:0060087,GO:0060135,GO:0060452,GO:…
TBIG004183	ENSG00000162630	8707	Y	B3GALT2	beta-1,3-galactosyltransferase 2 [Source:HGNC Symbol;Acc:HGNC:917]	0	0	0	0	N	-	-	-	-	N	-	-	-	-	GO:0000139,GO:0005783,GO:0005794,GO:0006486,GO:0006487,GO:0006682,GO:0008376,GO:0008378,GO:0008499,GO:0009312,GO:0016020,GO:0016021,GO:0016740,GO:0016757,GO:0047275
TBIG004196	ENSG00000162687	343450	Y	KCNT2	potassium sodium-activated channel subfamily T member 2 [Source:HGNC Symbol;Acc:HGNC:18866]	0	0	0	0	N	-	-	-	-	N	-	-	-	-	GO:0000166,GO:0005228,GO:0005267,GO:0005524,GO:0005886,GO:0006811,GO:0006813,GO:0015271,GO:0016020,GO:0016021,GO:0042391,GO:0070089,GO:0071435,GO:0071805
TBIG004199	ENSG00000116785	10878	Y	CFHR3	complement factor H related 3 [Source:HGNC Symbol;Acc:HGNC:16980]	0	0.43	0	0.43	N	0.5588	1	2.57	UP	N	1	1	0.27	UP	GO:0005576,GO:0005615,GO:0070062,GO:0072562
TBIG004200	ENSG00000244414	3078	Y	CFHR1	complement factor H related 1 [Source:HGNC Symbol;Acc:HGNC:4888]	0	0	0	0	N	-	-	-	-	N	-	-	-	-	GO:0005515,GO:0005576,GO:0005615,GO:0006956,GO:0030449,GO:0032091,GO:0032991,GO:0042803,GO:0045919,GO:0046982,GO:0072562
TBIG004203	ENSG00000080910	3080	Y	CFHR2	complement factor H related 2 [Source:HGNC Symbol;Acc:HGNC:4890]	0	0	0.1	0.1	N	1	1	0	-	N	0.9826	1	0.27	UP	GO:0005515,GO:0005576,GO:0030449,GO:0032091,GO:0032991,GO:0042803,GO:0045919,GO:0046982
TBIG004205	ENSG00000134389	81494	Y	CFHR5	complement factor H related 5 [Source:HGNC Symbol;Acc:HGNC:24668]	0	0	0	0	N	-	-	-	-	N	-	-	-	-	GO:0005515,GO:0005576,GO:0006957,GO:0030449,GO:0032091,GO:0032991,GO:0042803,GO:0045919,GO:0046982
TBIG004206	ENSG00000143278	2165	Y	F13B	coagulation factor XIII B chain [Source:HGNC Symbol;Acc:HGNC:3534]	0	0	0	0	N	-	-	-	-	N	-	-	-	-	GO:0005576,GO:0007596,GO:0007599
TBIG004224	ENSG00000151418	127124	Y	ATP6V1G3	ATPase H+ transporting V1 subunit G3 [Source:HGNC Symbol;Acc:HGNC:18265]	0	0	0	0	N	-	-	-	-	N	-	-	-	-	GO:0005829,GO:0005886,GO:0006811,GO:0008286,GO:0008553,GO:0016471,GO:0033572,GO:0034220,GO:0042626,GO:0051117,GO:1902600
TBIG004245	ENSG00000116833	2494	Y	NR5A2	nuclear receptor subfamily 5 group A member 2 [Source:HGNC Symbol;Acc:HGNC:7984]	0	0.11	0.06	0.17	N	0.703	1	1.57	UP	N	0.9826	1	0.27	UP	GO:0000976,GO:0000978,GO:0000980,GO:0000981,GO:0001077,GO:0003677,GO:0003682,GO:0003690,GO:0003700,GO:0003705,GO:0003707,GO:0004879,GO:0005515,GO:0005543,GO:0005634,GO:0005654,GO:0005737,GO:0006351,GO:0006355,GO:0006367,GO:0008206,GO:0008270,GO:0008289,GO:0009755,GO:0009792,GO:0009888,GO:0030522,GO:0030855,GO:0042127,GO:0042592,GO:0042632,GO:0043401,GO:0043565,GO:0044212,GO:0045070,GO:0045893,GO:…
TBIG004253	ENSG00000162702	23528	Y	ZNF281	zinc finger protein 281 [Source:HGNC Symbol;Acc:HGNC:13075]	0	0	0	0	N	0.106	1	-0.62	DOWN	N	0.2602	1	-0.35	DOWN	GO:0000122,GO:0000978,GO:0000980,GO:0000981,GO:0001078,GO:0003676,GO:0003677,GO:0003700,GO:0003714,GO:0005515,GO:0005634,GO:0005654,GO:0006355,GO:0010172,GO:0010629,GO:0030154,GO:0043565,GO:0044212,GO:0045892,GO:0045893,GO:0046872,GO:0048863
TBIG004260	ENSG00000170128	2848	Y	GPR25	G protein-coupled receptor 25 [Source:HGNC Symbol;Acc:HGNC:4480]	0	0	0	0	N	-	-	-	-	N	-	-	-	-	GO:0004930,GO:0005515,GO:0005886,GO:0005887,GO:0007165,GO:0007186,GO:0016020,GO:0016021
TBIG004262	ENSG00000233217	647215	Y	MROH3P	maestro heat like repeat family member 3, pseudogene [Source:HGNC Symbol;Acc:HGNC:33122]	0	0	0	0	N	-	-	-	-	N	-	-	-	-	-
TBIG004267	ENSG00000081248	779	Y	CACNA1S	calcium voltage-gated channel subunit alpha1 S [Source:HGNC Symbol;Acc:HGNC:1397]	0	0	0	0	N	-	-	-	-	N	-	-	-	-	GO:0005216,GO:0005244,GO:0005245,GO:0005262,GO:0005515,GO:0005516,GO:0005737,GO:0005886,GO:0005891,GO:0006811,GO:0006816,GO:0006936,GO:0008331,GO:0016020,GO:0016021,GO:0030315,GO:0031674,GO:0034765,GO:0042383,GO:0046872,GO:0055085,GO:0070509,GO:0070588,GO:0071313,GO:1990454
TBIG004309	ENSG00000143851	5778	Y	PTPN7	protein tyrosine phosphatase, non-receptor type 7 [Source:HGNC Symbol;Acc:HGNC:9659]	0	0	0	0	N	-	-	-	-	N	-	-	-	-	GO:0004721,GO:0004725,GO:0005515,GO:0005654,GO:0005737,GO:0005829,GO:0005856,GO:0006470,GO:0009898,GO:0016311,GO:0016787,GO:0016791,GO:0035335,GO:0071345
TBIG004310	ENSG00000243323	148713	Y	PTPRVP	protein tyrosine phosphatase, receptor type V, pseudogene [Source:HGNC Symbol;Acc:HGNC:13421]	0	0	0	0	N	1	1	-0.02	DOWN	N	1	1	0	-	-
TBIG004327	ENSG00000184774	641515	Y	MGAT4EP	MGAT4 family member E, pseudogene [Source:HGNC Symbol;Acc:HGNC:49418]	0	0	0	0	N	-	-	-	-	N	-	-	-	-	-
TBIG004336	ENSG00000234761	None	Y	AC096632.2	novel pseudogene	0	0	0.09	0.09	N	1	1	0	-	N	0.9826	1	0.27	UP	-
TBIG004340	ENSG00000122180	4656	Y	MYOG	myogenin [Source:HGNC Symbol;Acc:HGNC:7612]	0	0	0	0	N	-	-	-	-	N	-	-	-	-	GO:0000977,GO:0000978,GO:0000981,GO:0000987,GO:0001077,GO:0001228,GO:0001503,GO:0003677,GO:0003700,GO:0003705,GO:0005515,GO:0005634,GO:0005654,GO:0005667,GO:0006355,GO:0007049,GO:0007275,GO:0007517,GO:0007519,GO:0008285,GO:0009629,GO:0010831,GO:0014732,GO:0014737,GO:0014842,GO:0014850,GO:0014873,GO:0014878,GO:0014891,GO:0014894,GO:0014902,GO:0030154,GO:0031490,GO:0032993,GO:0035914,GO:0042693,GO:…
TBIG004344	ENSG00000133055	4608	Y	MYBPH	myosin binding protein H [Source:HGNC Symbol;Acc:HGNC:7552]	0	0	0	0	N	-	-	-	-	N	-	-	-	-	GO:0005515,GO:0006942,GO:0007155,GO:0008307,GO:0032982
TBIG004345	ENSG00000133048	1116	Y	CHI3L1	chitinase 3 like 1 [Source:HGNC Symbol;Acc:HGNC:1932]	0	0.19	0	0.19	N	0.8481	1	0.98	UP	N	0.9826	1	0.27	UP	GO:0005201,GO:0005515,GO:0005576,GO:0005615,GO:0005737,GO:0005783,GO:0005975,GO:0006915,GO:0006954,GO:0007250,GO:0008061,GO:0009612,GO:0010800,GO:0030246,GO:0030324,GO:0031012,GO:0034612,GO:0035580,GO:0043312,GO:0045766,GO:0048471,GO:0051216,GO:0051897,GO:0070062,GO:0070374,GO:0070555,GO:0070741,GO:0071347,GO:0071356,GO:0072606
TBIG004346	ENSG00000133063	1118	Y	CHIT1	chitinase 1 [Source:HGNC Symbol;Acc:HGNC:1936]	0	0	0	0	N	-	-	-	-	N	-	-	-	-	GO:0000272,GO:0004553,GO:0004568,GO:0005576,GO:0005615,GO:0005764,GO:0005975,GO:0006030,GO:0006032,GO:0006955,GO:0008061,GO:0008152,GO:0008843,GO:0009617,GO:0016787,GO:0016798,GO:0035580,GO:0043312,GO:0044245,GO:1904724
TBIG004352	ENSG00000122176	2331	Y	FMOD	fibromodulin [Source:HGNC Symbol;Acc:HGNC:3774]	0	0	0	0	N	-	-	-	-	N	-	-	-	-	GO:0005576,GO:0005615,GO:0005796,GO:0007181,GO:0018146,GO:0030021,GO:0030199,GO:0031012,GO:0042340,GO:0043202,GO:0062023
TBIG004356	ENSG00000188770	26254	Y	OPTC	opticin [Source:HGNC Symbol;Acc:HGNC:8158]	0	0	0	0	N	-	-	-	-	N	-	-	-	-	GO:0005201,GO:0005576,GO:0031012
TBIG004360	ENSG00000122188	54900	Y	LAX1	lymphocyte transmembrane adaptor 1 [Source:HGNC Symbol;Acc:HGNC:26005]	0	0	0	0	N	-	-	-	-	N	-	-	-	-	GO:0000188,GO:0002250,GO:0002376,GO:0005515,GO:0005794,GO:0005829,GO:0005886,GO:0006955,GO:0016020,GO:0016021,GO:0019901,GO:0035556,GO:0042113,GO:0042169,GO:0050868,GO:0051249
TBIG004374	ENSG00000143839	5972	Y	REN	renin [Source:HGNC Symbol;Acc:HGNC:9958]	0	0	0	0	N	-	-	-	-	N	-	-	-	-	GO:0001822,GO:0001823,GO:0002003,GO:0002016,GO:0002018,GO:0004175,GO:0004190,GO:0005102,GO:0005159,GO:0005515,GO:0005576,GO:0005615,GO:0005622,GO:0005737,GO:0005886,GO:0006508,GO:0008217,GO:0008233,GO:0008584,GO:0009755,GO:0010033,GO:0016020,GO:0016787,GO:0032496,GO:0035690,GO:0035902,GO:0042493,GO:0042756,GO:0043408,GO:0045177,GO:0048469,GO:0050435,GO:0051591,GO:0070305
TBIG004377	ENSG00000174567	127845	Y	GOLT1A	golgi transport 1A [Source:HGNC Symbol;Acc:HGNC:24766]	0	0	0	0	N	-	-	-	-	N	-	-	-	-	GO:0000137,GO:0000139,GO:0003674,GO:0005635,GO:0005783,GO:0005794,GO:0005802,GO:0006888,GO:0008150,GO:0015031,GO:0016020,GO:0016021,GO:0016192
TBIG004384	ENSG00000158615	84919	Y	PPP1R15B	protein phosphatase 1 regulatory subunit 15B [Source:HGNC Symbol;Acc:HGNC:14951]	0	0	0	0	N	0.2745	1	-0.36	DOWN	N	0.1306	1	-0.36	DOWN	GO:0000164,GO:0001933,GO:0005515,GO:0005737,GO:0005783,GO:0006417,GO:0006979,GO:0006983,GO:0019888,GO:0032516,GO:0034976,GO:0042542,GO:0070262,GO:1903898,GO:1903912
TBIG004410	ENSG00000186007	93273	Y	LEMD1	LEM domain containing 1 [Source:HGNC Symbol;Acc:HGNC:18725]	0	0	0.19	0.19	N	1	1	-0.02	DOWN	N	0.9826	1	0.27	UP	GO:0016020,GO:0016021
TBIG004427	ENSG00000162877	148811	Y	PM20D1	peptidase M20 domain containing 1 [Source:HGNC Symbol;Acc:HGNC:26518]	0	0	0	0	N	1	1	-0.02	DOWN	N	1	1	0	-	GO:0005576,GO:0005615,GO:0006508,GO:0006520,GO:0008233,GO:0016787,GO:0016811,GO:0016829,GO:0043604,GO:0043605,GO:0044255,GO:0046872,GO:0070062,GO:0097009,GO:1901215,GO:1990845,GO:2000275
TBIG004433	ENSG00000263961	440712	Y	RHEX	regulator of hemoglobinization and erythroid cell expansion [Source:HGNC Symbol;Acc:HGNC:25341]	0	0.17	0.06	0.23	N	0.8889	1	0.98	UP	N	1	1	-0.73	DOWN	GO:0005128,GO:0005515,GO:0005886,GO:0016020,GO:0016021,GO:0030154,GO:0036018,GO:0038162,GO:0043249,GO:0045648
TBIG004435	ENSG00000198049	553	Y	AVPR1B	arginine vasopressin receptor 1B [Source:HGNC Symbol;Acc:HGNC:896]	0	0	0	0	N	-	-	-	-	N	-	-	-	-	GO:0001992,GO:0004930,GO:0005000,GO:0005080,GO:0005768,GO:0005886,GO:0005887,GO:0007165,GO:0007186,GO:0007202,GO:0007204,GO:0016020,GO:0016021,GO:0032870,GO:0045907
TBIG004448	ENSG00000279946	None	Y	AC244034.3	novel transcript, sense intronic to RASSF5	0	0.03	0	0.03	N	1	1	-0.02	DOWN	N	1	1	0.27	UP	-
TBIG004455	ENSG00000136634	3586	Y	IL10	interleukin 10 [Source:HGNC Symbol;Acc:HGNC:5962]	0	0	0	0	N	-	-	-	-	N	-	-	-	-	GO:0001818,GO:0001938,GO:0002237,GO:0002740,GO:0002875,GO:0002904,GO:0005125,GO:0005141,GO:0005515,GO:0005576,GO:0005615,GO:0006954,GO:0006955,GO:0007253,GO:0007568,GO:0008083,GO:0008285,GO:0010033,GO:0010468,GO:0010469,GO:0014823,GO:0014854,GO:0019221,GO:0030097,GO:0030183,GO:0030595,GO:0030886,GO:0030889,GO:0032496,GO:0032689,GO:0032692,GO:0032695,GO:0032701,GO:0032715,GO:0032717,GO:0032720,GO:…
TBIG004456	ENSG00000142224	29949	Y	IL19	interleukin 19 [Source:HGNC Symbol;Acc:HGNC:5990]	0	0	0	0	N	-	-	-	-	N	-	-	-	-	GO:0005125,GO:0005576,GO:0005615,GO:0006915,GO:0006955,GO:0007165,GO:0010469,GO:0010989,GO:0019221,GO:0042226,GO:0072593,GO:2001235,GO:2001237,GO:2001244
TBIG004462	ENSG00000162896	5284	Y	PIGR	polymeric immunoglobulin receptor [Source:HGNC Symbol;Acc:HGNC:8968]	0	0	0	0	N	-	-	-	-	N	-	-	-	-	GO:0001580,GO:0001792,GO:0001895,GO:0002415,GO:0005576,GO:0005615,GO:0005886,GO:0005887,GO:0007173,GO:0016020,GO:0016021,GO:0035577,GO:0038093,GO:0043113,GO:0043235,GO:0043312,GO:0070062
TBIG004463	ENSG00000162897	83953	Y	FCAMR	Fc fragment of IgA and IgM receptor [Source:HGNC Symbol;Acc:HGNC:24692]	0	0	0	0	N	-	-	-	-	N	-	-	-	-	GO:0002250,GO:0002376,GO:0005886,GO:0016020,GO:0016021,GO:0050900
TBIG004478	ENSG00000203710	1378	Y	CR1	complement C3b/C4b receptor 1 (Knops blood group) [Source:HGNC Symbol;Acc:HGNC:2334]	0	0	0	0	N	0.6962	1	-1.6	DOWN	N	0.7527	1	-1.31	DOWN	GO:0001618,GO:0001851,GO:0001855,GO:0001861,GO:0002376,GO:0002430,GO:0004877,GO:0005886,GO:0005887,GO:0006958,GO:0009986,GO:0016020,GO:0016021,GO:0016032,GO:0030449,GO:0030667,GO:0043312,GO:0045087,GO:0045589,GO:0045957,GO:0045959,GO:0046718,GO:0070062,GO:0101003,GO:1900004,GO:1900005
TBIG004510	ENSG00000008118	57172	Y	CAMK1G	calcium/calmodulin dependent protein kinase IG [Source:HGNC Symbol;Acc:HGNC:14585]	0	0.03	0.04	0.07	N	0.9105	1	0.57	UP	N	0.8139	1	-1.73	DOWN	GO:0000139,GO:0000166,GO:0003824,GO:0004672,GO:0004674,GO:0004683,GO:0005516,GO:0005524,GO:0005737,GO:0005794,GO:0005886,GO:0005954,GO:0006468,GO:0008152,GO:0012505,GO:0016020,GO:0016301,GO:0016310,GO:0016740,GO:0043005
TBIG004514	ENSG00000123689	50486	Y	G0S2	G0/G1 switch 2 [Source:HGNC Symbol;Acc:HGNC:30229]	0	0	0	0	N	0.5341	1	0.31	UP	N	0.3688	1	0.41	UP	GO:0003674,GO:0005515,GO:0005739,GO:0005811,GO:0006915,GO:0019216,GO:0097191,GO:0120162,GO:2001238
TBIG004515	ENSG00000117594	3290	Y	HSD11B1	hydroxysteroid 11-beta dehydrogenase 1 [Source:HGNC Symbol;Acc:HGNC:5208]	0	0	0	0	N	-	-	-	-	N	-	-	-	-	GO:0003845,GO:0005496,GO:0005783,GO:0005789,GO:0006629,GO:0006704,GO:0008202,GO:0016020,GO:0016021,GO:0016491,GO:0030324,GO:0055114,GO:0070524
TBIG004529	ENSG00000143473	3756	Y	KCNH1	potassium voltage-gated channel subfamily H member 1 [Source:HGNC Symbol;Acc:HGNC:6250]	0	0	0	0	N	-	-	-	-	N	-	-	-	-	GO:0000155,GO:0000160,GO:0001964,GO:0005216,GO:0005244,GO:0005249,GO:0005251,GO:0005267,GO:0005515,GO:0005516,GO:0005622,GO:0005634,GO:0005637,GO:0005768,GO:0005886,GO:0005887,GO:0006811,GO:0006813,GO:0007520,GO:0008076,GO:0008289,GO:0009986,GO:0014069,GO:0016020,GO:0016021,GO:0019901,GO:0023014,GO:0030054,GO:0030424,GO:0030425,GO:0030673,GO:0031901,GO:0034220,GO:0034705,GO:0034765,GO:0042127,GO:…
TBIG004530	ENSG00000279333	None	Y	AC096636.1	novel transcript	0	0	0	0	N	-	-	-	-	N	-	-	-	-	-
TBIG004533	ENSG00000283952	None	Y	AC092017.3	novel protein	0	0	0	0	N	-	-	-	-	N	-	-	-	-	GO:0000155,GO:0000160,GO:0005249,GO:0005622,GO:0005887,GO:0006813,GO:0016020,GO:0023014,GO:0071805
TBIG004534	ENSG00000284376	None	Y	AC092017.4	novel transcript	0	0	0	0	N	-	-	-	-	N	-	-	-	-	-
TBIG004543	ENSG00000198570	343035	Y	RD3	retinal degeneration 3, GUCY2D regulator [Source:HGNC Symbol;Acc:HGNC:19689]	0	0	0	0	N	-	-	-	-	N	-	-	-	-	GO:0005515,GO:0007601,GO:0050896,GO:0060041
TBIG004546	ENSG00000261314	None	Y	AC105275.2	novel transcript, sense overlapping SLC30A1	0	0	0	0	N	-	-	-	-	N	-	-	-	-	-
TBIG004579	ENSG00000162771	149647	Y	FAM71A	family with sequence similarity 71 member A [Source:HGNC Symbol;Acc:HGNC:26541]	0	0	0	0	N	-	-	-	-	N	-	-	-	-	GO:0005634
TBIG004586	ENSG00000185523	149643	Y	SPATA45	spermatogenesis associated 45 [Source:HGNC Symbol;Acc:HGNC:33709]	0	0	0.29	0.29	N	1	1	0	-	N	0.9826	1	0.27	UP	-
TBIG004618	ENSG00000042781	7399	Y	USH2A	usherin [Source:HGNC Symbol;Acc:HGNC:12601]	0	0	0	0	N	1	1	-0.02	DOWN	N	1	1	-0.73	DOWN	GO:0001917,GO:0002141,GO:0002142,GO:0005515,GO:0005518,GO:0005576,GO:0005604,GO:0005737,GO:0005886,GO:0007601,GO:0007605,GO:0016020,GO:0016021,GO:0016324,GO:0017022,GO:0032391,GO:0032421,GO:0035315,GO:0036064,GO:0042803,GO:0042995,GO:0045184,GO:0045494,GO:0048496,GO:0050896,GO:0050953,GO:0060113,GO:0060171,GO:1990075,GO:1990696
TBIG004677	ENSG00000233012	None	Y	HDAC1P2	histone deacetylase 1 pseudogene 2 [Source:HGNC Symbol;Acc:HGNC:45191]	0	0	0	0	N	-	-	-	-	N	-	-	-	-	-
TBIG004712	ENSG00000197520	400823	Y	FAM177B	family with sequence similarity 177 member B [Source:HGNC Symbol;Acc:HGNC:34395]	0	0	0	0	N	0.9954	1	-0.43	DOWN	N	0.9524	1	-0.73	DOWN	-
TBIG004723	ENSG00000203697	388743	Y	CAPN8	calpain 8 [Source:HGNC Symbol;Acc:HGNC:1485]	0	0	0	0	N	1	1	0	-	N	0.9826	1	0.27	UP	GO:0004198,GO:0005509,GO:0005622,GO:0005737,GO:0005794,GO:0006508,GO:0007586,GO:0008233,GO:0008234,GO:0016787,GO:0046872
TBIG004770	ENSG00000255835	None	Y	AL117348.2	novel protein	0	0	0	0	N	-	-	-	-	N	-	-	-	-	GO:0004735,GO:0006561,GO:0055114
TBIG004773	ENSG00000248322	None	Y	AL117348.1	novel transcript	0	0	0	0	N	-	-	-	-	N	-	-	-	-	-
TBIG004774	ENSG00000143768	7044	Y	LEFTY2	left-right determination factor 2 [Source:HGNC Symbol;Acc:HGNC:3122]	0	0	0	0	N	-	-	-	-	N	-	-	-	-	GO:0002576,GO:0005125,GO:0005160,GO:0005576,GO:0005615,GO:0007179,GO:0007275,GO:0008083,GO:0010469,GO:0010862,GO:0031012,GO:0031093,GO:0042981,GO:0043408,GO:0048468,GO:0060395
TBIG004784	ENSG00000185155	83881	Y	MIXL1	Mix paired-like homeobox [Source:HGNC Symbol;Acc:HGNC:13363]	0	0.05	0.37	0.42	N	1	1	-0.02	DOWN	N	0.8058	1	1.27	UP	GO:0000790,GO:0000978,GO:0000980,GO:0000981,GO:0000987,GO:0001077,GO:0001085,GO:0001103,GO:0001205,GO:0001706,GO:0002244,GO:0003677,GO:0005634,GO:0006355,GO:0006366,GO:0007275,GO:0007369,GO:0007492,GO:0007507,GO:0030097,GO:0030154,GO:0035987,GO:0042074,GO:0042802,GO:0042803,GO:0043565,GO:0045944,GO:0048565,GO:1901533,GO:2000382
TBIG004822	ENSG00000185888	339501	Y	PRSS38	serine protease 38 [Source:HGNC Symbol;Acc:HGNC:29625]	0	0	0	0	N	-	-	-	-	N	-	-	-	-	GO:0004252,GO:0005576,GO:0006508,GO:0008233,GO:0008236,GO:0016787
TBIG004850	ENSG00000162931	51127	Y	TRIM17	tripartite motif containing 17 [Source:HGNC Symbol;Acc:HGNC:13430]	0	0.05	0	0.05	N	0.899	1	-0.6	DOWN	N	0.443	1	-2.31	DOWN	GO:0004842,GO:0005515,GO:0005575,GO:0005622,GO:0006914,GO:0008270,GO:0016567,GO:0016740,GO:0030674,GO:0032880,GO:0046872,GO:0051865
TBIG004851	ENSG00000168148	8290	Y	HIST3H3	histone cluster 3 H3 [Source:HGNC Symbol;Acc:HGNC:4778]	0	0	0	0	N	-	-	-	-	N	-	-	-	-	GO:0000784,GO:0000786,GO:0000788,GO:0003677,GO:0005515,GO:0005634,GO:0005654,GO:0005694,GO:0006303,GO:0006334,GO:0016233,GO:0031492,GO:0032460,GO:0046982,GO:0051290,GO:0070062
TBIG004857	ENSG00000279306	None	Y	AL139288.1	novel transcript	0	0.58	0	0.58	N	0.3837	1	2.57	UP	N	0.9826	1	0.27	UP	-
TBIG004859	ENSG00000215811	100129094	Y	BTNL10	butyrophilin like 10 [Source:HGNC Symbol;Acc:HGNC:42540]	0	0	0	0	N	1	1	-0.02	DOWN	N	1	1	0.27	UP	-
TBIG004893	ENSG00000213029	10638	Y	SPHAR	S-phase response (cyclin related) [Source:HGNC Symbol;Acc:HGNC:16957]	0	0	0.31	0.31	N	-	-	-	-	N	-	-	-	-	GO:0006260
TBIG004923	ENSG00000135773	10753	Y	CAPN9	calpain 9 [Source:HGNC Symbol;Acc:HGNC:1486]	0	0	0	0	N	1	1	-0.02	DOWN	N	1	1	0.27	UP	GO:0004198,GO:0005509,GO:0005575,GO:0005622,GO:0005737,GO:0006508,GO:0007586,GO:0008233,GO:0008234,GO:0016787,GO:0046872
TBIG005051	ENSG00000077522	88	Y	ACTN2	actinin alpha 2 [Source:HGNC Symbol;Acc:HGNC:164]	0	0.08	0	0.08	N	1	1	-0.02	DOWN	N	1	1	0.27	UP	GO:0000165,GO:0002576,GO:0003779,GO:0005088,GO:0005178,GO:0005509,GO:0005515,GO:0005546,GO:0005576,GO:0005737,GO:0005829,GO:0005856,GO:0005884,GO:0005886,GO:0005925,GO:0006936,GO:0007155,GO:0008092,GO:0008307,GO:0019904,GO:0030017,GO:0030018,GO:0030035,GO:0030049,GO:0030175,GO:0030274,GO:0030374,GO:0030375,GO:0030864,GO:0031093,GO:0031143,GO:0031432,GO:0042391,GO:0042802,GO:0042803,GO:0042981,GO:…
TBIG005055	ENSG00000244020	645745	Y	MT1HL1	metallothionein 1H like 1 [Source:HGNC Symbol;Acc:HGNC:31864]	0	0	0	0	N	-	-	-	-	N	-	-	-	-	GO:0005634,GO:0005737,GO:0006882,GO:0010273,GO:0046872,GO:0071276,GO:0071280,GO:0071294
TBIG005061	ENSG00000116996	57829	Y	ZP4	zona pellucida glycoprotein 4 [Source:HGNC Symbol;Acc:HGNC:15770]	0	0	0	0	N	-	-	-	-	N	-	-	-	-	GO:0002922,GO:0005515,GO:0005576,GO:0005886,GO:0007338,GO:0007339,GO:0016020,GO:0016021,GO:0032190,GO:0042102,GO:0042802,GO:0060478,GO:2000344,GO:2000360
TBIG005066	ENSG00000270188	None	Y	MTRNR2L11	MT-RNR2 like 11 [Source:HGNC Symbol;Acc:HGNC:37168]	0	0	0	0	N	-	-	-	-	N	-	-	-	-	GO:0005576,GO:0005737,GO:0048019,GO:1900116,GO:1900118
TBIG005115	ENSG00000162843	128025	Y	WDR64	WD repeat domain 64 [Source:HGNC Symbol;Acc:HGNC:26570]	0	0	0	0	N	-	-	-	-	N	-	-	-	-	-
TBIG005119	ENSG00000196289	441925	Y	BECN2	beclin 2 [Source:HGNC Symbol;Acc:HGNC:38606]	0	0	0	0	N	-	-	-	-	N	-	-	-	-	GO:0000045,GO:0000407,GO:0005515,GO:0005737,GO:0006914,GO:0006995,GO:0008333,GO:0019898,GO:0032258,GO:0034271,GO:0034272,GO:0042593,GO:0044877,GO:0045324,GO:1990172
TBIG005124	ENSG00000180287	200150	Y	PLD5	phospholipase D family member 5 [Source:HGNC Symbol;Acc:HGNC:26879]	0	0.07	0	0.07	N	1	1	-0.02	DOWN	N	1	1	0	-	GO:0003824,GO:0016020,GO:0016021
TBIG005137	ENSG00000231512	None	Y	SEPT14P21	septin 14 pseudogene 21 [Source:HGNC Symbol;Acc:HGNC:51712]	0	0	0	0	N	-	-	-	-	N	-	-	-	-	-
TBIG005159	ENSG00000173728	200159	Y	C1orf100	chromosome 1 open reading frame 100 [Source:HGNC Symbol;Acc:HGNC:30435]	0	0	0	0	N	0.9954	1	-0.43	DOWN	N	0.9524	1	-0.73	DOWN	-
TBIG005163	ENSG00000179397	257044	Y	CATSPERE	catsper channel auxiliary subunit epsilon [Source:HGNC Symbol;Acc:HGNC:28491]	0	0.07	0.04	0.11	N	1	1	-0.02	DOWN	N	0.855	1	-1.05	DOWN	GO:0005886,GO:0005929,GO:0016020,GO:0016021,GO:0031514,GO:0036128,GO:0042995,GO:0097228
TBIG005167	ENSG00000284188	None	Y	AL451007.3	novel protein	0	0	0	0	N	-	-	-	-	N	-	-	-	-	-
TBIG005204	ENSG00000223519	None	Y	KIF28P	kinesin family member 28, pseudogene [Source:HGNC Symbol;Acc:HGNC:49205]	0	0	0	0	N	0.8889	1	0.98	UP	N	0.9409	1	0.86	UP	-
TBIG005233	ENSG00000177535	127623	Y	OR2B11	olfactory receptor family 2 subfamily B member 11 [Source:HGNC Symbol;Acc:HGNC:31249]	0	0	0	0	N	-	-	-	-	N	-	-	-	-	GO:0004930,GO:0004984,GO:0005886,GO:0007165,GO:0007186,GO:0007608,GO:0016020,GO:0016021,GO:0050896,GO:0050911
TBIG005234	ENSG00000203664	441932	Y	OR2W5	olfactory receptor family 2 subfamily W member 5 (gene/pseudogene) [Source:HGNC Symbol;Acc:HGNC:15424]	0	0	0	0	N	-	-	-	-	N	-	-	-	-	-
TBIG005235	ENSG00000169224	148823	Y	GCSAML	germinal center associated signaling and motility like [Source:HGNC Symbol;Acc:HGNC:29583]	0	0	0	0	N	-	-	-	-	N	-	-	-	-	GO:0050855,GO:2000401
TBIG005236	ENSG00000196242	81472	Y	OR2C3	olfactory receptor family 2 subfamily C member 3 [Source:HGNC Symbol;Acc:HGNC:15005]	0	0	0	0	N	-	-	-	-	N	-	-	-	-	GO:0004930,GO:0004984,GO:0005886,GO:0007165,GO:0007186,GO:0007608,GO:0016020,GO:0016021,GO:0050896,GO:0050911
TBIG005237	ENSG00000284824	148824	Y	GCSAML-AS1	GCSAML antisense RNA 1 [Source:HGNC Symbol;Acc:HGNC:41244]	0	0	0	0	N	-	-	-	-	N	-	-	-	-	-
TBIG005239	ENSG00000177489	81470	Y	OR2G2	olfactory receptor family 2 subfamily G member 2 [Source:HGNC Symbol;Acc:HGNC:15007]	0	0	0	0	N	-	-	-	-	N	-	-	-	-	GO:0004930,GO:0004984,GO:0005886,GO:0007165,GO:0007186,GO:0007608,GO:0016020,GO:0016021,GO:0050896,GO:0050911
TBIG005240	ENSG00000177476	81469	Y	OR2G3	olfactory receptor family 2 subfamily G member 3 [Source:HGNC Symbol;Acc:HGNC:15008]	0	0	0	0	N	-	-	-	-	N	-	-	-	-	GO:0004930,GO:0004984,GO:0005886,GO:0007165,GO:0007186,GO:0007608,GO:0016020,GO:0016021,GO:0050896,GO:0050911
TBIG005242	ENSG00000198452	None	Y	OR14L1P	olfactory receptor family 14 subfamily L member 1 pseudogene [Source:HGNC Symbol;Acc:HGNC:15023]	0	0	0	0	N	-	-	-	-	N	-	-	-	-	-
TBIG005245	ENSG00000197437	441933	Y	OR13G1	olfactory receptor family 13 subfamily G member 1 [Source:HGNC Symbol;Acc:HGNC:14999]	0	0	0	0	N	-	-	-	-	N	-	-	-	-	GO:0004930,GO:0004984,GO:0005886,GO:0007165,GO:0007186,GO:0007608,GO:0016020,GO:0016021,GO:0050896,GO:0050911
TBIG005246	ENSG00000169214	343169	Y	OR6F1	olfactory receptor family 6 subfamily F member 1 [Source:HGNC Symbol;Acc:HGNC:15027]	0	0	0	0	N	-	-	-	-	N	-	-	-	-	GO:0004930,GO:0004984,GO:0005886,GO:0007165,GO:0007186,GO:0007608,GO:0016020,GO:0016021,GO:0050896,GO:0050911
TBIG005247	ENSG00000239395	None	Y	AC118470.1	novel protein	0	0	0	0	N	-	-	-	-	N	-	-	-	-	GO:0004930,GO:0007186,GO:0016021
TBIG005248	ENSG00000241128	388761	Y	OR14A2	olfactory receptor family 14 subfamily A member 2 [Source:HGNC Symbol;Acc:HGNC:15024]	0	0	0	0	N	-	-	-	-	N	-	-	-	-	GO:0004930,GO:0004984,GO:0005549,GO:0005886,GO:0007165,GO:0007186,GO:0007608,GO:0016020,GO:0016021,GO:0050896,GO:0050911
TBIG005249	ENSG00000153230	343170	Y	OR14K1	olfactory receptor family 14 subfamily K member 1 [Source:HGNC Symbol;Acc:HGNC:15025]	0	0	0	0	N	1	1	0.98	UP	N	1	1	0.27	UP	GO:0004930,GO:0004984,GO:0005549,GO:0005886,GO:0007165,GO:0007186,GO:0007608,GO:0016020,GO:0016021,GO:0050896,GO:0050911
TBIG005250	ENSG00000221888	26188	Y	OR1C1	olfactory receptor family 1 subfamily C member 1 [Source:HGNC Symbol;Acc:HGNC:8182]	0	0.08	0	0.08	N	1	1	-0.02	DOWN	N	1	1	0	-	GO:0004930,GO:0004984,GO:0005886,GO:0007165,GO:0007186,GO:0007608,GO:0016020,GO:0016021,GO:0050896,GO:0050911
TBIG005251	ENSG00000228336	None	Y	OR9H1P	olfactory receptor family 9 subfamily H member 1 pseudogene [Source:HGNC Symbol;Acc:HGNC:15038]	0	0	0	0	N	-	-	-	-	N	-	-	-	-	-
TBIG005252	ENSG00000196772	284532	Y	OR14A16	olfactory receptor family 14 subfamily A member 16 [Source:HGNC Symbol;Acc:HGNC:15022]	0	0	0	0	N	-	-	-	-	N	-	-	-	-	GO:0004930,GO:0004984,GO:0005549,GO:0005886,GO:0007165,GO:0007186,GO:0007608,GO:0016020,GO:0016021,GO:0050896,GO:0050911
TBIG005255	ENSG00000197591	391189	Y	OR11L1	olfactory receptor family 11 subfamily L member 1 [Source:HGNC Symbol;Acc:HGNC:14998]	0	0	0	0	N	-	-	-	-	N	-	-	-	-	GO:0003674,GO:0004930,GO:0004984,GO:0005549,GO:0005886,GO:0007165,GO:0007186,GO:0007608,GO:0008150,GO:0016020,GO:0016021,GO:0050896,GO:0050911,GO:0070062
TBIG005259	ENSG00000177275	None	Y	OR2AJ1	olfactory receptor family 2 subfamily AJ member 1 [Source:HGNC Symbol;Acc:HGNC:15001]	0	0	0	0	N	1	1	0	-	N	0.9826	1	0.27	UP	GO:0004930,GO:0004984,GO:0005886,GO:0007165,GO:0007186,GO:0007608,GO:0016020,GO:0016021,GO:0050896,GO:0050911
TBIG005262	ENSG00000279263	391190	Y	OR2L8	olfactory receptor family 2 subfamily L member 8 (gene/pseudogene) [Source:HGNC Symbol;Acc:HGNC:15014]	0	0	0	0	N	-	-	-	-	N	-	-	-	-	GO:0003674,GO:0004930,GO:0004984,GO:0005886,GO:0007165,GO:0007186,GO:0007608,GO:0008150,GO:0016020,GO:0016021,GO:0050896,GO:0050911
TBIG005263	ENSG00000187080	391191	Y	OR2AK2	olfactory receptor family 2 subfamily AK member 2 [Source:HGNC Symbol;Acc:HGNC:19569]	0	0.12	0	0.12	N	1	1	-0.02	DOWN	N	1	1	0	-	GO:0004930,GO:0004984,GO:0005886,GO:0007165,GO:0007186,GO:0007608,GO:0016020,GO:0016021,GO:0050896,GO:0050911
TBIG005265	ENSG00000224227	26247	Y	OR2L1P	olfactory receptor family 2 subfamily L member 1 pseudogene [Source:HGNC Symbol;Acc:HGNC:8265]	0	0	0	0	N	-	-	-	-	N	-	-	-	-	-
TBIG005268	ENSG00000197454	81466	Y	OR2L5	olfactory receptor family 2 subfamily L member 5 [Source:HGNC Symbol;Acc:HGNC:15011]	0	0	0	0	N	-	-	-	-	N	-	-	-	-	GO:0003674,GO:0004930,GO:0004984,GO:0005886,GO:0007165,GO:0007186,GO:0007608,GO:0008150,GO:0016020,GO:0016021,GO:0050896,GO:0050911
TBIG005270	ENSG00000203663	26246	Y	OR2L2	olfactory receptor family 2 subfamily L member 2 [Source:HGNC Symbol;Acc:HGNC:8266]	0	0	0.12	0.12	N	1	1	0	-	N	0.9826	1	0.27	UP	GO:0003674,GO:0004930,GO:0004984,GO:0005886,GO:0007165,GO:0007186,GO:0007608,GO:0008150,GO:0016020,GO:0016021,GO:0050896,GO:0050911
TBIG005272	ENSG00000198128	391192	Y	OR2L3	olfactory receptor family 2 subfamily L member 3 [Source:HGNC Symbol;Acc:HGNC:15009]	0	0	0	0	N	-	-	-	-	N	-	-	-	-	GO:0003674,GO:0004930,GO:0004984,GO:0005886,GO:0007165,GO:0007186,GO:0007608,GO:0008150,GO:0016020,GO:0016021,GO:0050896,GO:0050911
TBIG005274	ENSG00000196071	284521	Y	OR2L13	olfactory receptor family 2 subfamily L member 13 [Source:HGNC Symbol;Acc:HGNC:19578]	0	0	0	0	N	-	-	-	-	N	-	-	-	-	GO:0004930,GO:0004984,GO:0005515,GO:0005886,GO:0007165,GO:0007186,GO:0007608,GO:0008150,GO:0016020,GO:0016021,GO:0050896,GO:0050911
TBIG005276	ENSG00000162727	127059	Y	OR2M5	olfactory receptor family 2 subfamily M member 5 [Source:HGNC Symbol;Acc:HGNC:19576]	0	0	0	0	N	-	-	-	-	N	-	-	-	-	GO:0004930,GO:0004984,GO:0005886,GO:0007165,GO:0007186,GO:0007608,GO:0016020,GO:0016021,GO:0050896,GO:0050911
TBIG005277	ENSG00000198601	391194	Y	OR2M2	olfactory receptor family 2 subfamily M member 2 [Source:HGNC Symbol;Acc:HGNC:8268]	0	0	0	0	N	-	-	-	-	N	-	-	-	-	GO:0004930,GO:0004984,GO:0005886,GO:0007165,GO:0007186,GO:0007608,GO:0016020,GO:0016021,GO:0050896,GO:0050911
TBIG005278	ENSG00000228198	127062	Y	OR2M3	olfactory receptor family 2 subfamily M member 3 [Source:HGNC Symbol;Acc:HGNC:8269]	0	0	0	0	N	-	-	-	-	N	-	-	-	-	GO:0004930,GO:0004984,GO:0005886,GO:0007165,GO:0007186,GO:0007608,GO:0016020,GO:0016021,GO:0050896,GO:0050911
TBIG005279	ENSG00000171180	26245	Y	OR2M4	olfactory receptor family 2 subfamily M member 4 [Source:HGNC Symbol;Acc:HGNC:8270]	0	0	0	0	N	-	-	-	-	N	-	-	-	-	GO:0004930,GO:0004984,GO:0005886,GO:0007165,GO:0007186,GO:0007608,GO:0016020,GO:0016021,GO:0050896,GO:0050911
TBIG005282	ENSG00000177186	391196	Y	OR2M7	olfactory receptor family 2 subfamily M member 7 [Source:HGNC Symbol;Acc:HGNC:19594]	0	0	0	0	N	-	-	-	-	N	-	-	-	-	GO:0004930,GO:0004984,GO:0005886,GO:0007165,GO:0007186,GO:0007608,GO:0016020,GO:0016021,GO:0050896,GO:0050911
TBIG005283	ENSG00000177174	127066	Y	OR14C36	olfactory receptor family 14 subfamily C member 36 [Source:HGNC Symbol;Acc:HGNC:15026]	0	0	0	0	N	-	-	-	-	N	-	-	-	-	GO:0004930,GO:0004984,GO:0005549,GO:0005886,GO:0007165,GO:0007186,GO:0007608,GO:0016020,GO:0016021,GO:0050896,GO:0050911
TBIG005284	ENSG00000196944	127074	Y	OR2T4	olfactory receptor family 2 subfamily T member 4 [Source:HGNC Symbol;Acc:HGNC:15016]	0	0	0	0	N	-	-	-	-	N	-	-	-	-	GO:0004930,GO:0004984,GO:0005886,GO:0007165,GO:0007186,GO:0007608,GO:0016020,GO:0016021,GO:0050896,GO:0050911
TBIG005285	ENSG00000198104	254879	Y	OR2T6	olfactory receptor family 2 subfamily T member 6 [Source:HGNC Symbol;Acc:HGNC:15018]	0	0	0	0	N	-	-	-	-	N	-	-	-	-	GO:0004930,GO:0004984,GO:0005886,GO:0007165,GO:0007186,GO:0007608,GO:0016020,GO:0016021,GO:0050896,GO:0050911
TBIG005286	ENSG00000175143	26696	Y	OR2T1	olfactory receptor family 2 subfamily T member 1 [Source:HGNC Symbol;Acc:HGNC:8277]	0	0	0	0	N	-	-	-	-	N	-	-	-	-	GO:0004930,GO:0004984,GO:0005886,GO:0007165,GO:0007186,GO:0007608,GO:0016020,GO:0016021,GO:0050896,GO:0050911
TBIG005288	ENSG00000196240	401992	Y	OR2T2	olfactory receptor family 2 subfamily T member 2 [Source:HGNC Symbol;Acc:HGNC:14725]	0	0	0	0	N	-	-	-	-	N	-	-	-	-	GO:0004930,GO:0004984,GO:0005886,GO:0007165,GO:0007186,GO:0007608,GO:0016020,GO:0016021,GO:0050896,GO:0050911
TBIG005289	ENSG00000196539	343173	Y	OR2T3	olfactory receptor family 2 subfamily T member 3 [Source:HGNC Symbol;Acc:HGNC:14727]	0	0	0	0	N	-	-	-	-	N	-	-	-	-	GO:0004930,GO:0004984,GO:0005886,GO:0007165,GO:0007186,GO:0007608,GO:0016020,GO:0016021,GO:0050896,GO:0050911
TBIG005291	ENSG00000203661	401993	Y	OR2T5	olfactory receptor family 2 subfamily T member 5 [Source:HGNC Symbol;Acc:HGNC:15017]	0	0	0	0	N	-	-	-	-	N	-	-	-	-	GO:0004930,GO:0004984,GO:0005886,GO:0007165,GO:0007186,GO:0007608,GO:0016020,GO:0016021,GO:0050896,GO:0050911
TBIG005293	ENSG00000188558	391211	Y	OR2G6	olfactory receptor family 2 subfamily G member 6 [Source:HGNC Symbol;Acc:HGNC:27019]	0	0.03	0.02	0.05	N	0.8481	1	0.98	UP	N	0.9826	1	0.27	UP	GO:0004930,GO:0004984,GO:0005886,GO:0007165,GO:0007186,GO:0007608,GO:0016020,GO:0016021,GO:0050896,GO:0050911
TBIG005296	ENSG00000182783	343563	Y	OR2T29	olfactory receptor family 2 subfamily T member 29 [Source:HGNC Symbol;Acc:HGNC:31253]	0	0	0	0	N	-	-	-	-	N	-	-	-	-	GO:0004930,GO:0004984,GO:0005886,GO:0007165,GO:0007186,GO:0007608,GO:0016020,GO:0016021,GO:0050896,GO:0050911
TBIG005297	ENSG00000183310	127068	Y	OR2T34	olfactory receptor family 2 subfamily T member 34 [Source:HGNC Symbol;Acc:HGNC:31256]	0	0	0	0	N	-	-	-	-	N	-	-	-	-	GO:0004930,GO:0004984,GO:0005886,GO:0007165,GO:0007186,GO:0007608,GO:0016020,GO:0016021,GO:0050896,GO:0050911
TBIG005298	ENSG00000184022	127069	Y	OR2T10	olfactory receptor family 2 subfamily T member 10 [Source:HGNC Symbol;Acc:HGNC:19573]	0	0	0	0	N	-	-	-	-	N	-	-	-	-	GO:0004930,GO:0004984,GO:0005886,GO:0007165,GO:0007186,GO:0007608,GO:0016020,GO:0016021,GO:0050896,GO:0050911
TBIG005301	ENSG00000279301	127077	Y	OR2T11	olfactory receptor family 2 subfamily T member 11 (gene/pseudogene) [Source:HGNC Symbol;Acc:HGNC:19574]	0	0	0	0	N	-	-	-	-	N	-	-	-	-	GO:0004930,GO:0004984,GO:0005886,GO:0007165,GO:0007186,GO:0007608,GO:0016020,GO:0016021,GO:0050896,GO:0050911
TBIG005302	ENSG00000177151	403244	Y	OR2T35	olfactory receptor family 2 subfamily T member 35 [Source:HGNC Symbol;Acc:HGNC:31257]	0	0	0	0	N	-	-	-	-	N	-	-	-	-	GO:0004930,GO:0004984,GO:0005886,GO:0007165,GO:0007186,GO:0007608,GO:0016020,GO:0016021,GO:0050896,GO:0050911
TBIG005303	ENSG00000187701	403239	Y	OR2T27	olfactory receptor family 2 subfamily T member 27 [Source:HGNC Symbol;Acc:HGNC:31252]	0	0	0	0	N	-	-	-	-	N	-	-	-	-	GO:0004930,GO:0004984,GO:0005886,GO:0007165,GO:0007186,GO:0007608,GO:0016020,GO:0016021,GO:0050896,GO:0050911
TBIG005304	ENSG00000189181	401994	Y	OR14I1	olfactory receptor family 14 subfamily I member 1 [Source:HGNC Symbol;Acc:HGNC:19575]	0	0	0.16	0.16	N	1	1	0	-	N	0.9826	1	0.27	UP	GO:0004930,GO:0004984,GO:0005549,GO:0005886,GO:0007165,GO:0007186,GO:0007608,GO:0016020,GO:0016021,GO:0050896,GO:0050911
TBIG005305	ENSG00000229703	None	Y	CR589904.1	novel pseudogene	0	0	0	0	N	1	1	0.57	UP	N	0.8848	1	-0.73	DOWN	-
TBIG005335	ENSG00000280360	None	Y	AC092159.4	TEC	0	0	0	0	N	-	-	-	-	N	-	-	-	-	-
TBIG005350	ENSG00000115705	7173	Y	TPO	thyroid peroxidase [Source:HGNC Symbol;Acc:HGNC:12015]	0	0	0	0	N	0.7959	1	-1.02	DOWN	N	0.8938	1	0.5	UP	GO:0004447,GO:0004601,GO:0005509,GO:0005615,GO:0005886,GO:0005887,GO:0006590,GO:0006979,GO:0009986,GO:0016020,GO:0016021,GO:0016491,GO:0020037,GO:0035162,GO:0042446,GO:0042744,GO:0046872,GO:0055114,GO:0098869
TBIG005374	ENSG00000255767	None	Y	AC108488.2	novel protein similar to ribonuclease H1 RNASEH1	0	0	0	0	N	-	-	-	-	N	-	-	-	-	GO:0003676,GO:0004523,GO:0090502
TBIG005381	ENSG00000151360	55821	Y	ALLC	allantoicase [Source:HGNC Symbol;Acc:HGNC:17377]	0	0	0	0	N	-	-	-	-	N	-	-	-	-	GO:0000256,GO:0004037,GO:0016787
TBIG005384	ENSG00000214866	728597	Y	DCDC2C	doublecortin domain containing 2C [Source:HGNC Symbol;Acc:HGNC:32696]	0	0	0	0	N	1	1	0.98	UP	N	1	1	0.27	UP	GO:0005737,GO:0005815,GO:0005874,GO:0005929,GO:0031514,GO:0035556,GO:0036126,GO:0042995
TBIG005568	ENSG00000279663	None	Y	AC104623.2	TEC	0	0	0	0	N	-	-	-	-	N	-	-	-	-	-
TBIG005576	ENSG00000214842	729475	Y	RAD51AP2	RAD51 associated protein 2 [Source:HGNC Symbol;Acc:HGNC:34417]	0	0.02	0	0.02	N	1	1	-0.02	DOWN	N	1	1	0	-	GO:0005515,GO:0008150,GO:0032991
TBIG005580	ENSG00000151379	343930	Y	MSGN1	mesogenin 1 [Source:HGNC Symbol;Acc:HGNC:14907]	0	0	0	0	N	-	-	-	-	N	-	-	-	-	GO:0000978,GO:0000981,GO:0001077,GO:0001228,GO:0001756,GO:0003677,GO:0003682,GO:0005634,GO:0006357,GO:0006366,GO:0007275,GO:0007379,GO:0030154,GO:0045944,GO:0046983
TBIG005585	ENSG00000250741	100526794	Y	NT5C1B-RDH14	NT5C1B-RDH14 readthrough [Source:HGNC Symbol;Acc:HGNC:38831]	0	0	0	0	N	-	-	-	-	N	-	-	-	-	GO:0000166,GO:0000287,GO:0005737,GO:0005829,GO:0008253,GO:0009117,GO:0016311
TBIG005628	ENSG00000084674	338	Y	APOB	apolipoprotein B [Source:HGNC Symbol;Acc:HGNC:603]	0	0	0.01	0.01	N	1	1	-0.02	DOWN	N	1	1	0.27	UP	GO:0001523,GO:0001701,GO:0002224,GO:0005319,GO:0005515,GO:0005543,GO:0005576,GO:0005615,GO:0005737,GO:0005769,GO:0005783,GO:0005788,GO:0005789,GO:0005790,GO:0005829,GO:0005886,GO:0006629,GO:0006642,GO:0006869,GO:0006898,GO:0007283,GO:0007399,GO:0008201,GO:0008202,GO:0008203,GO:0008289,GO:0009566,GO:0009615,GO:0009743,GO:0009791,GO:0010008,GO:0010033,GO:0010269,GO:0010628,GO:0010744,GO:0010884,GO:…
TBIG005629	ENSG00000280390	None	Y	AC010872.1	novel transcript, antisense to APOB	0	0	0	0	N	-	-	-	-	N	-	-	-	-	-
TBIG005653	ENSG00000279526	None	Y	AC011239.2	TEC	0	0	0	0	N	-	-	-	-	N	-	-	-	-	-
TBIG005669	ENSG00000276087	None	Y	AC008073.3	novel transcript	0	0	0	0	N	-	-	-	-	N	-	-	-	-	-
TBIG005671	ENSG00000186453	653140	Y	FAM228A	family with sequence similarity 228 member A [Source:HGNC Symbol;Acc:HGNC:34418]	0	0	0.06	0.06	N	1	1	0	-	N	0.9826	1	0.27	UP	-
TBIG005722	ENSG00000115155	9381	Y	OTOF	otoferlin [Source:HGNC Symbol;Acc:HGNC:8515]	0	0	0	0	N	-	-	-	-	N	-	-	-	-	GO:0003674,GO:0005509,GO:0005783,GO:0005789,GO:0005829,GO:0005886,GO:0007605,GO:0016020,GO:0016021,GO:0016079,GO:0016323,GO:0030054,GO:0030672,GO:0031410,GO:0045202,GO:0061025,GO:0098793
TBIG005724	ENSG00000157884	130106	Y	CIB4	calcium and integrin binding family member 4 [Source:HGNC Symbol;Acc:HGNC:33703]	0	0	0	0	N	-	-	-	-	N	-	-	-	-	GO:0000287,GO:0005509,GO:0005515,GO:0046872
TBIG005742	ENSG00000138080	11117	Y	EMILIN1	elastin microfibril interfacer 1 [Source:HGNC Symbol;Acc:HGNC:19880]	0	0.19	0.07	0.26	N	0.7554	1	1.98	UP	N	0.9586	1	1.27	UP	GO:0003180,GO:0005515,GO:0005576,GO:0005581,GO:0005615,GO:0007155,GO:0007160,GO:0010628,GO:0010629,GO:0010811,GO:0016477,GO:0016525,GO:0030023,GO:0030198,GO:0030512,GO:0030948,GO:0031012,GO:0032966,GO:0034668,GO:0042802,GO:0048251,GO:0050866,GO:0060394,GO:0062023,GO:0070062,GO:0070207,GO:0070373,GO:0098640,GO:1901203,GO:1904027,GO:1905522,GO:1990971
TBIG005748	ENSG00000163792	150921	Y	TCF23	transcription factor 23 [Source:HGNC Symbol;Acc:HGNC:18602]	0	0	0	0	N	-	-	-	-	N	-	-	-	-	GO:0000981,GO:0005634,GO:0006357,GO:0007275,GO:0007517,GO:0010628,GO:0030154,GO:0046697,GO:0046983
TBIG005754	ENSG00000163793	285126	Y	DNAJC5G	DnaJ heat shock protein family (Hsp40) member C5 gamma [Source:HGNC Symbol;Acc:HGNC:24844]	0	0	0.06	0.06	N	1	1	0	-	N	0.9826	1	0.27	UP	GO:0016020,GO:0016021
TBIG005755	ENSG00000138100	57159	Y	TRIM54	tripartite motif containing 54 [Source:HGNC Symbol;Acc:HGNC:16008]	0	0.07	0	0.07	N	0.703	1	1.57	UP	N	1	1	0	-	GO:0005515,GO:0005622,GO:0005737,GO:0005856,GO:0005874,GO:0005875,GO:0007017,GO:0007026,GO:0007165,GO:0007275,GO:0008017,GO:0008270,GO:0030018,GO:0030154,GO:0046872,GO:0055001,GO:0070507
TBIG005826	ENSG00000280154	None	Y	AC073255.1	TEC	0	0	0	0	N	-	-	-	-	N	-	-	-	-	-
TBIG005828	ENSG00000278908	None	Y	AC132154.1	TEC	0	0	0	0	N	-	-	-	-	N	-	-	-	-	-
TBIG005829	ENSG00000162949	92291	Y	CAPN13	calpain 13 [Source:HGNC Symbol;Acc:HGNC:16663]	0	0	0	0	N	-	-	-	-	N	-	-	-	-	GO:0004198,GO:0005509,GO:0005622,GO:0005737,GO:0006508,GO:0008233,GO:0008234,GO:0016787
TBIG005834	ENSG00000214711	440854	Y	CAPN14	calpain 14 [Source:HGNC Symbol;Acc:HGNC:16664]	0	0.14	0.05	0.19	N	0.3515	1	2.44	UP	N	0.8167	1	1.27	UP	GO:0004198,GO:0005509,GO:0005622,GO:0005737,GO:0006508,GO:0008233,GO:0008234,GO:0016787,GO:0046872
TBIG005864	ENSG00000279544	None	Y	AL133243.4	TEC	0	0	0.09	0.09	N	1	1	-0.02	DOWN	N	0.8058	1	1.27	UP	-
TBIG005882	ENSG00000239649	151325	Y	MYADML	myeloid associated differentiation marker like (pseudogene) [Source:HGNC Symbol;Acc:HGNC:31019]	0	0	0	0	N	-	-	-	-	N	-	-	-	-	-
TBIG005902	ENSG00000205221	5212	Y	VIT	vitrin [Source:HGNC Symbol;Acc:HGNC:12697]	0	0	0	0	N	1	1	-0.02	DOWN	N	1	1	0	-	GO:0003429,GO:0005539,GO:0005576,GO:0005614,GO:0005615,GO:0007399,GO:0010811,GO:0021510,GO:0030198,GO:0031012,GO:0062023
TBIG005910	ENSG00000138068	391365	Y	SULT6B1	sulfotransferase family 6B member 1 [Source:HGNC Symbol;Acc:HGNC:33433]	0	0	0	0	N	-	-	-	-	N	-	-	-	-	GO:0004062,GO:0005737,GO:0005829,GO:0008146,GO:0016740,GO:0050427
TBIG005931	ENSG00000280276	None	Y	AC009229.4	novel transcript	0	0	0	0	N	0.5497	1	-2.6	DOWN	N	0.6264	1	-2.31	DOWN	-
TBIG005942	ENSG00000271443	None	Y	AC011247.3	cell death-inducing DFFA-like effector c (CIDEC) pseudogene	0	0	0	0	N	-	-	-	-	N	-	-	-	-	-
TBIG005976	ENSG00000237442	None	Y	HNRNPA1P57	heterogeneous nuclear ribonucleoprotein A1 pseudogene 57 [Source:HGNC Symbol;Acc:HGNC:48787]	0	0	0	0	N	-	-	-	-	N	-	-	-	-	-
TBIG005983	ENSG00000205086	400950	Y	C2orf91	chromosome 2 open reading frame 91 [Source:HGNC Symbol;Acc:HGNC:42966]	0	0	0	0	N	-	-	-	-	N	-	-	-	-	-
TBIG005998	ENSG00000162881	165140	Y	OXER1	oxoeicosanoid receptor 1 [Source:HGNC Symbol;Acc:HGNC:24884]	0	0	0	0	N	-	-	-	-	N	-	-	-	-	GO:0004930,GO:0005886,GO:0007165,GO:0007186,GO:0007193,GO:0016020,GO:0016021,GO:0050646,GO:0050647,GO:0050648
TBIG005999	ENSG00000162882	23498	Y	HAAO	3-hydroxyanthranilate 3,4-dioxygenase [Source:HGNC Symbol;Acc:HGNC:4796]	0	0	0	0	N	0.9989	1	-0.02	DOWN	N	1	1	0.27	UP	GO:0000334,GO:0005506,GO:0005515,GO:0005737,GO:0005829,GO:0006569,GO:0008198,GO:0009055,GO:0009435,GO:0010043,GO:0016491,GO:0019363,GO:0019805,GO:0022900,GO:0034354,GO:0043420,GO:0046686,GO:0046872,GO:0046874,GO:0051213,GO:0055114,GO:0070050
TBIG006019	ENSG00000138075	64240	Y	ABCG5	ATP binding cassette subfamily G member 5 [Source:HGNC Symbol;Acc:HGNC:13886]	0	0.04	0	0.04	N	1	1	-0.02	DOWN	N	1	1	0.27	UP	GO:0000166,GO:0005515,GO:0005524,GO:0005886,GO:0005887,GO:0006855,GO:0006869,GO:0007584,GO:0007588,GO:0010212,GO:0010949,GO:0015238,GO:0016020,GO:0016021,GO:0016324,GO:0016887,GO:0017127,GO:0030299,GO:0033344,GO:0042493,GO:0042626,GO:0042632,GO:0043190,GO:0043235,GO:0045177,GO:0045796,GO:0046872,GO:0046982,GO:0055085
TBIG006020	ENSG00000143921	64241	Y	ABCG8	ATP binding cassette subfamily G member 8 [Source:HGNC Symbol;Acc:HGNC:13887]	0	0.04	0	0.04	N	1	1	-0.02	DOWN	N	1	1	0	-	GO:0000166,GO:0005515,GO:0005524,GO:0005886,GO:0005887,GO:0006855,GO:0006869,GO:0007584,GO:0007588,GO:0010949,GO:0015238,GO:0015248,GO:0015914,GO:0015918,GO:0016020,GO:0016021,GO:0016324,GO:0016887,GO:0017127,GO:0030299,GO:0033344,GO:0042493,GO:0042626,GO:0042632,GO:0043190,GO:0043235,GO:0045796,GO:0046872,GO:0046982,GO:0055085,GO:0055092
TBIG006035	ENSG00000278957	None	Y	AC012354.3	TEC	0	0	0	0	N	-	-	-	-	N	-	-	-	-	-
TBIG006063	ENSG00000284608	None	Y	AC016912.1	novel transcript	0	0	0	0	N	-	-	-	-	N	-	-	-	-	-
TBIG006065	ENSG00000284701	388946	Y	TMEM247	transmembrane protein 247 [Source:HGNC Symbol;Acc:HGNC:42967]	0	0	0	0	N	-	-	-	-	N	-	-	-	-	GO:0005783,GO:0016020,GO:0016021
TBIG006073	ENSG00000222005	388948	Y	LINC01118	long intergenic non-protein coding RNA 1118 [Source:HGNC Symbol;Acc:HGNC:49261]	0	0.04	0	0.04	N	0.9974	1	-1.02	DOWN	N	1	1	-0.73	DOWN	-
TBIG006083	ENSG00000273269	None	Y	AC073283.3	novel transcript	0	0	0	0	N	-	-	-	-	N	-	-	-	-	-
TBIG006115	ENSG00000068781	286749	Y	STON1-GTF2A1L	STON1-GTF2A1L readthrough [Source:HGNC Symbol;Acc:HGNC:30651]	0	0	0	0	N	-	-	-	-	N	-	-	-	-	GO:0005672,GO:0006366,GO:0006367,GO:0006897,GO:0016020,GO:0030100
TBIG006116	ENSG00000242441	11036	Y	GTF2A1L	general transcription factor IIA subunit 1 like [Source:HGNC Symbol;Acc:HGNC:30727]	0	0.17	0	0.17	N	-	-	-	-	N	-	-	-	-	GO:0003677,GO:0003713,GO:0005515,GO:0005634,GO:0005672,GO:0005737,GO:0006366,GO:0006367,GO:0050890,GO:1903508
TBIG006117	ENSG00000279956	None	Y	AC073082.1	novel transcript	0	0	0	0	N	-	-	-	-	N	-	-	-	-	GO:0004964,GO:0005615,GO:0007186,GO:0016021,GO:0031012,GO:0042700
TBIG006119	ENSG00000138039	3973	Y	LHCGR	luteinizing hormone/choriogonadotropin receptor [Source:HGNC Symbol;Acc:HGNC:6585]	0	0	0	0	N	-	-	-	-	N	-	-	-	-	GO:0004930,GO:0004964,GO:0005768,GO:0005886,GO:0005887,GO:0007165,GO:0007186,GO:0007187,GO:0007189,GO:0007190,GO:0007200,GO:0008528,GO:0008584,GO:0009755,GO:0016020,GO:0016021,GO:0016500,GO:0022602,GO:0030539,GO:0032962,GO:0035472,GO:0038106,GO:0042700,GO:0045762,GO:0050890,GO:0071371,GO:0071373
TBIG006123	ENSG00000170820	2492	Y	FSHR	follicle stimulating hormone receptor [Source:HGNC Symbol;Acc:HGNC:3969]	0	0	0	0	N	0.9989	1	-0.02	DOWN	N	1	1	0.27	UP	GO:0001541,GO:0001545,GO:0001932,GO:0003073,GO:0004930,GO:0004963,GO:0005515,GO:0005622,GO:0005768,GO:0005886,GO:0005887,GO:0007165,GO:0007186,GO:0007188,GO:0007189,GO:0007190,GO:0007193,GO:0007200,GO:0007283,GO:0007286,GO:0007292,GO:0007626,GO:0008406,GO:0008528,GO:0008584,GO:0008585,GO:0009755,GO:0009986,GO:0009992,GO:0010640,GO:0010738,GO:0014068,GO:0016020,GO:0016021,GO:0016500,GO:0017046,GO:…
TBIG006156	ENSG00000270898	100302652	Y	GPR75-ASB3	GPR75-ASB3 readthrough [Source:HGNC Symbol;Acc:HGNC:40043]	0	0	0	0	N	1	1	-0.02	DOWN	N	1	1	0	-	GO:0005622,GO:0016567,GO:0035556
TBIG006168	ENSG00000178021	388951	Y	TSPYL6	TSPY like 6 [Source:HGNC Symbol;Acc:HGNC:14521]	0	0	0	0	N	-	-	-	-	N	-	-	-	-	GO:0005634,GO:0006334
TBIG006169	ENSG00000177994	129852	Y	C2orf73	chromosome 2 open reading frame 73 [Source:HGNC Symbol;Acc:HGNC:26861]	0	0	0	0	N	-	-	-	-	N	-	-	-	-	-
TBIG006186	ENSG00000162997	344405	Y	PRORSD1P	prolyl-tRNA synthetase associated domain containing 1, pseudogene [Source:HGNC Symbol;Acc:HGNC:34379]	0	0	0	0	N	0.4462	1	-1.02	DOWN	N	0.7867	1	0.33	UP	-
TBIG006216	ENSG00000271615	None	Y	ACTG1P22	actin gamma 1 pseudogene 22 [Source:HGNC Symbol;Acc:HGNC:51502]	0	0	0	0	N	-	-	-	-	N	-	-	-	-	-
TBIG006256	ENSG00000274769	None	Y	AC016747.4	novel transcript	0	0	0	0	N	0.9989	1	-0.02	DOWN	N	1	1	0.27	UP	-
TBIG006258	ENSG00000237651	339804	Y	C2orf74	chromosome 2 open reading frame 74 [Source:HGNC Symbol;Acc:HGNC:34439]	0	0	0	0	N	-	-	-	-	N	-	-	-	-	GO:0016020,GO:0016021
TBIG006305	ENSG00000242412	100169989	Y	DBIL5P2	diazepam binding inhibitor-like 5 pseudogene 2 [Source:HGNC Symbol;Acc:HGNC:38518]	0	0	0	0	N	-	-	-	-	N	-	-	-	-	-
TBIG006309	ENSG00000279485	None	Y	AC016734.2	TEC	0	0	0	0	N	-	-	-	-	N	-	-	-	-	-
TBIG006312	ENSG00000229920	None	Y	RPS4XP5	ribosomal protein S4X pseudogene 5 [Source:HGNC Symbol;Acc:HGNC:36670]	0	0	0	0	N	-	-	-	-	N	-	-	-	-	-
TBIG006367	ENSG00000280257	None	Y	AC007741.1	novel transcript	0	0	0	0	N	-	-	-	-	N	-	-	-	-	-
TBIG006399	ENSG00000119865	25927	Y	CNRIP1	cannabinoid receptor interacting protein 1 [Source:HGNC Symbol;Acc:HGNC:24546]	0	0	0	0	N	-	-	-	-	N	-	-	-	-	GO:0005737,GO:0005886,GO:0008022,GO:0031718,GO:0043209
TBIG006401	ENSG00000115956	5341	Y	PLEK	pleckstrin [Source:HGNC Symbol;Acc:HGNC:9070]	0	0	0	0	N	-	-	-	-	N	-	-	-	-	GO:0000981,GO:0002244,GO:0002576,GO:0005080,GO:0005515,GO:0005576,GO:0005737,GO:0005829,GO:0005886,GO:0006357,GO:0006904,GO:0007229,GO:0010572,GO:0010920,GO:0010925,GO:0016020,GO:0030030,GO:0030836,GO:0030845,GO:0030866,GO:0031529,GO:0031532,GO:0032233,GO:0032587,GO:0033625,GO:0035556,GO:0042803,GO:0043325,GO:0045744,GO:0046488,GO:0050849,GO:0060305,GO:0070493,GO:0070527,GO:0070528,GO:0070560
TBIG006410	ENSG00000163217	27302	Y	BMP10	bone morphogenetic protein 10 [Source:HGNC Symbol;Acc:HGNC:20869]	0	0	0	0	N	-	-	-	-	N	-	-	-	-	GO:0005125,GO:0005160,GO:0005179,GO:0005515,GO:0005576,GO:0005615,GO:0005737,GO:0007155,GO:0007275,GO:0007507,GO:0007512,GO:0008083,GO:0009986,GO:0010469,GO:0010596,GO:0010613,GO:0010614,GO:0010628,GO:0010862,GO:0030018,GO:0030308,GO:0030336,GO:0030509,GO:0031433,GO:0032924,GO:0033612,GO:0042981,GO:0043408,GO:0045214,GO:0045893,GO:0048468,GO:0055009,GO:0055010,GO:0055015,GO:0055117,GO:0060038,GO:…
TBIG006412	ENSG00000183607	200504	Y	GKN2	gastrokine 2 [Source:HGNC Symbol;Acc:HGNC:24588]	0	0	0	0	N	-	-	-	-	N	-	-	-	-	GO:0005576,GO:0005615,GO:0009617,GO:0045178
TBIG006413	ENSG00000169605	56287	Y	GKN1	gastrokine 1 [Source:HGNC Symbol;Acc:HGNC:23217]	0	0.19	0	0.19	N	0.8481	1	0.98	UP	N	1	1	0	-	GO:0003674,GO:0005575,GO:0005576,GO:0005615,GO:0007586,GO:0051781
TBIG006437	ENSG00000169564	5093	Y	PCBP1	poly(rC) binding protein 1 [Source:HGNC Symbol;Acc:HGNC:8647]	0	0	0	0	N	0.375	1	0.28	UP	N	0.4254	1	0.18	UP	GO:0000398,GO:0000981,GO:0003676,GO:0003677,GO:0003697,GO:0003723,GO:0003729,GO:0005515,GO:0005634,GO:0005654,GO:0005737,GO:0005829,GO:0016020,GO:0016070,GO:0016607,GO:0036464,GO:0039694,GO:0045296,GO:0045944,GO:0070062,GO:0098847
TBIG006455	ENSG00000183733	344018	Y	FIGLA	folliculogenesis specific bHLH transcription factor [Source:HGNC Symbol;Acc:HGNC:24669]	0	0	0	0	N	-	-	-	-	N	-	-	-	-	GO:0000978,GO:0000981,GO:0001077,GO:0003677,GO:0005634,GO:0005667,GO:0006366,GO:0007275,GO:0008134,GO:0030154,GO:0043565,GO:0045944,GO:0046983,GO:0048477,GO:0048599
TBIG006457	ENSG00000152672	165530	Y	CLEC4F	C-type lectin domain family 4 member F [Source:HGNC Symbol;Acc:HGNC:25357]	0	0	0	0	N	-	-	-	-	N	-	-	-	-	GO:0006897,GO:0016020,GO:0016021,GO:0030246
TBIG006459	ENSG00000116031	50489	Y	CD207	CD207 molecule [Source:HGNC Symbol;Acc:HGNC:17935]	0	0	0	0	N	-	-	-	-	N	-	-	-	-	GO:0002479,GO:0005515,GO:0005537,GO:0005886,GO:0006898,GO:0016020,GO:0016021,GO:0030139,GO:0030246,GO:0030669,GO:0031901,GO:0051607
TBIG006472	ENSG00000205847	79315	Y	OR7E91P	olfactory receptor family 7 subfamily E member 91 pseudogene [Source:HGNC Symbol;Acc:HGNC:14747]	0	0	0	0	N	-	-	-	-	N	-	-	-	-	-
TBIG006497	ENSG00000214513	344022	Y	NOTO	notochord homeobox [Source:HGNC Symbol;Acc:HGNC:31839]	0	0	0	0	N	-	-	-	-	N	-	-	-	-	GO:0000981,GO:0001947,GO:0003677,GO:0005634,GO:0006357,GO:0007275,GO:0007368,GO:0009880,GO:0009953,GO:0030903,GO:0044458,GO:1902017
TBIG006509	ENSG00000144035	9027	Y	NAT8	N-acetyltransferase 8 (putative) [Source:HGNC Symbol;Acc:HGNC:18069]	0	0	0	0	N	-	-	-	-	N	-	-	-	-	GO:0004468,GO:0005515,GO:0005783,GO:0005789,GO:0005793,GO:0006749,GO:0010628,GO:0016020,GO:0016021,GO:0016740,GO:0016746,GO:0018003,GO:0033116,GO:0042493,GO:0043066,GO:0044267,GO:0047198,GO:0050435
TBIG006514	ENSG00000280037	None	Y	AC092653.2	TEC	0	0	0	0	N	-	-	-	-	N	-	-	-	-	-
TBIG006516	ENSG00000187833	388960	Y	C2orf78	chromosome 2 open reading frame 78 [Source:HGNC Symbol;Acc:HGNC:34349]	0	0.02	0	0.02	N	1	1	-0.02	DOWN	N	1	1	0	-	-
TBIG006525	ENSG00000279181	None	Y	AC110801.1	TEC	0	0	0	0	N	-	-	-	-	N	-	-	-	-	-
TBIG006531	ENSG00000279201	None	Y	AC073263.3	novel transcript	0	0	0	0	N	-	-	-	-	N	-	-	-	-	-
TBIG006534	ENSG00000264324	None	Y	AC006030.1	artifact	0	0	0	0	N	1	1	-0.02	DOWN	N	1	1	0.27	UP	GO:0005869,GO:0010970,GO:0070840
TBIG006542	ENSG00000159239	388963	Y	AC005041.1	novel transcript	0	0	0	0	N	0.9974	1	-1.02	DOWN	N	1	1	-0.73	DOWN	-
TBIG006565	ENSG00000159374	130951	Y	M1AP	meiosis 1 associated protein [Source:HGNC Symbol;Acc:HGNC:25183]	0	0	0	0	N	1	1	-0.02	DOWN	N	1	1	0	-	GO:0003674,GO:0005515,GO:0005737,GO:0006396,GO:0007127,GO:0007283,GO:0007292,GO:0016021,GO:0030154,GO:0031497,GO:0042802,GO:0051308
TBIG006598	ENSG00000176204	80059	Y	LRRTM4	leucine rich repeat transmembrane neuronal 4 [Source:HGNC Symbol;Acc:HGNC:19411]	0	0	0	0	N	0.9989	1	-0.02	DOWN	N	1	1	0.27	UP	GO:0005615,GO:0005886,GO:0016020,GO:0016021,GO:0030054,GO:0031012,GO:0045202,GO:0045211,GO:0050808,GO:0098978,GO:0099061
TBIG006603	ENSG00000237077	None	Y	AC105399.1	ribosomal protein L38 (PRL38) pseudogene	0	0	0	0	N	-	-	-	-	N	-	-	-	-	-
TBIG006611	ENSG00000143954	130120	Y	REG3G	regenerating family member 3 gamma [Source:HGNC Symbol;Acc:HGNC:29595]	0	0	0	0	N	-	-	-	-	N	-	-	-	-	GO:0002755,GO:0004888,GO:0005576,GO:0005615,GO:0005737,GO:0006953,GO:0006954,GO:0008284,GO:0010838,GO:0019730,GO:0030246,GO:0042834,GO:0043434,GO:0044278,GO:0045617,GO:0050830,GO:0051715,GO:0061844,GO:0070492,GO:0090303
TBIG006612	ENSG00000172023	5968	Y	REG1B	regenerating family member 1 beta [Source:HGNC Symbol;Acc:HGNC:9952]	0	0	0	0	N	-	-	-	-	N	-	-	-	-	GO:0004888,GO:0005576,GO:0005615,GO:0008283,GO:0008284,GO:0030246,GO:0042834,GO:0043434,GO:0044278,GO:0061844,GO:0070062,GO:0070492
TBIG006614	ENSG00000204787	5969	Y	REG1CP	regenerating family member 1 gamma, pseudogene [Source:HGNC Symbol;Acc:HGNC:9953]	0	0	0	0	N	-	-	-	-	N	-	-	-	-	-
TBIG006615	ENSG00000172016	5068	Y	REG3A	regenerating family member 3 alpha [Source:HGNC Symbol;Acc:HGNC:8601]	0	0	0	0	N	-	-	-	-	N	-	-	-	-	GO:0004888,GO:0005515,GO:0005576,GO:0005615,GO:0005737,GO:0006953,GO:0006954,GO:0007157,GO:0007275,GO:0008283,GO:0008284,GO:0010838,GO:0019730,GO:0030246,GO:0042802,GO:0042834,GO:0043434,GO:0044278,GO:0045617,GO:0061844,GO:0070492,GO:0090303
TBIG006616	ENSG00000224879	None	Y	AC011754.1	novel transcript	0	0	0	0	N	-	-	-	-	N	-	-	-	-	-
TBIG006682	ENSG00000152292	284948	Y	SH2D6	SH2 domain containing 6 [Source:HGNC Symbol;Acc:HGNC:30439]	0	0	0	0	N	0.8481	1	0.98	UP	N	1	1	0	-	GO:0005070,GO:0005737,GO:0007169,GO:0009967,GO:0035556
TBIG006696	ENSG00000168878	6439	Y	SFTPB	surfactant protein B [Source:HGNC Symbol;Acc:HGNC:10801]	0	0	0	0	N	0.8432	1	-1.02	DOWN	N	0.8848	1	-0.73	DOWN	GO:0005576,GO:0005615,GO:0005654,GO:0005764,GO:0005771,GO:0005789,GO:0006629,GO:0006665,GO:0007585,GO:0009887,GO:0042599,GO:0044267,GO:0045334,GO:0097208,GO:0097486
TBIG006697	ENSG00000115523	10578	Y	GNLY	granulysin [Source:HGNC Symbol;Acc:HGNC:4414]	0	0.09	0.14	0.23	N	1	1	-0.02	DOWN	N	0.9826	1	0.27	UP	GO:0002818,GO:0005576,GO:0005615,GO:0019730,GO:0031640,GO:0042742,GO:0044194,GO:0050832,GO:0061844,GO:0097013
TBIG006726	ENSG00000172116	926	Y	CD8B	CD8b molecule [Source:HGNC Symbol;Acc:HGNC:1707]	0	0	0	0	N	-	-	-	-	N	-	-	-	-	GO:0002250,GO:0002376,GO:0005515,GO:0005576,GO:0005886,GO:0005887,GO:0006955,GO:0007169,GO:0015026,GO:0016020,GO:0016021,GO:0031901,GO:0042101,GO:0042110,GO:0042288,GO:0050690,GO:0050776
TBIG006742	ENSG00000233999	None	Y	IGKV3OR2-268	immunoglobulin kappa variable 3/OR2-268 (non-functional) [Source:HGNC Symbol;Acc:HGNC:5830]	0	0	0	0	N	-	-	-	-	N	-	-	-	-	GO:0002377,GO:0005615,GO:0006955
TBIG006760	ENSG00000115593	150572	Y	SMYD1	SET and MYND domain containing 1 [Source:HGNC Symbol;Acc:HGNC:20986]	0	0	0	0	N	-	-	-	-	N	-	-	-	-	GO:0003677,GO:0003714,GO:0005515,GO:0005634,GO:0005737,GO:0006338,GO:0007507,GO:0008168,GO:0010831,GO:0016740,GO:0018024,GO:0032259,GO:0034968,GO:0035914,GO:0045663,GO:0045892,GO:0046872
TBIG006762	ENSG00000163586	2168	Y	FABP1	fatty acid binding protein 1 [Source:HGNC Symbol;Acc:HGNC:3555]	0	0	0	0	N	-	-	-	-	N	-	-	-	-	GO:0003682,GO:0005324,GO:0005504,GO:0005515,GO:0005543,GO:0005634,GO:0005654,GO:0005737,GO:0005782,GO:0005829,GO:0008144,GO:0008289,GO:0015909,GO:0016209,GO:0019216,GO:0019433,GO:0032000,GO:0032052,GO:0032991,GO:0043066,GO:0043154,GO:0045179,GO:0050892,GO:0051345,GO:0070062,GO:0070301,GO:0071456,GO:0098869
TBIG006770	ENSG00000172073	200523	Y	TEX37	testis expressed 37 [Source:HGNC Symbol;Acc:HGNC:26341]	0	0	0	0	N	-	-	-	-	N	-	-	-	-	GO:0005515,GO:0005634,GO:0005737
TBIG006775	ENSG00000230006	645784	Y	ANKRD36BP2	ankyrin repeat domain 36B pseudogene 2 [Source:HGNC Symbol;Acc:HGNC:33607]	0	0	0.04	0.04	N	1	1	0	-	N	0.9826	1	0.27	UP	-
TBIG006776	ENSG00000240040	None	Y	AC244205.1	novel transcript	0	0	0	0	N	-	-	-	-	N	-	-	-	-	-
TBIG006777	ENSG00000283270	105374855	Y	AC244205.2	uncharacterized LOC105374855 [Source:NCBI gene;Acc:105374855]	0	0	0	0	N	-	-	-	-	N	-	-	-	-	-
TBIG006779	ENSG00000211592	None	Y	IGKC	immunoglobulin kappa constant [Source:HGNC Symbol;Acc:HGNC:5716]	0	0	0	0	N	-	-	-	-	N	-	-	-	-	-
TBIG006780	ENSG00000211593	None	Y	IGKJ5	immunoglobulin kappa joining 5 [Source:HGNC Symbol;Acc:HGNC:5723]	0	0	0	0	N	-	-	-	-	N	-	-	-	-	-
TBIG006781	ENSG00000211594	None	Y	IGKJ4	immunoglobulin kappa joining 4 [Source:HGNC Symbol;Acc:HGNC:5722]	0	0	0	0	N	-	-	-	-	N	-	-	-	-	-
TBIG006782	ENSG00000211595	None	Y	IGKJ3	immunoglobulin kappa joining 3 [Source:HGNC Symbol;Acc:HGNC:5721]	0	0	0	0	N	-	-	-	-	N	-	-	-	-	-
TBIG006783	ENSG00000211596	None	Y	IGKJ2	immunoglobulin kappa joining 2 [Source:HGNC Symbol;Acc:HGNC:5720]	0	0	0	0	N	-	-	-	-	N	-	-	-	-	-
TBIG006784	ENSG00000211597	None	Y	IGKJ1	immunoglobulin kappa joining 1 [Source:HGNC Symbol;Acc:HGNC:5719]	0	0	0	0	N	-	-	-	-	N	-	-	-	-	GO:0002250,GO:0002376,GO:0005576,GO:0005886,GO:0016020
TBIG006785	ENSG00000211598	None	Y	IGKV4-1	immunoglobulin kappa variable 4-1 [Source:HGNC Symbol;Acc:HGNC:5834]	0	0	0	0	N	-	-	-	-	N	-	-	-	-	GO:0002250,GO:0002376,GO:0002377,GO:0003823,GO:0004252,GO:0005576,GO:0005615,GO:0005886,GO:0006508,GO:0006898,GO:0006955,GO:0006956,GO:0006958,GO:0016020,GO:0030449,GO:0038095,GO:0038096,GO:0050776,GO:0050900,GO:0072562
TBIG006786	ENSG00000211599	None	Y	IGKV5-2	immunoglobulin kappa variable 5-2 [Source:HGNC Symbol;Acc:HGNC:5835]	0	0	0	0	N	-	-	-	-	N	-	-	-	-	GO:0002250,GO:0002376,GO:0002377,GO:0003823,GO:0004252,GO:0005576,GO:0005615,GO:0005886,GO:0006508,GO:0006898,GO:0006955,GO:0006956,GO:0006958,GO:0016020,GO:0030449,GO:0038095,GO:0038096,GO:0050776,GO:0050900
TBIG006790	ENSG00000243466	None	Y	IGKV1-5	immunoglobulin kappa variable 1-5 [Source:HGNC Symbol;Acc:HGNC:5741]	0	0	0	0	N	-	-	-	-	N	-	-	-	-	GO:0002250,GO:0002376,GO:0002377,GO:0003823,GO:0004252,GO:0005576,GO:0005615,GO:0005886,GO:0006508,GO:0006898,GO:0006955,GO:0006956,GO:0006958,GO:0016020,GO:0030449,GO:0038095,GO:0038096,GO:0050776,GO:0050900,GO:0070062,GO:0072562
TBIG006791	ENSG00000239855	None	Y	IGKV1-6	immunoglobulin kappa variable 1-6 [Source:HGNC Symbol;Acc:HGNC:5742]	0	0	0	0	N	-	-	-	-	N	-	-	-	-	GO:0002250,GO:0002376,GO:0002377,GO:0003823,GO:0005576,GO:0005615,GO:0005886,GO:0006955,GO:0016020
TBIG006792	ENSG00000243063	None	Y	IGKV3-7	immunoglobulin kappa variable 3-7 (non-functional) [Source:HGNC Symbol;Acc:HGNC:5821]	0	0	0	0	N	-	-	-	-	N	-	-	-	-	GO:0002377,GO:0005615,GO:0006955
TBIG006793	ENSG00000240671	None	Y	IGKV1-8	immunoglobulin kappa variable 1-8 [Source:HGNC Symbol;Acc:HGNC:5743]	0	0	0	0	N	-	-	-	-	N	-	-	-	-	GO:0002250,GO:0002376,GO:0002377,GO:0003823,GO:0005576,GO:0005615,GO:0005886,GO:0006955,GO:0016020
TBIG006794	ENSG00000241755	None	Y	IGKV1-9	immunoglobulin kappa variable 1-9 [Source:HGNC Symbol;Acc:HGNC:5744]	0	0	0	0	N	-	-	-	-	N	-	-	-	-	GO:0002250,GO:0002376,GO:0002377,GO:0003823,GO:0005576,GO:0005615,GO:0005886,GO:0006955,GO:0016020
TBIG006796	ENSG00000241351	None	Y	IGKV3-11	immunoglobulin kappa variable 3-11 [Source:HGNC Symbol;Acc:HGNC:5815]	0	0	0	0	N	-	-	-	-	N	-	-	-	-	GO:0002250,GO:0002376,GO:0002377,GO:0003823,GO:0004252,GO:0005576,GO:0005615,GO:0005886,GO:0006508,GO:0006898,GO:0006955,GO:0006956,GO:0006958,GO:0016020,GO:0030449,GO:0038095,GO:0038096,GO:0050776,GO:0050900,GO:0070062,GO:0072562
TBIG006797	ENSG00000243290	None	Y	IGKV1-12	immunoglobulin kappa variable 1-12 [Source:HGNC Symbol;Acc:HGNC:5730]	0	0	0	0	N	-	-	-	-	N	-	-	-	-	GO:0002250,GO:0002376,GO:0002377,GO:0003823,GO:0004252,GO:0005576,GO:0005615,GO:0005886,GO:0006508,GO:0006898,GO:0006955,GO:0006956,GO:0006958,GO:0016020,GO:0030449,GO:0038095,GO:0038096,GO:0050776,GO:0050900
TBIG006800	ENSG00000244437	None	Y	IGKV3-15	immunoglobulin kappa variable 3-15 [Source:HGNC Symbol;Acc:HGNC:5816]	0	0	0	0	N	-	-	-	-	N	-	-	-	-	GO:0002250,GO:0002376,GO:0002377,GO:0003823,GO:0004252,GO:0005576,GO:0005615,GO:0005886,GO:0006508,GO:0006898,GO:0006955,GO:0006956,GO:0006958,GO:0016020,GO:0030449,GO:0038095,GO:0038096,GO:0050776,GO:0050900,GO:0072562
TBIG006801	ENSG00000240864	None	Y	IGKV1-16	immunoglobulin kappa variable 1-16 [Source:HGNC Symbol;Acc:HGNC:5732]	0	0	0	0	N	-	-	-	-	N	-	-	-	-	GO:0002377,GO:0003823,GO:0004252,GO:0005576,GO:0005615,GO:0005886,GO:0006508,GO:0006898,GO:0006955,GO:0006956,GO:0006958,GO:0016020,GO:0030449,GO:0038095,GO:0038096,GO:0050776,GO:0050900
TBIG006802	ENSG00000240382	None	Y	IGKV1-17	immunoglobulin kappa variable 1-17 [Source:HGNC Symbol;Acc:HGNC:5733]	0	0	0	0	N	-	-	-	-	N	-	-	-	-	GO:0002250,GO:0002376,GO:0002377,GO:0003823,GO:0004252,GO:0005576,GO:0005615,GO:0005886,GO:0006508,GO:0006898,GO:0006955,GO:0006956,GO:0006958,GO:0016020,GO:0030449,GO:0038095,GO:0038096,GO:0050776,GO:0050900,GO:0070062,GO:0072562
TBIG006805	ENSG00000239951	None	Y	IGKV3-20	immunoglobulin kappa variable 3-20 [Source:HGNC Symbol;Acc:HGNC:5817]	0	0	0	0	N	-	-	-	-	N	-	-	-	-	GO:0002250,GO:0002376,GO:0002377,GO:0003094,GO:0003823,GO:0004252,GO:0005576,GO:0005615,GO:0005886,GO:0006508,GO:0006898,GO:0006955,GO:0006956,GO:0006958,GO:0016020,GO:0019731,GO:0030449,GO:0038095,GO:0038096,GO:0050776,GO:0050900,GO:0070062,GO:0071748,GO:0071751,GO:0071756,GO:0072562
TBIG006806	ENSG00000211611	None	Y	IGKV6-21	immunoglobulin kappa variable 6-21 (non-functional) [Source:HGNC Symbol;Acc:HGNC:5836]	0	0	0	0	N	-	-	-	-	N	-	-	-	-	GO:0002250,GO:0002376,GO:0002377,GO:0003823,GO:0005576,GO:0005615,GO:0005886,GO:0006955,GO:0016020
TBIG006809	ENSG00000241294	None	Y	IGKV2-24	immunoglobulin kappa variable 2-24 [Source:HGNC Symbol;Acc:HGNC:5781]	0	0	0	0	N	-	-	-	-	N	-	-	-	-	GO:0002250,GO:0002376,GO:0002377,GO:0003823,GO:0005576,GO:0005615,GO:0005886,GO:0006955,GO:0016020
TBIG006813	ENSG00000244575	None	Y	IGKV1-27	immunoglobulin kappa variable 1-27 [Source:HGNC Symbol;Acc:HGNC:5735]	0	0	0	0	N	-	-	-	-	N	-	-	-	-	GO:0002250,GO:0002376,GO:0002377,GO:0003823,GO:0005576,GO:0005615,GO:0005886,GO:0006955,GO:0016020
TBIG006814	ENSG00000244116	None	Y	IGKV2-28	immunoglobulin kappa variable 2-28 [Source:HGNC Symbol;Acc:HGNC:5783]	0	0	0	0	N	-	-	-	-	N	-	-	-	-	GO:0002250,GO:0002376,GO:0002377,GO:0003823,GO:0004252,GO:0005576,GO:0005615,GO:0005886,GO:0006508,GO:0006898,GO:0006955,GO:0006956,GO:0006958,GO:0016020,GO:0030449,GO:0038095,GO:0038096,GO:0050776,GO:0050900
TBIG006816	ENSG00000243238	None	Y	IGKV2-30	immunoglobulin kappa variable 2-30 [Source:HGNC Symbol;Acc:HGNC:5785]	0	0	0	0	N	-	-	-	-	N	-	-	-	-	GO:0002250,GO:0002376,GO:0002377,GO:0003823,GO:0004252,GO:0005576,GO:0005615,GO:0005886,GO:0006508,GO:0006898,GO:0006955,GO:0006956,GO:0006958,GO:0016020,GO:0030449,GO:0038095,GO:0038096,GO:0050776,GO:0050900,GO:0070062,GO:0072562
TBIG006819	ENSG00000242076	None	Y	IGKV1-33	immunoglobulin kappa variable 1-33 [Source:HGNC Symbol;Acc:HGNC:5737]	0	0	0	0	N	-	-	-	-	N	-	-	-	-	GO:0002250,GO:0002376,GO:0002377,GO:0003823,GO:0004252,GO:0005576,GO:0005615,GO:0005886,GO:0006508,GO:0006898,GO:0006955,GO:0006956,GO:0006958,GO:0016020,GO:0030449,GO:0038095,GO:0038096,GO:0042802,GO:0050776,GO:0050900,GO:0072562
TBIG006823	ENSG00000239862	None	Y	IGKV1-37	immunoglobulin kappa variable 1-37 (non-functional) [Source:HGNC Symbol;Acc:HGNC:5739]	0	0	0	0	N	-	-	-	-	N	-	-	-	-	GO:0002377,GO:0005615,GO:0006955
TBIG006825	ENSG00000242371	None	Y	IGKV1-39	immunoglobulin kappa variable 1-39 (gene/pseudogene) [Source:HGNC Symbol;Acc:HGNC:5740]	0	0	0	0	N	-	-	-	-	N	-	-	-	-	GO:0002250,GO:0002376,GO:0002377,GO:0003823,GO:0004252,GO:0005576,GO:0005615,GO:0005886,GO:0006508,GO:0006898,GO:0006955,GO:0006956,GO:0006958,GO:0016020,GO:0030449,GO:0038095,GO:0038096,GO:0050776,GO:0050900,GO:0070062,GO:0072562
TBIG006826	ENSG00000273962	None	Y	IGKV2-40	immunoglobulin kappa variable 2-40 [Source:HGNC Symbol;Acc:HGNC:5789]	0	0	0	0	N	-	-	-	-	N	-	-	-	-	GO:0002250,GO:0002376,GO:0002377,GO:0003823,GO:0005576,GO:0005615,GO:0005886,GO:0006955,GO:0016020
TBIG006833	ENSG00000251039	None	Y	IGKV2D-40	immunoglobulin kappa variable 2D-40 [Source:HGNC Symbol;Acc:HGNC:5804]	0	0	0	0	N	-	-	-	-	N	-	-	-	-	GO:0002250,GO:0002376,GO:0002377,GO:0003823,GO:0004252,GO:0005576,GO:0005615,GO:0005886,GO:0006508,GO:0006898,GO:0006955,GO:0006956,GO:0006958,GO:0016020,GO:0030449,GO:0038095,GO:0038096,GO:0050776,GO:0050900,GO:0070062,GO:0072562
TBIG006834	ENSG00000251546	None	Y	IGKV1D-39	immunoglobulin kappa variable 1D-39 [Source:HGNC Symbol;Acc:HGNC:5756]	0	0	0	0	N	-	-	-	-	N	-	-	-	-	GO:0002250,GO:0002376,GO:0002377,GO:0003823,GO:0004252,GO:0005576,GO:0005615,GO:0005886,GO:0006508,GO:0006898,GO:0006955,GO:0006956,GO:0006958,GO:0016020,GO:0030449,GO:0038095,GO:0038096,GO:0050776,GO:0050900
TBIG006836	ENSG00000250036	None	Y	IGKV1D-37	immunoglobulin kappa variable 1D-37 (non-functional) [Source:HGNC Symbol;Acc:HGNC:5755]	0	0	0	0	N	-	-	-	-	N	-	-	-	-	GO:0002377,GO:0005615,GO:0006955
TBIG006840	ENSG00000239975	None	Y	IGKV1D-33	immunoglobulin kappa variable 1D-33 [Source:HGNC Symbol;Acc:HGNC:5753]	0	0	0	0	N	-	-	-	-	N	-	-	-	-	GO:0002250,GO:0002376,GO:0002377,GO:0003823,GO:0004252,GO:0005576,GO:0005615,GO:0005886,GO:0006508,GO:0006898,GO:0006955,GO:0006956,GO:0006958,GO:0016020,GO:0030449,GO:0038095,GO:0038096,GO:0050776,GO:0050900,GO:0070062,GO:0072562
TBIG006843	ENSG00000239571	None	Y	IGKV2D-30	immunoglobulin kappa variable 2D-30 [Source:HGNC Symbol;Acc:HGNC:5801]	0	0	0	0	N	-	-	-	-	N	-	-	-	-	GO:0002250,GO:0002376,GO:0002377,GO:0003823,GO:0004252,GO:0005576,GO:0005615,GO:0005886,GO:0006508,GO:0006898,GO:0006955,GO:0006956,GO:0006958,GO:0016020,GO:0030449,GO:0038095,GO:0038096,GO:0050776,GO:0050900
TBIG006844	ENSG00000243264	None	Y	IGKV2D-29	immunoglobulin kappa variable 2D-29 [Source:HGNC Symbol;Acc:HGNC:5800]	0	0	0	0	N	-	-	-	-	N	-	-	-	-	GO:0002250,GO:0002376,GO:0002377,GO:0003823,GO:0005576,GO:0005615,GO:0005886,GO:0006955,GO:0016020
TBIG006845	ENSG00000242534	None	Y	IGKV2D-28	immunoglobulin kappa variable 2D-28 [Source:HGNC Symbol;Acc:HGNC:5799]	0	0	0	0	N	-	-	-	-	N	-	-	-	-	GO:0002250,GO:0002376,GO:0002377,GO:0003823,GO:0004252,GO:0005576,GO:0005615,GO:0005886,GO:0006508,GO:0006898,GO:0006955,GO:0006956,GO:0006958,GO:0016020,GO:0030449,GO:0038095,GO:0038096,GO:0050776,GO:0050900,GO:0070062,GO:0072562
TBIG006847	ENSG00000211623	None	Y	IGKV2D-26	immunoglobulin kappa variable 2D-26 [Source:HGNC Symbol;Acc:HGNC:5798]	0	0	0	0	N	-	-	-	-	N	-	-	-	-	GO:0002250,GO:0002376,GO:0002377,GO:0003823,GO:0005576,GO:0005615,GO:0005886,GO:0006955,GO:0016020
TBIG006849	ENSG00000241566	None	Y	IGKV2D-24	immunoglobulin kappa variable 2D-24 (non-functional) [Source:HGNC Symbol;Acc:HGNC:5797]	0	0	0	0	N	-	-	-	-	N	-	-	-	-	GO:0002377,GO:0005615,GO:0006955
TBIG006852	ENSG00000225523	None	Y	IGKV6D-21	immunoglobulin kappa variable 6D-21 (non-functional) [Source:HGNC Symbol;Acc:HGNC:5837]	0	0	0	0	N	-	-	-	-	N	-	-	-	-	GO:0002250,GO:0002376,GO:0002377,GO:0003823,GO:0005576,GO:0005615,GO:0005886,GO:0006955,GO:0016020
TBIG006853	ENSG00000211625	None	Y	IGKV3D-20	immunoglobulin kappa variable 3D-20 [Source:HGNC Symbol;Acc:HGNC:5825]	0	0	0	0	N	-	-	-	-	N	-	-	-	-	GO:0002250,GO:0002376,GO:0002377,GO:0003823,GO:0004252,GO:0005576,GO:0005615,GO:0005886,GO:0006508,GO:0006898,GO:0006955,GO:0006956,GO:0006958,GO:0016020,GO:0030449,GO:0038095,GO:0038096,GO:0050776,GO:0050900
TBIG006856	ENSG00000211626	None	Y	IGKV6D-41	immunoglobulin kappa variable 6D-41 (non-functional) [Source:HGNC Symbol;Acc:HGNC:5838]	0	0	0	0	N	-	-	-	-	N	-	-	-	-	GO:0002377,GO:0005615,GO:0006955
TBIG006857	ENSG00000242766	None	Y	IGKV1D-17	immunoglobulin kappa variable 1D-17 [Source:HGNC Symbol;Acc:HGNC:5749]	0	0	0	0	N	-	-	-	-	N	-	-	-	-	GO:0002250,GO:0002376,GO:0002377,GO:0003823,GO:0005576,GO:0005615,GO:0005886,GO:0006955,GO:0016020
TBIG006858	ENSG00000241244	None	Y	IGKV1D-16	immunoglobulin kappa variable 1D-16 [Source:HGNC Symbol;Acc:HGNC:5748]	0	0	0	0	N	-	-	-	-	N	-	-	-	-	GO:0002250,GO:0002376,GO:0002377,GO:0003823,GO:0004252,GO:0005576,GO:0005615,GO:0005886,GO:0006508,GO:0006898,GO:0006955,GO:0006956,GO:0006958,GO:0016020,GO:0030449,GO:0038095,GO:0038096,GO:0050776,GO:0050900
TBIG006859	ENSG00000224041	None	Y	IGKV3D-15	immunoglobulin kappa variable 3D-15 (gene/pseudogene) [Source:HGNC Symbol;Acc:HGNC:5824]	0	0	0	0	N	-	-	-	-	N	-	-	-	-	GO:0002250,GO:0002376,GO:0002377,GO:0003823,GO:0005576,GO:0005615,GO:0005886,GO:0006955,GO:0016020
TBIG006861	ENSG00000276566	None	Y	IGKV1D-13	immunoglobulin kappa variable 1D-13 [Source:HGNC Symbol;Acc:HGNC:5747]	0	0	0	0	N	-	-	-	-	N	-	-	-	-	GO:0002250,GO:0002376,GO:0002377,GO:0003823,GO:0005576,GO:0005615,GO:0005886,GO:0006955,GO:0016020
TBIG006862	ENSG00000278857	None	Y	IGKV1D-12	immunoglobulin kappa variable 1D-12 [Source:HGNC Symbol;Acc:HGNC:5746]	0	0	0	0	N	-	-	-	-	N	-	-	-	-	GO:0002250,GO:0002376,GO:0002377,GO:0003823,GO:0004252,GO:0005576,GO:0005615,GO:0005886,GO:0006508,GO:0006898,GO:0006955,GO:0006956,GO:0006958,GO:0016020,GO:0030449,GO:0038095,GO:0038096,GO:0050776,GO:0050900,GO:0070062,GO:0072562
TBIG006863	ENSG00000211632	None	Y	IGKV3D-11	immunoglobulin kappa variable 3D-11 [Source:HGNC Symbol;Acc:HGNC:5823]	0	0	0	0	N	-	-	-	-	N	-	-	-	-	GO:0002250,GO:0002376,GO:0002377,GO:0003823,GO:0005576,GO:0005615,GO:0005886,GO:0006955,GO:0016020
TBIG006865	ENSG00000211633	None	Y	IGKV1D-42	immunoglobulin kappa variable 1D-42 (non-functional) [Source:HGNC Symbol;Acc:HGNC:5757]	0	0	0	0	N	-	-	-	-	N	-	-	-	-	GO:0002377,GO:0005615,GO:0006955
TBIG006866	ENSG00000242580	None	Y	IGKV1D-43	immunoglobulin kappa variable 1D-43 [Source:HGNC Symbol;Acc:HGNC:5758]	0	0	0	0	N	-	-	-	-	N	-	-	-	-	GO:0002250,GO:0002376,GO:0002377,GO:0003823,GO:0005576,GO:0005615,GO:0005886,GO:0006955,GO:0016020
TBIG006867	ENSG00000239819	None	Y	IGKV1D-8	immunoglobulin kappa variable 1D-8 [Source:HGNC Symbol;Acc:HGNC:5759]	0	0	0	0	N	-	-	-	-	N	-	-	-	-	GO:0002250,GO:0002376,GO:0002377,GO:0003823,GO:0005576,GO:0005615,GO:0005886,GO:0006955,GO:0016020
TBIG006868	ENSG00000228325	None	Y	IGKV3D-7	immunoglobulin kappa variable 3D-7 [Source:HGNC Symbol;Acc:HGNC:5829]	0	0	0	0	N	-	-	-	-	N	-	-	-	-	GO:0002250,GO:0002376,GO:0002377,GO:0003823,GO:0005576,GO:0005615,GO:0005886,GO:0006955,GO:0016020
TBIG006879	ENSG00000230572	None	Y	AC027612.2	pseudogene similar to part of myeloid/lymphoid or mixed-lineage leukemia 3 (MLL3)	0	0	0	0	N	-	-	-	-	N	-	-	-	-	-
TBIG006888	ENSG00000214329	None	Y	SLC9B1P2	solute carrier family 9 member B1 pseudogene 2 [Source:HGNC Symbol;Acc:HGNC:37493]	0	0	0	0	N	-	-	-	-	N	-	-	-	-	-
TBIG006893	ENSG00000261522	100133920	Y	AL845331.3	methylenetetrahydrofolate dehydrogenase (NADP+ dependent) 1 like pseudogene [Source:NCBI gene;Acc:100133920]	0	0	0.06	0.06	N	1	1	-0.02	DOWN	N	1	1	0.27	UP	-
TBIG006894	ENSG00000259916	100509620	Y	AL845331.2	putative aquaporin-7-like protein 3 [Source:NCBI gene;Acc:100509620]	0	0	0	0	N	1	1	0	-	N	0.9826	1	0.27	UP	GO:0015267,GO:0016020,GO:0016021,GO:0055085
TBIG006906	ENSG00000163060	150483	Y	TEKT4	tektin 4 [Source:HGNC Symbol;Acc:HGNC:31012]	0	0.14	0.06	0.2	N	0.7554	1	1.98	UP	N	1	1	0.27	UP	GO:0005515,GO:0005634,GO:0005737,GO:0005856,GO:0005874,GO:0005929,GO:0030030,GO:0030317,GO:0031514,GO:0036126,GO:0042995,GO:0060271,GO:0060294
TBIG006918	ENSG00000172005	4118	Y	MAL	mal, T cell differentiation protein [Source:HGNC Symbol;Acc:HGNC:6817]	0	0	0	0	N	0.9989	1	-0.02	DOWN	N	1	1	0.27	UP	GO:0001766,GO:0005515,GO:0005783,GO:0006915,GO:0007417,GO:0008289,GO:0016020,GO:0016021,GO:0016324,GO:0016505,GO:0019911,GO:0030154,GO:0042552,GO:0045121,GO:0045176,GO:1902043
TBIG006935	ENSG00000144010	653192	Y	TRIM43B	tripartite motif containing 43B [Source:HGNC Symbol;Acc:HGNC:37146]	0	0	0	0	N	-	-	-	-	N	-	-	-	-	GO:0005622,GO:0008270,GO:0046872
TBIG006950	ENSG00000144015	129868	Y	TRIM43	tripartite motif containing 43 [Source:HGNC Symbol;Acc:HGNC:19015]	0	0	0.05	0.05	N	1	1	0	-	N	0.9826	1	0.27	UP	GO:0005515,GO:0005622,GO:0008270,GO:0046872
TBIG006964	ENSG00000186281	150763	Y	GPAT2	glycerol-3-phosphate acyltransferase 2, mitochondrial [Source:HGNC Symbol;Acc:HGNC:27168]	0	0	0	0	N	-	-	-	-	N	-	-	-	-	GO:0004366,GO:0005739,GO:0005741,GO:0006072,GO:0006629,GO:0006631,GO:0006654,GO:0008374,GO:0008654,GO:0016020,GO:0016021,GO:0016024,GO:0016740,GO:0016746,GO:0019432,GO:0031966,GO:0044255,GO:0102420,GO:1990511
TBIG006975	ENSG00000198885	150771	Y	ITPRIPL1	ITPRIP like 1 [Source:HGNC Symbol;Acc:HGNC:29371]	0	0	0	0	N	-	-	-	-	N	-	-	-	-	GO:0005515,GO:0016020,GO:0016021
TBIG006981	ENSG00000249715	90342	Y	FER1L5	fer-1 like family member 5 [Source:HGNC Symbol;Acc:HGNC:19044]	0	0	0	0	N	0.9963	1	-0.6	DOWN	N	1	1	-0.31	DOWN	GO:0005886,GO:0007520,GO:0016020,GO:0016021
TBIG007026	ENSG00000115085	7535	Y	ZAP70	zeta chain of T cell receptor associated protein kinase 70 [Source:HGNC Symbol;Acc:HGNC:12858]	0	0.39	0	0.39	N	0.577	1	1.98	UP	N	1	1	0	-	GO:0000166,GO:0001772,GO:0001784,GO:0002250,GO:0002376,GO:0004672,GO:0004713,GO:0004715,GO:0005515,GO:0005524,GO:0005737,GO:0005829,GO:0005886,GO:0005911,GO:0006468,GO:0006955,GO:0016020,GO:0016301,GO:0016310,GO:0016740,GO:0018108,GO:0030217,GO:0035556,GO:0042101,GO:0042110,GO:0042113,GO:0043366,GO:0045059,GO:0045060,GO:0045061,GO:0045121,GO:0045582,GO:0046638,GO:0046641,GO:0046777,GO:0050850,GO:…
TBIG007033	ENSG00000144191	1261	Y	CNGA3	cyclic nucleotide gated channel alpha 3 [Source:HGNC Symbol;Acc:HGNC:2150]	0	0.02	0	0.02	N	1	1	-0.02	DOWN	N	1	1	0.27	UP	GO:0000166,GO:0005216,GO:0005222,GO:0005223,GO:0005737,GO:0005886,GO:0006811,GO:0006812,GO:0007165,GO:0007601,GO:0008022,GO:0015276,GO:0016020,GO:0016021,GO:0030425,GO:0030553,GO:0031960,GO:0032026,GO:0034220,GO:0043025,GO:0043194,GO:0043204,GO:0050896,GO:0051591,GO:0055085,GO:0097386,GO:0098659,GO:1902495
TBIG007046	ENSG00000241962	None	Y	AC079447.1	novel protein, C2orf15-MRPL30-novel lincRNA readthrough	0	0	0	0	N	0.3944	1	-2.34	DOWN	N	0.7918	1	-0.73	DOWN	-
TBIG007052	ENSG00000185674	254773	Y	LYG2	lysozyme g2 [Source:HGNC Symbol;Acc:HGNC:29615]	0	0	0.3	0.3	N	0.4633	1	-2.34	DOWN	N	0.9035	1	0.54	UP	GO:0003796,GO:0005576,GO:0008152,GO:0009253,GO:0016787,GO:0016798,GO:0016998,GO:0042742,GO:0050830
TBIG007066	ENSG00000204640	129521	Y	NMS	neuromedin S [Source:HGNC Symbol;Acc:HGNC:32203]	0	0	0	0	N	-	-	-	-	N	-	-	-	-	GO:0001664,GO:0005576,GO:0007186,GO:0007218,GO:0045475
TBIG007099	ENSG00000115602	9173	Y	IL1RL1	interleukin 1 receptor like 1 [Source:HGNC Symbol;Acc:HGNC:5998]	0	0.05	0	0.05	N	0.8481	1	0.98	UP	N	1	1	0	-	GO:0002826,GO:0004896,GO:0004908,GO:0005515,GO:0005576,GO:0005886,GO:0006955,GO:0007165,GO:0009897,GO:0016020,GO:0016021,GO:0019221,GO:0032689,GO:0032754,GO:0038172,GO:0043032,GO:0050729,GO:0090197
TBIG007106	ENSG00000180251	389015	Y	SLC9A4	solute carrier family 9 member A4 [Source:HGNC Symbol;Acc:HGNC:11077]	0	0.12	0	0.12	N	0.8481	1	0.98	UP	N	1	1	0	-	GO:0001696,GO:0002064,GO:0005886,GO:0006811,GO:0006812,GO:0006814,GO:0006885,GO:0015297,GO:0015299,GO:0015385,GO:0015386,GO:0016020,GO:0016021,GO:0016323,GO:0016324,GO:0051453,GO:0055085,GO:0071805,GO:0098719,GO:1902600
TBIG007133	ENSG00000279904	None	Y	AC068057.2	TEC	0	0	0	0	N	-	-	-	-	N	-	-	-	-	-
TBIG007138	ENSG00000269707	None	Y	AC018730.2	novel transcript, sense overlapping POU3F3	0	0	0	0	N	1	1	-0.02	DOWN	N	1	1	0.27	UP	-
TBIG007157	ENSG00000119147	84417	Y	C2orf40	chromosome 2 open reading frame 40 [Source:HGNC Symbol;Acc:HGNC:24642]	0	0	0	0	N	-	-	-	-	N	-	-	-	-	GO:0005576,GO:0005615,GO:0030133,GO:0031145,GO:0031410,GO:0070314,GO:0090398
TBIG007171	ENSG00000254126	927	Y	CD8B2	CD8b2 molecule [Source:HGNC Symbol;Acc:HGNC:1708]	0	0	0.11	0.11	N	1	1	0	-	N	0.9826	1	0.27	UP	GO:0016020,GO:0016021
TBIG007172	ENSG00000232001	107985932	Y	AC108868.2	uncharacterized LOC107985932 [Source:NCBI gene;Acc:107985932]	0	0	0	0	N	-	-	-	-	N	-	-	-	-	-
TBIG007196	ENSG00000196228	442038	Y	SULT1C3	sulfotransferase family 1C member 3 [Source:HGNC Symbol;Acc:HGNC:33543]	0	0	0	0	N	-	-	-	-	N	-	-	-	-	GO:0004027,GO:0004062,GO:0005737,GO:0006790,GO:0008146,GO:0016740
TBIG007200	ENSG00000237223	151234	Y	SULT1C2P1	sulfotransferase family 1C member 2 pseudogene 1 [Source:HGNC Symbol;Acc:HGNC:33545]	0	0	0	0	N	-	-	-	-	N	-	-	-	-	-
TBIG007202	ENSG00000198075	27233	Y	SULT1C4	sulfotransferase family 1C member 4 [Source:HGNC Symbol;Acc:HGNC:11457]	0	0	0	0	N	-	-	-	-	N	-	-	-	-	GO:0004062,GO:0005575,GO:0005737,GO:0005829,GO:0006068,GO:0008146,GO:0016740,GO:0050427,GO:0051923
TBIG007213	ENSG00000135960	10913	Y	EDAR	ectodysplasin A receptor [Source:HGNC Symbol;Acc:HGNC:2895]	0	0.08	0.02	0.1	N	0.6511	1	2.3	UP	N	0.9586	1	1.27	UP	GO:0001942,GO:0004888,GO:0005515,GO:0005886,GO:0006915,GO:0007275,GO:0008544,GO:0010628,GO:0016020,GO:0016021,GO:0030154,GO:0033209,GO:0038023,GO:0042475,GO:0043123,GO:0043473,GO:0045177,GO:0046330,GO:0060662,GO:1901224
TBIG007230	ENSG00000256977	96626	Y	LIMS3	LIM zinc finger domain containing 3 [Source:HGNC Symbol;Acc:HGNC:30047]	0	0	0.09	0.09	N	-	-	-	-	N	-	-	-	-	GO:0005737,GO:0005886,GO:0005925,GO:0016020,GO:0030054,GO:0045216,GO:0046872
TBIG007231	ENSG00000284337	100271835	Y	LIMS3-LOC440895	LIMS3-LOC440895 readthrough [Source:NCBI gene;Acc:100271835]	0	0	0	0	N	-	-	-	-	N	-	-	-	-	-
TBIG007233	ENSG00000283684	None	Y	AC013268.5	novel transcript	0	0	0	0	N	-	-	-	-	N	-	-	-	-	-
TBIG007255	ENSG00000230596	None	Y	GPAA1P2	glycosylphosphatidylinositol anchor attachment 1 pseudogene 2 [Source:HGNC Symbol;Acc:HGNC:51484]	0	0	0	0	N	-	-	-	-	N	-	-	-	-	-
TBIG007256	ENSG00000273471	None	Y	AC112229.4	novel transcript	0	0	0	0	N	-	-	-	-	N	-	-	-	-	-
TBIG007257	ENSG00000184115	100288570	Y	AC112229.1	two-pore calcium channel 3 (TPCN3) pseudogene	0	0	0	0	N	-	-	-	-	N	-	-	-	-	-
TBIG007258	ENSG00000257207	None	Y	AC112229.3	novel transcript	0	0	0	0	N	-	-	-	-	N	-	-	-	-	-
TBIG007259	ENSG00000256671	100288695	Y	LIMS4	LIM zinc finger domain containing 4 [Source:HGNC Symbol;Acc:HGNC:39941]	0	0	0	0	N	-	-	-	-	N	-	-	-	-	GO:0005515,GO:0005886,GO:0005925,GO:0016020,GO:0030054,GO:0045216,GO:0046872
TBIG007271	ENSG00000153094	10018	Y	BCL2L11	BCL2 like 11 [Source:HGNC Symbol;Acc:HGNC:994]	0	0	0	0	N	0.8638	1	0.06	UP	N	0.8469	1	0.06	UP	GO:0001701,GO:0001776,GO:0001782,GO:0001783,GO:0001822,GO:0001844,GO:0002260,GO:0002262,GO:0005515,GO:0005737,GO:0005739,GO:0005741,GO:0005829,GO:0006915,GO:0007160,GO:0007283,GO:0007420,GO:0008017,GO:0008584,GO:0008630,GO:0009791,GO:0010942,GO:0012505,GO:0016020,GO:0019898,GO:0019901,GO:0030879,GO:0032464,GO:0034976,GO:0035148,GO:0042475,GO:0042981,GO:0043029,GO:0043065,GO:0043231,GO:0043280,GO:…
TBIG007279	ENSG00000279191	None	Y	AC068491.4	TEC	0	0	0	0	N	0.5898	1	-1.02	DOWN	N	0.836	1	0.37	UP	-
TBIG007280	ENSG00000223973	None	Y	AC068491.1	platelet-activating factor acetylhydrolase, isoform Ib, alpha subunit 45kDa (PAFAH1B1) pseudogene	0	0	0	0	N	0.9103	1	-0.43	DOWN	N	0.6097	1	-1.73	DOWN	-
TBIG007281	ENSG00000285016	None	Y	AC017002.6	novel transcript	0	0	0	0	N	0.8432	1	-1.02	DOWN	N	0.8848	1	-0.73	DOWN	-
TBIG007300	ENSG00000278962	None	Y	AC092645.1	TEC	0	0.04	0	0.04	N	1	1	-0.02	DOWN	N	1	1	0	-	-
TBIG007306	ENSG00000283698	None	Y	AC012442.3	novel pseudogene	0	0	0	0	N	-	-	-	-	N	-	-	-	-	-
TBIG007316	ENSG00000144130	284958	Y	NT5DC4	5'-nucleotidase domain containing 4 [Source:HGNC Symbol;Acc:HGNC:27678]	0	0.04	0	0.04	N	0.9989	1	-0.02	DOWN	N	0.9586	1	1.27	UP	GO:0008253,GO:0016311,GO:0016787,GO:0046872
TBIG007318	ENSG00000115008	3552	Y	IL1A	interleukin 1 alpha [Source:HGNC Symbol;Acc:HGNC:5991]	0	0.04	0	0.04	N	1	1	-0.02	DOWN	N	0.6882	1	2.27	UP	GO:0001660,GO:0002248,GO:0005125,GO:0005149,GO:0005507,GO:0005515,GO:0005576,GO:0005615,GO:0005829,GO:0006915,GO:0006954,GO:0006955,GO:0008283,GO:0008285,GO:0010469,GO:0010575,GO:0010628,GO:0019221,GO:0034605,GO:0035234,GO:0045086,GO:0045766,GO:0045840,GO:0045944,GO:0046688,GO:0050714,GO:0050715,GO:0051781,GO:0070498,GO:0097192,GO:2001240
TBIG007319	ENSG00000125538	3553	Y	IL1B	interleukin 1 beta [Source:HGNC Symbol;Acc:HGNC:5992]	0	0.11	0.06	0.17	N	0.9963	1	-0.6	DOWN	N	1	1	-0.31	DOWN	GO:0000122,GO:0000165,GO:0000187,GO:0001660,GO:0001666,GO:0001934,GO:0002439,GO:0002711,GO:0005125,GO:0005149,GO:0005178,GO:0005515,GO:0005576,GO:0005615,GO:0005737,GO:0005764,GO:0005776,GO:0005829,GO:0006915,GO:0006954,GO:0006955,GO:0007165,GO:0007204,GO:0007267,GO:0007566,GO:0007613,GO:0008284,GO:0008285,GO:0009408,GO:0009743,GO:0010193,GO:0010332,GO:0010469,GO:0010575,GO:0010628,GO:0010718,GO:…
TBIG007320	ENSG00000280228	None	Y	AC079753.1	TEC	0	0	0	0	N	-	-	-	-	N	-	-	-	-	-
TBIG007322	ENSG00000125571	27178	Y	IL37	interleukin 37 [Source:HGNC Symbol;Acc:HGNC:15563]	0	0	0	0	N	0.9989	1	-0.02	DOWN	N	1	1	0.27	UP	GO:0005125,GO:0005149,GO:0005576,GO:0005615,GO:0005634,GO:0005654,GO:0005737,GO:0005829,GO:0006954,GO:0006955,GO:0010469,GO:0019221,GO:0030593,GO:0032755,GO:0043123,GO:0043231,GO:0046330,GO:0071222,GO:0071345
TBIG007324	ENSG00000136688	56300	Y	IL36G	interleukin 36 gamma [Source:HGNC Symbol;Acc:HGNC:15741]	0	0.18	0.12	0.3	N	0.8481	1	0.98	UP	N	0.5127	1	2.27	UP	GO:0002376,GO:0005125,GO:0005149,GO:0005576,GO:0005615,GO:0006954,GO:0006955,GO:0007267,GO:0010469,GO:0019221,GO:0030593,GO:0032755,GO:0043123,GO:0045087,GO:0045662,GO:0046330,GO:0071222,GO:1901740
TBIG007327	ENSG00000136694	27179	Y	IL36A	interleukin 36 alpha [Source:HGNC Symbol;Acc:HGNC:15562]	0	0	0	0	N	-	-	-	-	N	-	-	-	-	GO:0001819,GO:0002376,GO:0005125,GO:0005149,GO:0005576,GO:0005615,GO:0006954,GO:0006955,GO:0010469,GO:0019221,GO:0030593,GO:0032755,GO:0043123,GO:0045087,GO:0046330,GO:0071222
TBIG007328	ENSG00000136696	27177	Y	IL36B	interleukin 36 beta [Source:HGNC Symbol;Acc:HGNC:15564]	0	0	0	0	N	0.9989	1	-0.02	DOWN	N	1	1	0.27	UP	GO:0002376,GO:0005125,GO:0005149,GO:0005576,GO:0005615,GO:0006954,GO:0006955,GO:0010469,GO:0019221,GO:0030593,GO:0032755,GO:0043123,GO:0045087,GO:0045582,GO:0046330,GO:0071222
TBIG007329	ENSG00000136695	26525	Y	IL36RN	interleukin 36 receptor antagonist [Source:HGNC Symbol;Acc:HGNC:15561]	0	0	0	0	N	-	-	-	-	N	-	-	-	-	GO:0001960,GO:0002376,GO:0005125,GO:0005149,GO:0005152,GO:0005515,GO:0005576,GO:0005615,GO:0006954,GO:0006955,GO:0010469,GO:0019221,GO:0019732,GO:0030593,GO:0032700,GO:0032715,GO:0032755,GO:0043123,GO:0045087,GO:0046330,GO:0071222,GO:1902714
TBIG007330	ENSG00000136697	84639	Y	IL1F10	interleukin 1 family member 10 [Source:HGNC Symbol;Acc:HGNC:15552]	0	0	0	0	N	-	-	-	-	N	-	-	-	-	GO:0005125,GO:0005149,GO:0005576,GO:0005615,GO:0006954,GO:0006955,GO:0010469,GO:0019221,GO:0030593,GO:0032755,GO:0043123,GO:0046330,GO:0071222,GO:0071345
TBIG007336	ENSG00000125618	7849	Y	PAX8	paired box 8 [Source:HGNC Symbol;Acc:HGNC:8622]	0	0	0.25	0.25	N	0.5853	1	0.23	UP	N	0.9487	1	0.03	UP	GO:0000978,GO:0000981,GO:0001077,GO:0001655,GO:0001656,GO:0001658,GO:0001822,GO:0001823,GO:0003281,GO:0003337,GO:0003677,GO:0003700,GO:0004996,GO:0005515,GO:0005634,GO:0005654,GO:0006351,GO:0006355,GO:0006366,GO:0006790,GO:0007275,GO:0007417,GO:0009653,GO:0010667,GO:0030154,GO:0030878,GO:0038194,GO:0039003,GO:0042472,GO:0042981,GO:0043565,GO:0044212,GO:0045893,GO:0045944,GO:0048793,GO:0071371,GO:…
TBIG007337	ENSG00000231292	None	Y	IGKV1OR2-108	immunoglobulin kappa variable 1/OR2-108 (non-functional) [Source:HGNC Symbol;Acc:HGNC:5767]	0	0	0	0	N	1	1	0	-	N	0.9826	1	0.27	UP	GO:0002377,GO:0005615,GO:0006955
TBIG007341	ENSG00000184492	200350	Y	FOXD4L1	forkhead box D4 like 1 [Source:HGNC Symbol;Acc:HGNC:18521]	0	0	0.09	0.09	N	1	1	0	-	N	0.8058	1	1.27	UP	GO:0000981,GO:0003677,GO:0003700,GO:0005634,GO:0006355,GO:0006357,GO:0009653,GO:0030154,GO:0043565
TBIG007349	ENSG00000279267	None	Y	AL078621.3	TEC	0	0	0.06	0.06	N	0.9989	1	-0.02	DOWN	N	1	1	0.27	UP	-
TBIG007363	ENSG00000279957	None	Y	AC110769.3	TEC	0	0	0	0	N	-	-	-	-	N	-	-	-	-	-
TBIG007370	ENSG00000175497	57628	Y	DPP10	dipeptidyl peptidase like 10 [Source:HGNC Symbol;Acc:HGNC:20823]	0	0	0	0	N	0.9989	1	-0.02	DOWN	N	1	1	0.27	UP	GO:0005886,GO:0006508,GO:0008076,GO:0008236,GO:0015459,GO:0016020,GO:0016021,GO:0044325,GO:0072659,GO:1901379,GO:1903078
TBIG007387	ENSG00000125631	None	Y	HTR5BP	5-hydroxytryptamine receptor 5B, pseudogene [Source:HGNC Symbol;Acc:HGNC:16291]	0	0.07	0	0.07	N	1	1	-0.02	DOWN	N	1	1	0.27	UP	-
TBIG007392	ENSG00000279227	None	Y	AC009303.4	novel transcript	0	0	0	0	N	0.6813	1	-0.57	DOWN	N	0.9512	1	0.14	UP	-
TBIG007397	ENSG00000163064	2019	Y	EN1	engrailed homeobox 1 [Source:HGNC Symbol;Acc:HGNC:3342]	0	0	0	0	N	-	-	-	-	N	-	-	-	-	GO:0000122,GO:0000978,GO:0000981,GO:0001078,GO:0001501,GO:0003677,GO:0005634,GO:0006355,GO:0007275,GO:0008344,GO:0009653,GO:0009953,GO:0009954,GO:0010468,GO:0021549,GO:0030182,GO:0030326,GO:0030901,GO:0030902,GO:0030917,GO:0035115,GO:0035176,GO:0035264,GO:0042756,GO:0043473,GO:0043524,GO:0043565,GO:0045944,GO:0048666,GO:0060173,GO:0061743,GO:0071542,GO:1901215,GO:1990403
TBIG007400	ENSG00000144119	165257	Y	C1QL2	complement C1q like 2 [Source:HGNC Symbol;Acc:HGNC:24181]	0	0	0.06	0.06	N	1	1	0	-	N	0.9826	1	0.27	UP	GO:0005576,GO:0005581,GO:0042802,GO:0051259
TBIG007407	ENSG00000080293	6344	Y	SCTR	secretin receptor [Source:HGNC Symbol;Acc:HGNC:10608]	0	0	0	0	N	-	-	-	-	N	-	-	-	-	GO:0004888,GO:0004930,GO:0005881,GO:0005886,GO:0007165,GO:0007166,GO:0007186,GO:0007420,GO:0008528,GO:0015055,GO:0016020,GO:0016021,GO:0017046
TBIG007427	ENSG00000280409	84931	Y	LINC01101	long intergenic non-protein coding RNA 1101 [Source:HGNC Symbol;Acc:HGNC:25923]	0	0	0	0	N	-	-	-	-	N	-	-	-	-	-
TBIG007445	ENSG00000279721	None	Y	AC018737.2	TEC	0	0	0	0	N	0.9989	1	-0.02	DOWN	N	1	1	0.27	UP	-
TBIG007456	ENSG00000279874	None	Y	AC064859.1	TEC	0	0	0	0	N	-	-	-	-	N	-	-	-	-	-
TBIG007473	ENSG00000237524	101929926	Y	TEX51	testis expressed 51 [Source:HGNC Symbol;Acc:HGNC:52387]	0	0	0	0	N	-	-	-	-	N	-	-	-	-	GO:0016020,GO:0016021
TBIG007527	ENSG00000225449	100131320	Y	RAB6C-AS1	RAB6C antisense RNA 1 [Source:HGNC Symbol;Acc:HGNC:49278]	0	0	0	0	N	-	-	-	-	N	-	-	-	-	-
TBIG007544	ENSG00000152086	112714	Y	TUBA3E	tubulin alpha 3e [Source:HGNC Symbol;Acc:HGNC:20765]	0	0	0.12	0.12	N	1	1	0	-	N	0.8058	1	1.27	UP	GO:0000166,GO:0000226,GO:0000278,GO:0003674,GO:0003924,GO:0005200,GO:0005515,GO:0005525,GO:0005634,GO:0005737,GO:0005856,GO:0005874,GO:0007017,GO:0008150,GO:0015630
TBIG007575	ENSG00000152093	653275	Y	CFC1B	cripto, FRL-1, cryptic family 1B [Source:HGNC Symbol;Acc:HGNC:33983]	0	0	0	0	N	-	-	-	-	N	-	-	-	-	GO:0005102,GO:0005576,GO:0007275,GO:0007368,GO:0007369,GO:0007507,GO:0009952,GO:0009986,GO:0030509,GO:0038092,GO:0038100,GO:0048856,GO:0070697
TBIG007577	ENSG00000184761	None	Y	PRSS40B	serine protease 40B [Source:HGNC Symbol;Acc:HGNC:27164]	0	0	0	0	N	-	-	-	-	N	-	-	-	-	-
TBIG007578	ENSG00000183292	150527	Y	PRSS40A	serine protease 40A [Source:HGNC Symbol;Acc:HGNC:37319]	0	0	0	0	N	-	-	-	-	N	-	-	-	-	-
TBIG007580	ENSG00000136698	55997	Y	CFC1	cripto, FRL-1, cryptic family 1 [Source:HGNC Symbol;Acc:HGNC:18292]	0	0	0	0	N	-	-	-	-	N	-	-	-	-	GO:0003674,GO:0005102,GO:0005575,GO:0005576,GO:0005886,GO:0007275,GO:0007368,GO:0007369,GO:0007507,GO:0009952,GO:0009986,GO:0016020,GO:0030509,GO:0031225,GO:0038092,GO:0038100,GO:0048856,GO:0070697
TBIG007585	ENSG00000282944	None	Y	AC140481.3	novel transcript	0	0	0	0	N	-	-	-	-	N	-	-	-	-	-
TBIG007588	ENSG00000173302	344561	Y	GPR148	G protein-coupled receptor 148 [Source:HGNC Symbol;Acc:HGNC:23623]	0	0	0	0	N	-	-	-	-	N	-	-	-	-	GO:0004930,GO:0005886,GO:0007165,GO:0007186,GO:0016020,GO:0016021
TBIG007596	ENSG00000284479	None	Y	AC009477.2	novel protein	0	0	0	0	N	-	-	-	-	N	-	-	-	-	GO:0016020,GO:0016021
TBIG007602	ENSG00000285819	None	Y	AC131180.1	novel transcript	0	0	0.09	0.09	N	1	1	0	-	N	0.8058	1	1.27	UP	-
TBIG007658	ENSG00000163046	554226	Y	ANKRD30BL	ankyrin repeat domain 30B like [Source:HGNC Symbol;Acc:HGNC:35167]	0	0	0	0	N	-	-	-	-	N	-	-	-	-	-
TBIG007676	ENSG00000279512	None	Y	AC011755.1	novel transcript	0	0	0	0	N	-	-	-	-	N	-	-	-	-	-
TBIG007691	ENSG00000153086	130013	Y	ACMSD	aminocarboxymuconate semialdehyde decarboxylase [Source:HGNC Symbol;Acc:HGNC:19288]	0	0	0	0	N	0.6962	1	-1.6	DOWN	N	0.9223	1	-1.31	DOWN	GO:0001760,GO:0005515,GO:0005829,GO:0006569,GO:0008270,GO:0016020,GO:0016021,GO:0016787,GO:0016829,GO:0016831,GO:0046872,GO:0051259,GO:1904985,GO:1905004,GO:1905012
TBIG007694	ENSG00000176601	80122	Y	MAP3K19	mitogen-activated protein kinase kinase kinase 19 [Source:HGNC Symbol;Acc:HGNC:26249]	0	0.04	0	0.04	N	0.8723	1	1.57	UP	N	1	1	0.27	UP	GO:0000166,GO:0004672,GO:0004674,GO:0005524,GO:0005622,GO:0005737,GO:0006468,GO:0016301,GO:0016310,GO:0016740,GO:0023014,GO:0031098,GO:0032147
TBIG007703	ENSG00000115850	3938	Y	LCT	lactase [Source:HGNC Symbol;Acc:HGNC:6530]	0	0	0.01	0.01	N	1	1	-0.02	DOWN	N	0.9826	1	0.27	UP	GO:0000016,GO:0003824,GO:0004553,GO:0005886,GO:0005887,GO:0005975,GO:0008152,GO:0008422,GO:0016020,GO:0016021,GO:0016324,GO:0016787,GO:0016798,GO:0017042,GO:0044245
TBIG007713	ENSG00000279024	None	Y	AC112255.1	TEC	0	0	0	0	N	-	-	-	-	N	-	-	-	-	-
TBIG007732	ENSG00000144227	11249	Y	NXPH2	neurexophilin 2 [Source:HGNC Symbol;Acc:HGNC:8076]	0	0.08	0	0.08	N	1	1	-0.02	DOWN	N	1	1	0	-	GO:0003674,GO:0005102,GO:0005576,GO:0007218
TBIG007755	ENSG00000244125	None	Y	AC078882.1	novel transcript, sense overlapping to LRP1B	0	0	0	0	N	-	-	-	-	N	-	-	-	-	-
TBIG007760	ENSG00000075884	55843	Y	ARHGAP15	Rho GTPase activating protein 15 [Source:HGNC Symbol;Acc:HGNC:21030]	0	0	0	0	N	-	-	-	-	N	-	-	-	-	GO:0005096,GO:0005737,GO:0005829,GO:0007165,GO:0008360,GO:0016020,GO:0043087,GO:0043547,GO:0051056
TBIG007784	ENSG00000279166	None	Y	AC009951.1	TEC	0	0	0	0	N	-	-	-	-	N	-	-	-	-	-
TBIG007800	ENSG00000279876	None	Y	AC079248.2	TEC	0	0	0	0	N	-	-	-	-	N	-	-	-	-	-
TBIG007819	ENSG00000281469	None	Y	AC019226.1	TEC	0	0.29	0	0.29	N	1	1	-0.02	DOWN	N	1	1	0	-	-
TBIG007820	ENSG00000281772	None	Y	AC019226.2	TEC	0	0	0	0	N	-	-	-	-	N	-	-	-	-	-
TBIG007853	ENSG00000123610	7130	Y	TNFAIP6	TNF alpha induced protein 6 [Source:HGNC Symbol;Acc:HGNC:11898]	0	0.07	0	0.07	N	1	1	-0.02	DOWN	N	1	1	0	-	GO:0005515,GO:0005540,GO:0005576,GO:0005615,GO:0006954,GO:0007155,GO:0007165,GO:0007267,GO:0030335,GO:0030728,GO:0043312,GO:0050728,GO:1904724,GO:1904813
TBIG007883	ENSG00000144278	114805	Y	GALNT13	polypeptide N-acetylgalactosaminyltransferase 13 [Source:HGNC Symbol;Acc:HGNC:23242]	0	0	0	0	N	-	-	-	-	N	-	-	-	-	GO:0000139,GO:0004653,GO:0005794,GO:0006486,GO:0006493,GO:0016020,GO:0016021,GO:0016266,GO:0016740,GO:0016757,GO:0018242,GO:0018243,GO:0030246,GO:0046872
TBIG007911	ENSG00000136541	57471	Y	ERMN	ermin [Source:HGNC Symbol;Acc:HGNC:29208]	0	0	0	0	N	-	-	-	-	N	-	-	-	-	GO:0001763,GO:0003779,GO:0005737,GO:0005856,GO:0005938,GO:0007015,GO:0008360,GO:0030175,GO:0031344,GO:0033269,GO:0033270,GO:0043025,GO:0043209,GO:0051015,GO:0070062
TBIG007913	ENSG00000115165	9595	Y	CYTIP	cytohesin 1 interacting protein [Source:HGNC Symbol;Acc:HGNC:9506]	0	0	0	0	N	-	-	-	-	N	-	-	-	-	GO:0005515,GO:0005654,GO:0005737,GO:0005768,GO:0005769,GO:0005829,GO:0005938,GO:0030155
TBIG007917	ENSG00000007001	151531	Y	UPP2	uridine phosphorylase 2 [Source:HGNC Symbol;Acc:HGNC:23061]	0	0	0	0	N	1	1	0	-	N	0.9826	1	0.27	UP	GO:0003824,GO:0004850,GO:0005515,GO:0005737,GO:0005829,GO:0009116,GO:0009166,GO:0016740,GO:0016757,GO:0016763,GO:0043097,GO:0044206,GO:0045098,GO:0046108,GO:0046135
TBIG007934	ENSG00000163331	92196	Y	DAPL1	death associated protein like 1 [Source:HGNC Symbol;Acc:HGNC:21490]	0	0	0	0	N	1	1	-0.02	DOWN	N	1	1	0	-	GO:0004984,GO:0006915,GO:0007165,GO:0007186,GO:0010507,GO:0016020,GO:0016021,GO:0030154,GO:0034198,GO:0050911,GO:0070513,GO:0097190
TBIG007955	ENSG00000248672	100526664	Y	LY75-CD302	LY75-CD302 readthrough [Source:HGNC Symbol;Acc:HGNC:38828]	0	0	0.01	0.01	N	-	-	-	-	N	-	-	-	-	-
TBIG007960	ENSG00000285155	None	Y	AC092153.1	novel transcript	0	0	0	0	N	0.9989	1	-0.02	DOWN	N	1	1	0.27	UP	-
TBIG007978	ENSG00000144290	57282	Y	SLC4A10	solute carrier family 4 member 10 [Source:HGNC Symbol;Acc:HGNC:13811]	0	0	0	0	N	-	-	-	-	N	-	-	-	-	GO:0005452,GO:0005886,GO:0005887,GO:0006811,GO:0006814,GO:0006820,GO:0006821,GO:0006885,GO:0008509,GO:0008510,GO:0009416,GO:0009791,GO:0015293,GO:0015297,GO:0015301,GO:0015698,GO:0015701,GO:0016020,GO:0016021,GO:0016323,GO:0021860,GO:0030641,GO:0035264,GO:0035641,GO:0043025,GO:0048854,GO:0051453,GO:0097440,GO:0097441,GO:0097442,GO:0098656,GO:1902600
TBIG007979	ENSG00000280105	None	Y	AC009487.3	TEC	0	0	0	0	N	-	-	-	-	N	-	-	-	-	-
TBIG007990	ENSG00000115263	2641	Y	GCG	glucagon [Source:HGNC Symbol;Acc:HGNC:4191]	0	0.13	0	0.13	N	0.8481	1	0.98	UP	N	1	1	0	-	GO:0005102,GO:0005179,GO:0005515,GO:0005576,GO:0005615,GO:0005737,GO:0005788,GO:0007165,GO:0007186,GO:0007188,GO:0007189,GO:0007631,GO:0008283,GO:0010469,GO:0010737,GO:0010800,GO:0031769,GO:0032092,GO:0033138,GO:0034774,GO:0035774,GO:0035948,GO:0042802,GO:0043066,GO:0045860,GO:0050796,GO:0051571,GO:0070374,GO:0071377,GO:0090280,GO:1900118
TBIG008012	ENSG00000169507	151258	Y	SLC38A11	solute carrier family 38 member 11 [Source:HGNC Symbol;Acc:HGNC:26836]	0	0	0	0	N	0.9989	1	-0.02	DOWN	N	1	1	0.27	UP	GO:0003333,GO:0006811,GO:0006814,GO:0006865,GO:0015171,GO:0016020,GO:0016021
TBIG008013	ENSG00000153253	6328	Y	SCN3A	sodium voltage-gated channel alpha subunit 3 [Source:HGNC Symbol;Acc:HGNC:10590]	0	0	0	0	N	0.9946	1	-0.34	DOWN	N	0.6456	1	1.12	UP	GO:0001518,GO:0005216,GO:0005244,GO:0005248,GO:0005272,GO:0005737,GO:0005886,GO:0006811,GO:0006814,GO:0016020,GO:0016021,GO:0019228,GO:0030424,GO:0034220,GO:0034765,GO:0035725,GO:0055085,GO:0086010
TBIG008024	ENSG00000144285	6323	Y	SCN1A	sodium voltage-gated channel alpha subunit 1 [Source:HGNC Symbol;Acc:HGNC:10585]	0	0	0	0	N	0.9974	1	-1.02	DOWN	N	1	1	0.27	UP	GO:0001508,GO:0001518,GO:0005216,GO:0005244,GO:0005248,GO:0005272,GO:0005654,GO:0005886,GO:0006811,GO:0006814,GO:0007628,GO:0014704,GO:0016020,GO:0016021,GO:0016604,GO:0019227,GO:0019228,GO:0030018,GO:0030315,GO:0030424,GO:0033268,GO:0034220,GO:0034706,GO:0034765,GO:0035725,GO:0042391,GO:0043025,GO:0043194,GO:0050884,GO:0050966,GO:0055085,GO:0086002,GO:0086010
TBIG008028	ENSG00000136546	6332	Y	SCN7A	sodium voltage-gated channel alpha subunit 7 [Source:HGNC Symbol;Acc:HGNC:10594]	0	0	0	0	N	1	1	0	-	N	0.9826	1	0.27	UP	GO:0001518,GO:0005216,GO:0005244,GO:0005248,GO:0005272,GO:0005886,GO:0006811,GO:0006814,GO:0006936,GO:0009617,GO:0016020,GO:0016021,GO:0019228,GO:0030424,GO:0034220,GO:0034765,GO:0035725,GO:0055078,GO:0055085,GO:0086010,GO:0097386
TBIG008037	ENSG00000172318	8708	Y	B3GALT1	beta-1,3-galactosyltransferase 1 [Source:HGNC Symbol;Acc:HGNC:916]	0	0	0	0	N	0.9989	1	-0.02	DOWN	N	1	1	0.27	UP	GO:0000139,GO:0005783,GO:0005794,GO:0006486,GO:0006487,GO:0006682,GO:0008376,GO:0008378,GO:0008499,GO:0009312,GO:0016020,GO:0016021,GO:0016740,GO:0016757,GO:0030259,GO:0047275
TBIG008047	ENSG00000152254	57818	Y	G6PC2	glucose-6-phosphatase catalytic subunit 2 [Source:HGNC Symbol;Acc:HGNC:28906]	0	0	0	0	N	-	-	-	-	N	-	-	-	-	GO:0004346,GO:0005783,GO:0005789,GO:0006094,GO:0016020,GO:0016021,GO:0016311,GO:0016787,GO:0042593,GO:0050796,GO:0051156
TBIG008048	ENSG00000073734	8647	Y	ABCB11	ATP binding cassette subfamily B member 11 [Source:HGNC Symbol;Acc:HGNC:42]	0	0	0	0	N	0.9989	1	-0.02	DOWN	N	1	1	0.27	UP	GO:0000166,GO:0005215,GO:0005524,GO:0005886,GO:0005887,GO:0006699,GO:0008554,GO:0015126,GO:0015432,GO:0015721,GO:0015722,GO:0016020,GO:0016021,GO:0016887,GO:0035725,GO:0042626,GO:0045177,GO:0046581,GO:0055085,GO:0070062,GO:0099132
TBIG008054	ENSG00000251569	None	Y	AC093899.2	novel Bardet-Biedl syndrome 5 and kelch repeat and BTB (POZ) domain containing 10 (KBTBD10) protein	0	0.22	0	0.22	N	-	-	-	-	N	-	-	-	-	GO:0032266,GO:0034464,GO:0036064
TBIG008071	ENSG00000071909	140469	Y	MYO3B	myosin IIIB [Source:HGNC Symbol;Acc:HGNC:15576]	0	0	0	0	N	1	1	-0.02	DOWN	N	1	1	0.27	UP	GO:0000166,GO:0003774,GO:0003779,GO:0004672,GO:0004674,GO:0005524,GO:0005737,GO:0005856,GO:0006468,GO:0007601,GO:0007605,GO:0016301,GO:0016310,GO:0016459,GO:0016740,GO:0032420,GO:0032426,GO:0042995,GO:0050896,GO:0090103
TBIG008104	ENSG00000278924	None	Y	AC078883.3	TEC	0	0	0	0	N	1	1	-0.02	DOWN	N	1	1	0	-	-
TBIG008119	ENSG00000236391	None	Y	AC092573.2	novel pseudogene	0	0	0	0	N	-	-	-	-	N	-	-	-	-	-
TBIG008148	ENSG00000279884	None	Y	AC010894.5	TEC	0	0.19	0	0.19	N	0.7854	1	1.3	UP	N	1	1	-0.73	DOWN	-
TBIG008151	ENSG00000115935	7456	Y	WIPF1	WAS/WASL interacting protein family member 1 [Source:HGNC Symbol;Acc:HGNC:12736]	0	0	0	0	N	0.4879	1	-0.46	DOWN	N	0.689	1	-0.26	DOWN	GO:0000147,GO:0001726,GO:0003779,GO:0005515,GO:0005522,GO:0005737,GO:0005829,GO:0005856,GO:0005884,GO:0006897,GO:0008154,GO:0015629,GO:0017124,GO:0030048,GO:0030479,GO:0031410,GO:0038096,GO:0042995,GO:0051015,GO:0051127,GO:0051666,GO:0051707,GO:0065003
TBIG008154	ENSG00000138435	1134	Y	CHRNA1	cholinergic receptor nicotinic alpha 1 subunit [Source:HGNC Symbol;Acc:HGNC:1955]	0	0	0	0	N	1	1	0.57	UP	N	0.8848	1	-0.73	DOWN	GO:0003009,GO:0004888,GO:0005216,GO:0005230,GO:0005886,GO:0005887,GO:0005892,GO:0006811,GO:0006812,GO:0007165,GO:0007268,GO:0007271,GO:0007274,GO:0007528,GO:0009986,GO:0015276,GO:0015464,GO:0016020,GO:0016021,GO:0019228,GO:0022848,GO:0030054,GO:0031594,GO:0034220,GO:0035094,GO:0042166,GO:0042391,GO:0043005,GO:0045202,GO:0045211,GO:0046716,GO:0048630,GO:0050877,GO:0050881,GO:0050905,GO:0060078,GO:…
TBIG008177	ENSG00000128709	3235	Y	HOXD9	homeobox D9 [Source:HGNC Symbol;Acc:HGNC:5140]	0	0	0	0	N	0.8412	1	-0.29	DOWN	N	0.88	1	-0.25	DOWN	GO:0000122,GO:0000977,GO:0000981,GO:0001227,GO:0003677,GO:0003700,GO:0005634,GO:0005730,GO:0006351,GO:0006355,GO:0007275,GO:0007338,GO:0007519,GO:0008344,GO:0009952,GO:0009954,GO:0010468,GO:0030879,GO:0035115,GO:0035136,GO:0035137,GO:0043565,GO:0045944,GO:0048704,GO:0048706,GO:0048935
TBIG008178	ENSG00000175879	3234	Y	HOXD8	homeobox D8 [Source:HGNC Symbol;Acc:HGNC:5139]	0	0	0	0	N	0.2058	1	-1.36	DOWN	N	0.284	1	-1.17	DOWN	GO:0000122,GO:0000977,GO:0000981,GO:0001228,GO:0003677,GO:0003700,GO:0005634,GO:0006355,GO:0006366,GO:0007275,GO:0008595,GO:0009952,GO:0043565,GO:0045944,GO:0048705
TBIG008179	ENSG00000128652	3232	Y	HOXD3	homeobox D3 [Source:HGNC Symbol;Acc:HGNC:5137]	0	0	0	0	N	-	-	-	-	N	-	-	-	-	GO:0000977,GO:0000978,GO:0000981,GO:0001228,GO:0003677,GO:0003700,GO:0005515,GO:0005634,GO:0005654,GO:0006351,GO:0006355,GO:0006366,GO:0007160,GO:0007219,GO:0007275,GO:0009952,GO:0010628,GO:0016235,GO:0016604,GO:0021615,GO:0030878,GO:0043565,GO:0045666,GO:0045944,GO:0048704,GO:0051216
TBIG008181	ENSG00000278500	3233	Y	AC009336.2	homeobox D4 [Source:NCBI gene;Acc:3233]	0	0	0	0	N	-	-	-	-	N	-	-	-	-	GO:0000977,GO:0001228,GO:0001501,GO:0003677,GO:0003700,GO:0005634,GO:0006355,GO:0006366,GO:0009952,GO:0033613,GO:0045944,GO:0048704
TBIG008182	ENSG00000170166	3233	Y	HOXD4	homeobox D4 [Source:HGNC Symbol;Acc:HGNC:5138]	0	0	0	0	N	-	-	-	-	N	-	-	-	-	GO:0000977,GO:0000981,GO:0001228,GO:0001501,GO:0003677,GO:0003700,GO:0005634,GO:0005654,GO:0006355,GO:0006366,GO:0007275,GO:0009952,GO:0030054,GO:0033613,GO:0043565,GO:0045944,GO:0048704
TBIG008188	ENSG00000279160	None	Y	AC009336.3	TEC	0	0	0.04	0.04	N	-	-	-	-	N	-	-	-	-	-
TBIG008203	ENSG00000279205	None	Y	AC092162.3	TEC	0	0	0	0	N	-	-	-	-	N	-	-	-	-	-
TBIG008230	ENSG00000284741	50940	Y	PDE11A	phosphodiesterase 11A [Source:NCBI gene;Acc:50940]	0	0	0	0	N	-	-	-	-	N	-	-	-	-	-
TBIG008248	ENSG00000155657	7273	Y	TTN	titin [Source:HGNC Symbol;Acc:HGNC:12403]	0	0	0	0	N	0.2182	1	-0.62	DOWN	N	0.4395	1	-0.36	DOWN	GO:0000166,GO:0000794,GO:0002020,GO:0002576,GO:0003300,GO:0004672,GO:0004674,GO:0004713,GO:0005509,GO:0005515,GO:0005516,GO:0005524,GO:0005576,GO:0005634,GO:0005737,GO:0005829,GO:0005865,GO:0006468,GO:0006936,GO:0006941,GO:0007076,GO:0008307,GO:0010628,GO:0010737,GO:0016301,GO:0016310,GO:0016740,GO:0018108,GO:0019899,GO:0019901,GO:0030018,GO:0030049,GO:0030240,GO:0030241,GO:0031430,GO:0031433,GO:…
TBIG008251	ENSG00000279598	None	Y	AC009948.5	novel transcript, antisense to titin	0	0	0	0	N	0.9989	1	-0.02	DOWN	N	1	1	0.27	UP	-
TBIG008257	ENSG00000163492	285025	Y	CCDC141	coiled-coil domain containing 141 [Source:HGNC Symbol;Acc:HGNC:26821]	0	0.03	0.03	0.06	N	0.8481	1	0.98	UP	N	0.9826	1	0.27	UP	GO:0005515,GO:0005737,GO:0005815,GO:0005856
TBIG008272	ENSG00000279559	None	Y	AC104820.1	TEC	0	0	0	0	N	-	-	-	-	N	-	-	-	-	-
TBIG008281	ENSG00000115232	3676	Y	ITGA4	integrin subunit alpha 4 [Source:HGNC Symbol;Acc:HGNC:6140]	0	0	0	0	N	1	1	0	-	N	0.8058	1	1.27	UP	GO:0001968,GO:0002687,GO:0003366,GO:0003823,GO:0005515,GO:0005886,GO:0005925,GO:0007155,GO:0007159,GO:0007160,GO:0007229,GO:0008305,GO:0009986,GO:0015026,GO:0016020,GO:0016021,GO:0019960,GO:0030183,GO:0030198,GO:0030426,GO:0034113,GO:0034446,GO:0034669,GO:0035987,GO:0043025,GO:0043113,GO:0046872,GO:0050776,GO:0050839,GO:0050900,GO:0050901,GO:0050904,GO:0060385,GO:0070062,GO:0071345,GO:0090074,GO:…
TBIG008283	ENSG00000162992	4760	Y	NEUROD1	neuronal differentiation 1 [Source:HGNC Symbol;Acc:HGNC:7762]	0	0	0	0	N	-	-	-	-	N	-	-	-	-	GO:0000978,GO:0000981,GO:0001077,GO:0001102,GO:0003326,GO:0003329,GO:0003677,GO:0003682,GO:0003690,GO:0003700,GO:0003713,GO:0005515,GO:0005622,GO:0005634,GO:0005654,GO:0005737,GO:0006355,GO:0006366,GO:0006913,GO:0007263,GO:0007275,GO:0007399,GO:0008134,GO:0009749,GO:0009952,GO:0021542,GO:0021549,GO:0022008,GO:0023019,GO:0030073,GO:0030154,GO:0030902,GO:0031018,GO:0035881,GO:0035883,GO:0042493,GO:…
TBIG008304	ENSG00000162999	142679	Y	DUSP19	dual specificity phosphatase 19 [Source:HGNC Symbol;Acc:HGNC:18894]	0	0.26	0.43	0.69	N	0.595	1	0.74	UP	N	0.6639	1	0.66	UP	GO:0004721,GO:0004725,GO:0004860,GO:0005078,GO:0005515,GO:0006469,GO:0006470,GO:0008138,GO:0008579,GO:0016311,GO:0016787,GO:0016791,GO:0030295,GO:0031435,GO:0032147,GO:0035335,GO:0043410,GO:0043507,GO:0043508,GO:0045860,GO:0046329,GO:0046330
TBIG008313	ENSG00000170396	91752	Y	ZNF804A	zinc finger protein 804A [Source:HGNC Symbol;Acc:HGNC:21711]	0	0	0.05	0.05	N	1	1	0	-	N	0.8058	1	1.27	UP	GO:0003674,GO:0003676,GO:0005634,GO:0005737,GO:0005886,GO:0010628,GO:0010975,GO:0010976,GO:0030424,GO:0030426,GO:0043025,GO:0043197,GO:0043198,GO:0046872,GO:0098793,GO:0098794,GO:1901588,GO:1902952
TBIG008331	ENSG00000163012	151112	Y	ZSWIM2	zinc finger SWIM-type containing 2 [Source:HGNC Symbol;Acc:HGNC:30990]	0	0	0	0	N	-	-	-	-	N	-	-	-	-	GO:0000209,GO:0004842,GO:0006915,GO:0008270,GO:0016740,GO:0043621,GO:0046872,GO:0061630,GO:1902043
TBIG008336	ENSG00000064989	10203	Y	CALCRL	calcitonin receptor like receptor [Source:HGNC Symbol;Acc:HGNC:16709]	0	0	0	0	N	0.7475	1	-2.02	DOWN	N	0.6338	1	-1.73	DOWN	GO:0001525,GO:0001605,GO:0001635,GO:0004888,GO:0004930,GO:0004948,GO:0005515,GO:0005737,GO:0005764,GO:0005768,GO:0005783,GO:0005886,GO:0005887,GO:0006816,GO:0007165,GO:0007166,GO:0007186,GO:0007187,GO:0007189,GO:0007507,GO:0008284,GO:0008565,GO:0015031,GO:0016020,GO:0016021,GO:0031623,GO:0045986,GO:0048661,GO:0050728,GO:0071329,GO:1903143,GO:1990406,GO:1990408,GO:1990409,GO:1990410
TBIG008338	ENSG00000003436	7035	Y	TFPI	tissue factor pathway inhibitor [Source:HGNC Symbol;Acc:HGNC:11760]	0	0.31	0.1	0.41	N	0.3539	1	-1.02	DOWN	N	0.4217	1	-0.91	DOWN	GO:0004866,GO:0004867,GO:0005576,GO:0005615,GO:0005783,GO:0005886,GO:0005901,GO:0007596,GO:0007598,GO:0007599,GO:0009986,GO:0010466,GO:0010951,GO:0016020,GO:0030195,GO:0030414,GO:0031090,GO:0031225,GO:0032355,GO:0032496,GO:0043231,GO:0071222,GO:0071347,GO:0071383
TBIG008345	ENSG00000223523	None	Y	AC092598.1	novel transcript, overlapping DIRC1	0	0	0	0	N	-	-	-	-	N	-	-	-	-	-
TBIG008346	ENSG00000174325	116093	Y	DIRC1	disrupted in renal carcinoma 1 [Source:HGNC Symbol;Acc:HGNC:15760]	0	0	0	0	N	-	-	-	-	N	-	-	-	-	-
TBIG008370	ENSG00000138379	2660	Y	MSTN	myostatin [Source:HGNC Symbol;Acc:HGNC:4223]	0	0	0	0	N	-	-	-	-	N	-	-	-	-	GO:0005102,GO:0005125,GO:0005160,GO:0005515,GO:0005576,GO:0005615,GO:0005737,GO:0007179,GO:0007517,GO:0008083,GO:0008201,GO:0009408,GO:0009629,GO:0010469,GO:0010862,GO:0014732,GO:0014741,GO:0014850,GO:0022602,GO:0033574,GO:0033673,GO:0042802,GO:0042803,GO:0042981,GO:0043403,GO:0043408,GO:0043627,GO:0045471,GO:0045662,GO:0045893,GO:0046627,GO:0046716,GO:0048468,GO:0048632,GO:0051384,GO:0051602,GO:…
TBIG008387	ENSG00000138378	6775	Y	STAT4	signal transducer and activator of transcription 4 [Source:HGNC Symbol;Acc:HGNC:11365]	0	0.19	0.04	0.23	N	0.5588	1	2.57	UP	N	1	1	0.27	UP	GO:0000981,GO:0003677,GO:0003700,GO:0005515,GO:0005634,GO:0005654,GO:0005737,GO:0005829,GO:0006355,GO:0007165,GO:0007259,GO:0019221,GO:0035722,GO:0038114,GO:0038155,GO:0042802,GO:0045944,GO:0070757
TBIG008389	ENSG00000280083	None	Y	AC079777.1	TEC	0	0	0	0	N	-	-	-	-	N	-	-	-	-	-
TBIG008400	ENSG00000144339	23671	Y	TMEFF2	transmembrane protein with EGF like and two follistatin like domains 2 [Source:HGNC Symbol;Acc:HGNC:11867]	0	0	0	0	N	-	-	-	-	N	-	-	-	-	GO:0003674,GO:0005576,GO:0016020,GO:0016021,GO:0030336,GO:0044319,GO:0045720,GO:0051497
TBIG008439	ENSG00000187944	401027	Y	C2orf66	chromosome 2 open reading frame 66 [Source:HGNC Symbol;Acc:HGNC:33809]	0	0	0	0	N	-	-	-	-	N	-	-	-	-	GO:0005576
TBIG008440	ENSG00000280176	None	Y	AC012486.1	TEC	0	0	0	0	N	-	-	-	-	N	-	-	-	-	-
TBIG008461	ENSG00000247626	92935	Y	MARS2	methionyl-tRNA synthetase 2, mitochondrial [Source:HGNC Symbol;Acc:HGNC:25133]	0	0	0	0	N	0.6526	1	-0.19	DOWN	N	0.9399	1	0.03	UP	GO:0000166,GO:0004812,GO:0004825,GO:0005524,GO:0005737,GO:0005739,GO:0005759,GO:0006412,GO:0006418,GO:0006431,GO:0016874
TBIG008462	ENSG00000152430	66037	Y	BOLL	boule homolog, RNA binding protein [Source:HGNC Symbol;Acc:HGNC:14273]	0	0	0	0	N	1	1	-0.02	DOWN	N	1	1	0.27	UP	GO:0003676,GO:0003723,GO:0003729,GO:0003730,GO:0005515,GO:0005737,GO:0006417,GO:0007275,GO:0007281,GO:0007283,GO:0008494,GO:0030154,GO:0045948,GO:0051321
TBIG008487	ENSG00000244301	None	Y	AOX3P	aldehyde oxidase 3, pseudogene [Source:HGNC Symbol;Acc:HGNC:19049]	0	0	0	0	N	-	-	-	-	N	-	-	-	-	-
TBIG008488	ENSG00000284084	None	Y	AOX3P-AOX2P	AOX3P-AOX2P readthrough, transcribed pseudogene [Source:HGNC Symbol;Acc:HGNC:53766]	0	0	0	0	N	-	-	-	-	N	-	-	-	-	-
TBIG008490	ENSG00000243478	107161151	Y	AOX2P	aldehyde oxidase 2 pseudogene [Source:HGNC Symbol;Acc:HGNC:18450]	0	0	0	0	N	0.9989	1	-0.02	DOWN	N	1	1	0.27	UP	-
TBIG008599	ENSG00000178562	940	Y	CD28	CD28 molecule [Source:HGNC Symbol;Acc:HGNC:1653]	0	0	0	0	N	-	-	-	-	N	-	-	-	-	GO:0001772,GO:0002020,GO:0002863,GO:0005070,GO:0005515,GO:0005829,GO:0005886,GO:0005887,GO:0006955,GO:0006959,GO:0007166,GO:0009897,GO:0009986,GO:0010628,GO:0010629,GO:0014068,GO:0015026,GO:0016020,GO:0016021,GO:0019901,GO:0031295,GO:0032733,GO:0032753,GO:0042089,GO:0042102,GO:0042110,GO:0042802,GO:0043066,GO:0045060,GO:0045066,GO:0045070,GO:0045086,GO:0045589,GO:0045727,GO:0045840,GO:0045944,GO:…
TBIG008603	ENSG00000163599	1493	Y	CTLA4	cytotoxic T-lymphocyte associated protein 4 [Source:HGNC Symbol;Acc:HGNC:2505]	0	0	0	0	N	-	-	-	-	N	-	-	-	-	GO:0002250,GO:0002376,GO:0005515,GO:0005794,GO:0005886,GO:0005887,GO:0006955,GO:0006974,GO:0009897,GO:0016020,GO:0016021,GO:0030889,GO:0031295,GO:0042130,GO:0043065,GO:0045334,GO:0045589,GO:0045590,GO:0048471,GO:0050777,GO:0050853,GO:0098636
TBIG008644	ENSG00000235118	200726	Y	FAM237A	family with sequence similarity 237 member A [Source:HGNC Symbol;Acc:HGNC:52388]	0	0	0	0	N	-	-	-	-	N	-	-	-	-	GO:0016020,GO:0016021
TBIG008645	ENSG00000232125	391475	Y	DYTN	dystrotelin [Source:HGNC Symbol;Acc:HGNC:23279]	0	0	0	0	N	-	-	-	-	N	-	-	-	-	GO:0005886,GO:0008270,GO:0016020,GO:0046872
TBIG008684	ENSG00000229150	None	Y	CRYGEP	crystallin gamma E, pseudogene [Source:HGNC Symbol;Acc:HGNC:2412]	0	0	0	0	N	-	-	-	-	N	-	-	-	-	-
TBIG008685	ENSG00000118231	1421	Y	CRYGD	crystallin gamma D [Source:HGNC Symbol;Acc:HGNC:2411]	0	0	0	0	N	-	-	-	-	N	-	-	-	-	GO:0002088,GO:0005212,GO:0005515,GO:0005634,GO:0005737,GO:0007601,GO:0034614,GO:0050896,GO:0070306
TBIG008688	ENSG00000182187	1419	Y	CRYGB	crystallin gamma B [Source:HGNC Symbol;Acc:HGNC:2409]	0	0	0	0	N	-	-	-	-	N	-	-	-	-	GO:0001654,GO:0002088,GO:0005212,GO:0005575,GO:0005634,GO:0005737,GO:0007601,GO:0070307,GO:0070309
TBIG008689	ENSG00000168582	1418	Y	CRYGA	crystallin gamma A [Source:HGNC Symbol;Acc:HGNC:2408]	0	0	0	0	N	-	-	-	-	N	-	-	-	-	GO:0001654,GO:0002088,GO:0005212,GO:0005575,GO:0007601
TBIG008690	ENSG00000188674	389073	Y	C2orf80	chromosome 2 open reading frame 80 [Source:HGNC Symbol;Acc:HGNC:34352]	0	0	0	0	N	-	-	-	-	N	-	-	-	-	-
TBIG008697	ENSG00000144407	5746	Y	PTH2R	parathyroid hormone 2 receptor [Source:HGNC Symbol;Acc:HGNC:9609]	0	0	0	0	N	-	-	-	-	N	-	-	-	-	GO:0004888,GO:0004930,GO:0004991,GO:0005515,GO:0005886,GO:0005887,GO:0007165,GO:0007166,GO:0007186,GO:0008528,GO:0016020,GO:0016021,GO:0017046,GO:0120162
TBIG008709	ENSG00000144406	285175	Y	UNC80	unc-80 homolog, NALCN channel complex subunit [Source:HGNC Symbol;Acc:HGNC:26582]	0	0	0	0	N	0.9989	1	-0.02	DOWN	N	1	1	0.27	UP	GO:0005886,GO:0016020,GO:0016021,GO:0034220
TBIG008717	ENSG00000115361	33	Y	ACADL	acyl-CoA dehydrogenase long chain [Source:HGNC Symbol;Acc:HGNC:88]	0	0	0	0	N	0.8444	1	-0.28	DOWN	N	0.54	1	-0.85	DOWN	GO:0000062,GO:0001659,GO:0003995,GO:0004466,GO:0005739,GO:0005759,GO:0006629,GO:0006631,GO:0006635,GO:0016401,GO:0016491,GO:0016627,GO:0019254,GO:0031966,GO:0033539,GO:0042413,GO:0042758,GO:0044242,GO:0045717,GO:0046322,GO:0050660,GO:0051289,GO:0055114,GO:0090181,GO:0120162
TBIG008719	ENSG00000168530	4632	Y	MYL1	myosin light chain 1 [Source:HGNC Symbol;Acc:HGNC:7582]	0	0	0	0	N	-	-	-	-	N	-	-	-	-	GO:0005509,GO:0005829,GO:0005859,GO:0006936,GO:0008307,GO:0016459,GO:0030016,GO:0030017,GO:0030049,GO:0043292,GO:0060048
TBIG008731	ENSG00000273118	None	Y	AC093865.1	novel transcript, sense overlapping IKZF2	0	0	0	0	N	-	-	-	-	N	-	-	-	-	-
TBIG008746	ENSG00000174453	402117	Y	VWC2L	von Willebrand factor C domain containing protein 2 like [Source:HGNC Symbol;Acc:HGNC:37203]	0	0	0	0	N	-	-	-	-	N	-	-	-	-	GO:0005515,GO:0005576,GO:0005615,GO:0007275,GO:0030054,GO:0030514,GO:0032281,GO:0045202,GO:0045666
TBIG008771	ENSG00000163449	92691	Y	TMEM169	transmembrane protein 169 [Source:HGNC Symbol;Acc:HGNC:25130]	0	0	0	0	N	-	-	-	-	N	-	-	-	-	GO:0016020,GO:0016021
TBIG008797	ENSG00000118245	7141	Y	TNP1	transition protein 1 [Source:HGNC Symbol;Acc:HGNC:11951]	0	0	0	0	N	-	-	-	-	N	-	-	-	-	GO:0000012,GO:0000786,GO:0000788,GO:0001673,GO:0003677,GO:0005515,GO:0005634,GO:0005694,GO:0006337,GO:0006338,GO:0006342,GO:0007275,GO:0007283,GO:0007286,GO:0007289,GO:0007290,GO:0010954,GO:0019953,GO:0030154,GO:0030317,GO:0035042,GO:0035093,GO:0045892
TBIG008813	ENSG00000229754	None	Y	CXCR2P1	C-X-C motif chemokine receptor 2 pseudogene 1 [Source:HGNC Symbol;Acc:HGNC:6028]	0	0	0	0	N	-	-	-	-	N	-	-	-	-	-
TBIG008814	ENSG00000180871	3579	Y	CXCR2	C-X-C motif chemokine receptor 2 [Source:HGNC Symbol;Acc:HGNC:6027]	0	0.03	0.03	0.06	N	1	1	-0.02	DOWN	N	0.9826	1	0.27	UP	GO:0002407,GO:0002438,GO:0002690,GO:0004918,GO:0004930,GO:0004950,GO:0005515,GO:0005622,GO:0005623,GO:0005886,GO:0005887,GO:0006935,GO:0006954,GO:0006955,GO:0006968,GO:0007165,GO:0007166,GO:0007186,GO:0007200,GO:0007204,GO:0008284,GO:0009897,GO:0009986,GO:0010666,GO:0016020,GO:0016021,GO:0016493,GO:0016494,GO:0019722,GO:0019956,GO:0019957,GO:0019959,GO:0030593,GO:0030667,GO:0030901,GO:0031623,GO:…
TBIG008815	ENSG00000163464	3577	Y	CXCR1	C-X-C motif chemokine receptor 1 [Source:HGNC Symbol;Acc:HGNC:6026]	0	0	0	0	N	-	-	-	-	N	-	-	-	-	GO:0002407,GO:0004918,GO:0004930,GO:0004950,GO:0005886,GO:0006935,GO:0006955,GO:0007165,GO:0007166,GO:0007186,GO:0007204,GO:0009897,GO:0016020,GO:0016021,GO:0016493,GO:0016494,GO:0019722,GO:0019956,GO:0019957,GO:0019959,GO:0030593,GO:0030667,GO:0031623,GO:0038112,GO:0043312,GO:0060326,GO:0070098
TBIG008827	ENSG00000158428	375307	Y	CATIP	ciliogenesis associated TTC17 interacting protein [Source:HGNC Symbol;Acc:HGNC:25062]	0	0.12	0.14	0.26	N	1	1	-0.02	DOWN	N	0.8058	1	1.27	UP	GO:0005515,GO:0005634,GO:0005737,GO:0005856,GO:0005886,GO:0015629,GO:0016020,GO:0030030,GO:0030041,GO:0044782
TBIG008829	ENSG00000018280	6556	Y	SLC11A1	solute carrier family 11 member 1 [Source:HGNC Symbol;Acc:HGNC:10907]	0	0.15	0	0.15	N	1	1	-0.02	DOWN	N	1	1	0	-	GO:0001818,GO:0001819,GO:0002309,GO:0002369,GO:0002606,GO:0002827,GO:0003674,GO:0005384,GO:0005575,GO:0005764,GO:0005770,GO:0005886,GO:0005887,GO:0006811,GO:0006826,GO:0006828,GO:0006876,GO:0006879,GO:0006909,GO:0006954,GO:0006955,GO:0007035,GO:0009617,GO:0010008,GO:0010628,GO:0015086,GO:0015707,GO:0016020,GO:0016021,GO:0019730,GO:0030001,GO:0030670,GO:0031902,GO:0032147,GO:0032496,GO:0032623,GO:…
TBIG008833	ENSG00000127831	7429	Y	VIL1	villin 1 [Source:HGNC Symbol;Acc:HGNC:12690]	0	0	0	0	N	1	1	-0.02	DOWN	N	0.9826	1	0.27	UP	GO:0001726,GO:0001951,GO:0003779,GO:0005509,GO:0005515,GO:0005546,GO:0005737,GO:0005856,GO:0005886,GO:0005902,GO:0005903,GO:0006915,GO:0007010,GO:0007173,GO:0008360,GO:0009617,GO:0010634,GO:0030027,GO:0030041,GO:0030042,GO:0030175,GO:0030335,GO:0030836,GO:0030855,GO:0032233,GO:0032432,GO:0032433,GO:0032532,GO:0035727,GO:0035729,GO:0040018,GO:0042802,GO:0042803,GO:0042995,GO:0043027,GO:0043154,GO:…
TBIG008847	ENSG00000115592	53632	Y	PRKAG3	protein kinase AMP-activated non-catalytic subunit gamma 3 [Source:HGNC Symbol;Acc:HGNC:9387]	0	0	0	0	N	-	-	-	-	N	-	-	-	-	GO:0000166,GO:0004679,GO:0005524,GO:0005615,GO:0005654,GO:0005829,GO:0005978,GO:0006096,GO:0006468,GO:0006629,GO:0006631,GO:0006633,GO:0007050,GO:0014873,GO:0016236,GO:0016301,GO:0016310,GO:0019901,GO:0031588,GO:0032559,GO:0035556,GO:0071900
TBIG008856	ENSG00000171450	8941	Y	CDK5R2	cyclin dependent kinase 5 regulatory subunit 2 [Source:HGNC Symbol;Acc:HGNC:1776]	0	0	0	0	N	0.5964	1	0.65	UP	N	0.9251	1	-0.23	DOWN	GO:0000079,GO:0001764,GO:0003779,GO:0005737,GO:0005886,GO:0008289,GO:0016020,GO:0016533,GO:0016534,GO:0021549,GO:0021722,GO:0021766,GO:0021819,GO:0030426,GO:0043005,GO:0045860,GO:0045956,GO:0071902
TBIG008858	ENSG00000163497	54738	Y	FEV	FEV, ETS transcription factor [Source:HGNC Symbol;Acc:HGNC:18562]	0	0	0	0	N	-	-	-	-	N	-	-	-	-	GO:0000981,GO:0003677,GO:0003700,GO:0003714,GO:0005634,GO:0006355,GO:0006357,GO:0006366,GO:0007275,GO:0007399,GO:0010628,GO:0016607,GO:0030154,GO:0042551,GO:0043565,GO:0048665,GO:1903507
TBIG008885	ENSG00000182698	389075	Y	RESP18	regulated endocrine specific protein 18 [Source:HGNC Symbol;Acc:HGNC:33762]	0	0	0	0	N	-	-	-	-	N	-	-	-	-	GO:0005783,GO:0005794,GO:0031410
TBIG008891	ENSG00000280323	None	Y	AC053503.6	TEC	0	0	0	0	N	-	-	-	-	N	-	-	-	-	-
TBIG008895	ENSG00000144591	29926	Y	GMPPA	GDP-mannose pyrophosphorylase A [Source:HGNC Symbol;Acc:HGNC:22923]	0	0	0	0	N	0.7162	1	0.13	UP	N	0.9062	1	0.04	UP	GO:0005515,GO:0005737,GO:0009058,GO:0016740,GO:0016779,GO:0070062
TBIG008896	ENSG00000072182	55515	Y	ASIC4	acid sensing ion channel subunit family member 4 [Source:HGNC Symbol;Acc:HGNC:21263]	0	0	0	0	N	-	-	-	-	N	-	-	-	-	GO:0001662,GO:0005216,GO:0005272,GO:0005887,GO:0006811,GO:0006814,GO:0015081,GO:0016020,GO:0016021,GO:0034220,GO:0035725
TBIG008939	ENSG00000124003	116255	Y	MOGAT1	monoacylglycerol O-acyltransferase 1 [Source:HGNC Symbol;Acc:HGNC:18210]	0	0.09	0	0.09	N	0.8481	1	0.98	UP	N	0.9826	1	0.27	UP	GO:0003846,GO:0004144,GO:0005783,GO:0005789,GO:0006071,GO:0006629,GO:0006651,GO:0016020,GO:0016021,GO:0016740,GO:0016746,GO:0016747,GO:0019432
TBIG008965	ENSG00000283428	None	Y	CCDC195	coiled-coil domain containing 195 [Source:HGNC Symbol;Acc:HGNC:53441]	0	0	0	0	N	-	-	-	-	N	-	-	-	-	-
TBIG008971	ENSG00000279015	None	Y	AC016717.3	TEC	0	0	0	0	N	-	-	-	-	N	-	-	-	-	-
TBIG008981	ENSG00000169031	1285	Y	COL4A3	collagen type IV alpha 3 chain [Source:HGNC Symbol;Acc:HGNC:2204]	0	0	0	0	N	1	1	0.09	UP	N	0.9077	1	0.27	UP	GO:0005178,GO:0005198,GO:0005201,GO:0005515,GO:0005576,GO:0005581,GO:0005587,GO:0005604,GO:0005615,GO:0005783,GO:0005788,GO:0006919,GO:0007155,GO:0007166,GO:0007605,GO:0008015,GO:0008191,GO:0008283,GO:0008285,GO:0009749,GO:0010951,GO:0016525,GO:0030020,GO:0030198,GO:0031012,GO:0032836,GO:0038063,GO:0043231,GO:0062023,GO:0072577
TBIG008984	ENSG00000168955	79853	Y	TM4SF20	transmembrane 4 L six family member 20 [Source:HGNC Symbol;Acc:HGNC:26230]	0	0	0	0	N	-	-	-	-	N	-	-	-	-	GO:0005783,GO:0005789,GO:0005886,GO:0005925,GO:0016020,GO:0016021,GO:0045861
TBIG008985	ENSG00000284629	None	Y	SCYGR1	small cysteine and glycine repeat containing 1 [Source:HGNC Symbol;Acc:HGNC:34218]	0	0	0	0	N	-	-	-	-	N	-	-	-	-	-
TBIG008989	ENSG00000284643	None	Y	SCYGR2	small cysteine and glycine repeat containing 2 [Source:HGNC Symbol;Acc:HGNC:34220]	0	0	0	0	N	-	-	-	-	N	-	-	-	-	-
TBIG008991	ENSG00000042304	56918	Y	C2orf83	chromosome 2 open reading frame 83 [Source:HGNC Symbol;Acc:HGNC:25344]	0	0	0	0	N	-	-	-	-	N	-	-	-	-	GO:0005886,GO:0015234,GO:0016021,GO:0035461,GO:0051180,GO:0055085,GO:0071934,GO:0090482
TBIG008992	ENSG00000284704	None	Y	SCYGR3	small cysteine and glycine repeat containing 3 [Source:HGNC Symbol;Acc:HGNC:34222]	0	0	0	0	N	-	-	-	-	N	-	-	-	-	-
TBIG008994	ENSG00000284631	None	Y	SCYGR4	small cysteine and glycine repeat containing 4 [Source:HGNC Symbol;Acc:HGNC:34223]	0	0	0	0	N	-	-	-	-	N	-	-	-	-	-
TBIG008995	ENSG00000284667	None	Y	SCYGR5	small cysteine and glycine repeat containing 5 [Source:HGNC Symbol;Acc:HGNC:34224]	0	0	0	0	N	-	-	-	-	N	-	-	-	-	-
TBIG008997	ENSG00000284725	None	Y	SCYGR6	small cysteine and glycine repeat containing 6 [Source:HGNC Symbol;Acc:HGNC:34225]	0	0	0	0	N	-	-	-	-	N	-	-	-	-	-
TBIG008998	ENSG00000284718	None	Y	SCYGR7	small cysteine and glycine repeat containing 7 [Source:HGNC Symbol;Acc:HGNC:34226]	0	0	0	0	N	-	-	-	-	N	-	-	-	-	-
TBIG008999	ENSG00000284635	None	Y	SCYGR8	small cysteine and glycine repeat containing 8 [Source:HGNC Symbol;Acc:HGNC:34227]	0	0	0	0	N	-	-	-	-	N	-	-	-	-	-
TBIG009007	ENSG00000153820	80309	Y	SPHKAP	SPHK1 interactor, AKAP domain containing [Source:HGNC Symbol;Acc:HGNC:30619]	0	0	0	0	N	-	-	-	-	N	-	-	-	-	GO:0005515,GO:0005737,GO:0005739,GO:0010738,GO:0051018
TBIG009025	ENSG00000163053	151473	Y	SLC16A14	solute carrier family 16 member 14 [Source:HGNC Symbol;Acc:HGNC:26417]	0	0.02	0	0.02	N	1	1	-0.02	DOWN	N	1	1	0.27	UP	GO:0005886,GO:0005887,GO:0008028,GO:0015293,GO:0015718,GO:0016020,GO:0016021,GO:0055085
TBIG009032	ENSG00000279964	None	Y	AC009949.1	TEC	0	0.05	0	0.05	N	1	1	-0.02	DOWN	N	1	1	0	-	-
TBIG009052	ENSG00000173699	130560	Y	SPATA3	spermatogenesis associated 3 [Source:HGNC Symbol;Acc:HGNC:17884]	0	0	0	0	N	-	-	-	-	N	-	-	-	-	GO:0003674,GO:0005575,GO:0016020,GO:0016021
TBIG009054	ENSG00000261829	None	Y	AC009407.1	novel transcript	0	0	0	0	N	-	-	-	-	N	-	-	-	-	-
TBIG009074	ENSG00000171596	10316	Y	NMUR1	neuromedin U receptor 1 [Source:HGNC Symbol;Acc:HGNC:4518]	0	0.05	0.03	0.08	N	1	1	0.98	UP	N	0.9586	1	1.27	UP	GO:0001607,GO:0004930,GO:0005622,GO:0005886,GO:0005887,GO:0006816,GO:0006821,GO:0006939,GO:0007165,GO:0007186,GO:0007200,GO:0007202,GO:0007218,GO:0008188,GO:0016020,GO:0016021,GO:0019722,GO:0042924,GO:0048016
TBIG009077	ENSG00000177673	165100	Y	TEX44	testis expressed 44 [Source:HGNC Symbol;Acc:HGNC:28563]	0	0	0	0	N	-	-	-	-	N	-	-	-	-	GO:0005515,GO:0005737
TBIG009123	ENSG00000115488	4759	Y	NEU2	neuraminidase 2 [Source:HGNC Symbol;Acc:HGNC:7759]	0	0	0	0	N	0.9989	1	-0.02	DOWN	N	1	1	0.27	UP	GO:0004308,GO:0005515,GO:0005737,GO:0005829,GO:0005975,GO:0006629,GO:0006687,GO:0006689,GO:0008152,GO:0009313,GO:0016042,GO:0016787,GO:0016798,GO:0043231,GO:0051692,GO:0052794,GO:0052795,GO:0052796,GO:1902494
TBIG009124	ENSG00000168918	3635	Y	INPP5D	inositol polyphosphate-5-phosphatase D [Source:HGNC Symbol;Acc:HGNC:6079]	0	0	0	0	N	1	1	0	-	N	0.9826	1	0.27	UP	GO:0002376,GO:0004445,GO:0005515,GO:0005737,GO:0005829,GO:0005856,GO:0005886,GO:0006661,GO:0006796,GO:0006915,GO:0007165,GO:0008340,GO:0009968,GO:0016020,GO:0016064,GO:0016314,GO:0016787,GO:0017124,GO:0019221,GO:0030853,GO:0030889,GO:0034485,GO:0035556,GO:0043065,GO:0043647,GO:0045121,GO:0045409,GO:0045579,GO:0045621,GO:0045648,GO:0045656,GO:0045659,GO:0045671,GO:0045779,GO:0046856,GO:0050777,GO:…
TBIG009129	ENSG00000130561	6295	Y	SAG	S-antigen visual arrestin [Source:HGNC Symbol;Acc:HGNC:10521]	0	0.2	0	0.2	N	1	1	-0.02	DOWN	N	1	1	0	-	GO:0001750,GO:0001917,GO:0002046,GO:0004864,GO:0005829,GO:0007165,GO:0007166,GO:0016020,GO:0016056,GO:0022400,GO:0032515,GO:0042995,GO:0051219
TBIG009137	ENSG00000242366	54576	Y	UGT1A8	UDP glucuronosyltransferase family 1 member A8 [Source:HGNC Symbol;Acc:HGNC:12540]	0	0.01	0	0.01	N	-	-	-	-	N	-	-	-	-	GO:0001972,GO:0004857,GO:0005496,GO:0005504,GO:0005783,GO:0005789,GO:0006631,GO:0008194,GO:0008202,GO:0009804,GO:0015020,GO:0016020,GO:0016021,GO:0016740,GO:0016757,GO:0016758,GO:0042573,GO:0042803,GO:0043086,GO:0043231,GO:0045922,GO:0045939,GO:0046982,GO:0051552,GO:0052696,GO:0052697
TBIG009138	ENSG00000242515	54575	Y	UGT1A10	UDP glucuronosyltransferase family 1 member A10 [Source:HGNC Symbol;Acc:HGNC:12531]	0	0.08	0	0.08	N	-	-	-	-	N	-	-	-	-	GO:0005080,GO:0005783,GO:0005789,GO:0008194,GO:0015020,GO:0016020,GO:0016021,GO:0016740,GO:0016757,GO:0016758,GO:0042803,GO:0043231,GO:0046982,GO:0051552,GO:0052695,GO:0052696,GO:0052697
TBIG009140	ENSG00000241119	54600	Y	UGT1A9	UDP glucuronosyltransferase family 1 member A9 [Source:HGNC Symbol;Acc:HGNC:12541]	0	0	0	0	N	-	-	-	-	N	-	-	-	-	GO:0001972,GO:0005783,GO:0005789,GO:0006805,GO:0008194,GO:0015020,GO:0016020,GO:0016021,GO:0016740,GO:0016757,GO:0016758,GO:0019216,GO:0042573,GO:0042803,GO:0043231,GO:0046982,GO:0051552,GO:0052695,GO:0052696,GO:0052697
TBIG009144	ENSG00000240224	54579	Y	UGT1A5	UDP glucuronosyltransferase family 1 member A5 [Source:HGNC Symbol;Acc:HGNC:12537]	0	0	0	0	N	-	-	-	-	N	-	-	-	-	GO:0005783,GO:0005789,GO:0008194,GO:0015020,GO:0016020,GO:0016021,GO:0016740,GO:0016757,GO:0016758,GO:0043231,GO:0052696,GO:0052697
TBIG009145	ENSG00000244474	54657	Y	UGT1A4	UDP glucuronosyltransferase family 1 member A4 [Source:HGNC Symbol;Acc:HGNC:12536]	0	0	0	0	N	-	-	-	-	N	-	-	-	-	GO:0005783,GO:0005789,GO:0006789,GO:0008194,GO:0015020,GO:0016020,GO:0016021,GO:0016740,GO:0016757,GO:0016758,GO:0042167,GO:0042803,GO:0043231,GO:0046982,GO:0052695,GO:0052696,GO:0052697
TBIG009147	ENSG00000243135	54659	Y	UGT1A3	UDP glucuronosyltransferase family 1 member A3 [Source:HGNC Symbol;Acc:HGNC:12535]	0	0	0	0	N	-	-	-	-	N	-	-	-	-	GO:0001972,GO:0005783,GO:0005789,GO:0008194,GO:0015020,GO:0016020,GO:0016021,GO:0016740,GO:0016757,GO:0016758,GO:0042573,GO:0042803,GO:0043231,GO:0046982,GO:0052695,GO:0052696,GO:0052697
TBIG009149	ENSG00000227802	414061	Y	DNAJB3	DnaJ heat shock protein family (Hsp40) member B3 [Source:HGNC Symbol;Acc:HGNC:32397]	0	0	0	0	N	-	-	-	-	N	-	-	-	-	-
TBIG009152	ENSG00000178836	100286922	Y	AC114812.1	DnaJ heat shock protein family (Hsp40) member B3 pseudogene [Source:NCBI gene;Acc:100286922]	0	0	0	0	N	-	-	-	-	N	-	-	-	-	-
TBIG009158	ENSG00000144481	79054	Y	TRPM8	transient receptor potential cation channel subfamily M member 8 [Source:HGNC Symbol;Acc:HGNC:17961]	0	0.03	0	0.03	N	0.703	1	1.57	UP	N	0.9826	1	0.27	UP	GO:0005216,GO:0005262,GO:0005515,GO:0005783,GO:0005789,GO:0005886,GO:0006811,GO:0006812,GO:0006816,GO:0006874,GO:0009266,GO:0009409,GO:0009897,GO:0016020,GO:0016021,GO:0016048,GO:0034220,GO:0042803,GO:0045121,GO:0050896,GO:0050951,GO:0050955,GO:0051289,GO:0055085,GO:0070207,GO:0070588,GO:0120162
TBIG009160	ENSG00000072080	6694	Y	SPP2	secreted phosphoprotein 2 [Source:HGNC Symbol;Acc:HGNC:11256]	0	0	0	0	N	-	-	-	-	N	-	-	-	-	GO:0001501,GO:0002576,GO:0004866,GO:0005576,GO:0005788,GO:0010951,GO:0031089,GO:0043687,GO:0044267,GO:0046849,GO:0062023
TBIG009161	ENSG00000279218	None	Y	AC006037.2	TEC	0	0	0	0	N	-	-	-	-	N	-	-	-	-	-
TBIG009185	ENSG00000182177	401036	Y	ASB18	ankyrin repeat and SOCS box containing 18 [Source:HGNC Symbol;Acc:HGNC:19770]	0	0	0	0	N	0.6962	1	-1.6	DOWN	N	0.9223	1	-1.31	DOWN	GO:0005829,GO:0016020,GO:0016021,GO:0016567,GO:0035556,GO:0043687
TBIG009205	ENSG00000071677	51052	Y	PRLH	prolactin releasing hormone [Source:HGNC Symbol;Acc:HGNC:17945]	0	0	0	0	N	-	-	-	-	N	-	-	-	-	GO:0001894,GO:0002021,GO:0002023,GO:0005179,GO:0005184,GO:0005576,GO:0005737,GO:0006112,GO:0006629,GO:0007186,GO:0007631,GO:0009749,GO:0010469,GO:0031861,GO:0032868,GO:0040014,GO:0042755,GO:0043434,GO:0045444,GO:0048483
TBIG009210	ENSG00000177483	375316	Y	RBM44	RNA binding motif protein 44 [Source:HGNC Symbol;Acc:HGNC:24756]	0	0.09	0.14	0.23	N	0.3837	1	2.57	UP	N	0.5127	1	2.27	UP	GO:0003676,GO:0003723,GO:0005737,GO:0042803,GO:0045171
TBIG009224	ENSG00000144485	55502	Y	HES6	hes family bHLH transcription factor 6 [Source:HGNC Symbol;Acc:HGNC:18254]	0	0	0	0	N	0.0446	1	1.2	UP	N	0.8637	1	0.14	UP	GO:0000122,GO:0000977,GO:0000981,GO:0001078,GO:0001227,GO:0001756,GO:0003677,GO:0003700,GO:0003712,GO:0003714,GO:0005634,GO:0005667,GO:0006351,GO:0006355,GO:0006357,GO:0007219,GO:0007275,GO:0007399,GO:0008134,GO:0030154,GO:0043565,GO:0046983,GO:0050767,GO:1990837
TBIG009237	ENSG00000233608	117581	Y	TWIST2	twist family bHLH transcription factor 2 [Source:HGNC Symbol;Acc:HGNC:20670]	0	0	0	0	N	-	-	-	-	N	-	-	-	-	GO:0003677,GO:0005515,GO:0005634,GO:0005730,GO:0005737,GO:0007275,GO:0030154,GO:0030335,GO:0043066,GO:0045668,GO:0045892,GO:0046983
TBIG009251	ENSG00000182083	389090	Y	OR6B2	olfactory receptor family 6 subfamily B member 2 [Source:HGNC Symbol;Acc:HGNC:15041]	0	0	0	0	N	-	-	-	-	N	-	-	-	-	GO:0004930,GO:0004984,GO:0005549,GO:0005886,GO:0007165,GO:0007186,GO:0007608,GO:0016020,GO:0016021,GO:0050896,GO:0050911
TBIG009252	ENSG00000178586	150681	Y	OR6B3	olfactory receptor family 6 subfamily B member 3 [Source:HGNC Symbol;Acc:HGNC:15042]	0	0	0	0	N	-	-	-	-	N	-	-	-	-	GO:0004930,GO:0004984,GO:0005549,GO:0005886,GO:0007165,GO:0007186,GO:0007608,GO:0016020,GO:0016021,GO:0050896,GO:0050911
TBIG009271	ENSG00000184945	375318	Y	AQP12A	aquaporin 12A [Source:HGNC Symbol;Acc:HGNC:19941]	0	0.1	0	0.1	N	1	1	-0.02	DOWN	N	1	1	0	-	GO:0005886,GO:0006833,GO:0015250,GO:0015267,GO:0016020,GO:0016021,GO:0055085
TBIG009312	ENSG00000188011	285093	Y	RTP5	receptor transporter protein 5 (putative) [Source:HGNC Symbol;Acc:HGNC:26585]	0	0	0	0	N	-	-	-	-	N	-	-	-	-	GO:0001580,GO:0005515,GO:0005622,GO:0006612,GO:0009986,GO:0016020,GO:0016021,GO:0031849,GO:0051205
TBIG009314	ENSG00000216921	285095	Y	AC131097.2	uncharacterized LOC285095 [Source:NCBI gene;Acc:285095]	0	0	0	0	N	0.703	1	1.57	UP	N	0.646	1	1.86	UP	-
TBIG009316	ENSG00000280119	None	Y	AC093642.2	TEC	0	0	0	0	N	0.703	1	1.57	UP	N	0.9826	1	0.27	UP	-
TBIG009327	ENSG00000134121	10752	Y	CHL1	cell adhesion molecule L1 like [Source:HGNC Symbol;Acc:HGNC:1939]	0	0	0	0	N	-	-	-	-	N	-	-	-	-	GO:0001764,GO:0002020,GO:0005576,GO:0005886,GO:0007155,GO:0007165,GO:0007275,GO:0007399,GO:0007411,GO:0008344,GO:0016020,GO:0016021,GO:0030154,GO:0030425,GO:0031175,GO:0035640,GO:0043524,GO:0045177,GO:0050890,GO:0070062
TBIG009336	ENSG00000134115	27255	Y	CNTN6	contactin 6 [Source:HGNC Symbol;Acc:HGNC:2176]	0	0	0	0	N	-	-	-	-	N	-	-	-	-	GO:0005112,GO:0005886,GO:0007155,GO:0007156,GO:0007219,GO:0007399,GO:0007411,GO:0007417,GO:0016020,GO:0016021,GO:0022008,GO:0030182,GO:0030424,GO:0031225,GO:0045747,GO:0070593,GO:0098632
TBIG009343	ENSG00000144619	152330	Y	CNTN4	contactin 4 [Source:HGNC Symbol;Acc:HGNC:2174]	0	0	0	0	N	-	-	-	-	N	-	-	-	-	GO:0005576,GO:0005886,GO:0007155,GO:0007156,GO:0007158,GO:0007399,GO:0007409,GO:0007411,GO:0007413,GO:0007420,GO:0016020,GO:0030424,GO:0031175,GO:0031225,GO:0045665,GO:0048167,GO:0070593,GO:0098632
TBIG009348	ENSG00000091181	3568	Y	IL5RA	interleukin 5 receptor subunit alpha [Source:HGNC Symbol;Acc:HGNC:6017]	0	0	0	0	N	1	1	-0.02	DOWN	N	1	1	0	-	GO:0000165,GO:0002437,GO:0004713,GO:0004896,GO:0004914,GO:0005088,GO:0005515,GO:0005615,GO:0005622,GO:0005886,GO:0007165,GO:0008283,GO:0009897,GO:0016020,GO:0016021,GO:0018108,GO:0019221,GO:0019955,GO:0032674,GO:0038043,GO:0043235,GO:0071310
TBIG009383	ENSG00000196277	2917	Y	GRM7	glutamate metabotropic receptor 7 [Source:HGNC Symbol;Acc:HGNC:4599]	0	0	0	0	N	0.8481	1	0.98	UP	N	1	1	0	-	GO:0001642,GO:0004930,GO:0005246,GO:0005886,GO:0005887,GO:0005938,GO:0007165,GO:0007186,GO:0007196,GO:0007216,GO:0007268,GO:0007605,GO:0008066,GO:0010855,GO:0014050,GO:0016020,GO:0016021,GO:0030424,GO:0030425,GO:0031279,GO:0032279,GO:0042734,GO:0043198,GO:0043235,GO:0045211,GO:0048786,GO:0050896,GO:0051966,GO:0070905
TBIG009392	ENSG00000071282	29995	Y	LMCD1	LIM and cysteine rich domains 1 [Source:HGNC Symbol;Acc:HGNC:6633]	0	0	0	0	N	0.4338	1	0.67	UP	N	0.7904	1	-0.31	DOWN	GO:0000122,GO:0003714,GO:0005634,GO:0005654,GO:0005737,GO:0008270,GO:0010611,GO:0044267,GO:0046872,GO:0070886
TBIG009395	ENSG00000215160	None	Y	OR7E122P	olfactory receptor family 7 subfamily E member 122 pseudogene [Source:HGNC Symbol;Acc:HGNC:15050]	0	0	0	0	N	-	-	-	-	N	-	-	-	-	-
TBIG009411	ENSG00000156959	375323	Y	LHFPL4	LHFPL tetraspan subfamily member 4 [Source:HGNC Symbol;Acc:HGNC:29568]	0	0	0	0	N	-	-	-	-	N	-	-	-	-	GO:0016020,GO:0016021,GO:0043113,GO:0045211
TBIG009424	ENSG00000187288	63924	Y	CIDEC	cell death inducing DFFA like effector c [Source:HGNC Symbol;Acc:HGNC:24229]	0	0.15	0.37	0.52	N	-	-	-	-	N	-	-	-	-	GO:0003674,GO:0005622,GO:0005634,GO:0005783,GO:0005811,GO:0005829,GO:0006915,GO:0034389,GO:0097194
TBIG009442	ENSG00000163705	115795	Y	FANCD2OS	FANCD2 opposite strand [Source:HGNC Symbol;Acc:HGNC:28623]	0	0	0	0	N	0.8723	1	1.57	UP	N	1	1	0.27	UP	-
TBIG009447	ENSG00000272410	None	Y	AC022384.1	novel transcript	0	1.68	1.17	2.85	N	-	-	-	-	N	-	-	-	-	GO:0006259,GO:0016788,GO:0016888
TBIG009449	ENSG00000157017	51738	Y	GHRL	ghrelin and obestatin prepropeptide [Source:HGNC Symbol;Acc:HGNC:18129]	0	0	0	0	N	0.7959	1	-1.02	DOWN	N	0.9964	1	-0.31	DOWN	GO:0000187,GO:0001664,GO:0001696,GO:0001937,GO:0005179,GO:0005515,GO:0005576,GO:0005615,GO:0005737,GO:0005788,GO:0006006,GO:0007186,GO:0007204,GO:0008154,GO:0008343,GO:0009725,GO:0009755,GO:0010469,GO:0016358,GO:0016525,GO:0016608,GO:0030252,GO:0030296,GO:0030424,GO:0031667,GO:0031768,GO:0032024,GO:0032095,GO:0032097,GO:0032100,GO:0032691,GO:0034774,GO:0035483,GO:0035774,GO:0040010,GO:0040013,GO:…
TBIG009460	ENSG00000132164	6538	Y	SLC6A11	solute carrier family 6 member 11 [Source:HGNC Symbol;Acc:HGNC:11044]	0	0	0	0	N	-	-	-	-	N	-	-	-	-	GO:0005328,GO:0005332,GO:0005737,GO:0005886,GO:0005887,GO:0006836,GO:0007420,GO:0015293,GO:0015812,GO:0016020,GO:0016021,GO:0042165,GO:0042493,GO:0042995,GO:0043005,GO:0055085,GO:0098982,GO:0099055,GO:0099056
TBIG009461	ENSG00000157103	6529	Y	SLC6A1	solute carrier family 6 member 1 [Source:HGNC Symbol;Acc:HGNC:11042]	0	0	0	0	N	0.9989	1	-0.02	DOWN	N	1	1	0.27	UP	GO:0005328,GO:0005332,GO:0005886,GO:0005887,GO:0006836,GO:0007268,GO:0007612,GO:0009636,GO:0009744,GO:0009986,GO:0010033,GO:0010243,GO:0010288,GO:0014054,GO:0014070,GO:0014074,GO:0015293,GO:0015812,GO:0016020,GO:0016021,GO:0030424,GO:0032229,GO:0032355,GO:0042165,GO:0042220,GO:0043005,GO:0046872,GO:0051260,GO:0051592,GO:0051939,GO:0055085,GO:0098982,GO:0099055,GO:0099056
TBIG009512	ENSG00000154764	7476	Y	WNT7A	Wnt family member 7A [Source:HGNC Symbol;Acc:HGNC:12786]	0	0	0	0	N	1	1	-0.02	DOWN	N	1	1	0	-	GO:0000578,GO:0001502,GO:0001525,GO:0002062,GO:0005102,GO:0005109,GO:0005125,GO:0005515,GO:0005576,GO:0005615,GO:0005788,GO:0005796,GO:0005886,GO:0007269,GO:0007275,GO:0007409,GO:0007548,GO:0008284,GO:0009953,GO:0009986,GO:0010469,GO:0010595,GO:0010628,GO:0014719,GO:0014834,GO:0016055,GO:0021707,GO:0021846,GO:0022009,GO:0030010,GO:0030182,GO:0030326,GO:0030666,GO:0031012,GO:0031133,GO:0032270,GO:…
TBIG009519	ENSG00000268279	None	Y	AC090004.1	novel transcript	0	0	0	0	N	0.826	1	-0.36	DOWN	N	0.6882	1	-0.65	DOWN	GO:0016020,GO:0016021
TBIG009533	ENSG00000131379	84077	Y	C3orf20	chromosome 3 open reading frame 20 [Source:HGNC Symbol;Acc:HGNC:25320]	0	0	0	0	N	1	1	0.3	UP	N	0.9524	1	-0.73	DOWN	GO:0005737,GO:0016020,GO:0016021
TBIG009554	ENSG00000206561	8292	Y	COLQ	collagen like tail subunit of asymmetric acetylcholinesterase [Source:HGNC Symbol;Acc:HGNC:2226]	0	0.45	0.05	0.5	N	0.9524	1	0.18	UP	N	0.8994	1	0.27	UP	GO:0001507,GO:0005201,GO:0005515,GO:0005581,GO:0005604,GO:0005615,GO:0005886,GO:0008201,GO:0008582,GO:0030054,GO:0030198,GO:0031012,GO:0031594,GO:0042135,GO:0043083,GO:0045202,GO:0071340,GO:0090150
TBIG009561	ENSG00000279465	None	Y	AC090950.2	TEC	0	0	0	0	N	-	-	-	-	N	-	-	-	-	-
TBIG009562	ENSG00000270409	None	Y	AC090950.1	chromosome 9 open reading frame 64 (C9orf64) pseudogene	0	0	0	0	N	-	-	-	-	N	-	-	-	-	-
TBIG009566	ENSG00000131386	117248	Y	GALNT15	polypeptide N-acetylgalactosaminyltransferase 15 [Source:HGNC Symbol;Acc:HGNC:21531]	0	0.18	0	0.18	N	1	1	-0.02	DOWN	N	1	1	0	-	GO:0000139,GO:0004653,GO:0005794,GO:0006486,GO:0016020,GO:0016021,GO:0016266,GO:0016740,GO:0016757,GO:0030133,GO:0030246,GO:0046872
TBIG009598	ENSG00000183960	131096	Y	KCNH8	potassium voltage-gated channel subfamily H member 8 [Source:HGNC Symbol;Acc:HGNC:18864]	0	0	0	0	N	0.9989	1	-0.02	DOWN	N	1	1	0.27	UP	GO:0000155,GO:0000160,GO:0005216,GO:0005244,GO:0005249,GO:0005267,GO:0005622,GO:0005886,GO:0005887,GO:0006811,GO:0006813,GO:0016020,GO:0016021,GO:0023014,GO:0034765,GO:0042391,GO:0055085,GO:0071805
TBIG009662	ENSG00000230891	285326	Y	LINC00692	long intergenic non-protein coding RNA 692 [Source:HGNC Symbol;Acc:HGNC:27708]	0	0	0	0	N	-	-	-	-	N	-	-	-	-	-
TBIG009667	ENSG00000179796	116135	Y	LRRC3B	leucine rich repeat containing 3B [Source:HGNC Symbol;Acc:HGNC:28105]	0	0	0.13	0.13	N	1	1	0	-	N	0.9826	1	0.27	UP	GO:0005615,GO:0016020,GO:0016021,GO:0031012
TBIG009689	ENSG00000283563	None	Y	AC098650.1	novel transcript	0	0.03	0	0.03	N	1	1	-0.02	DOWN	N	1	1	0	-	GO:0008270,GO:0046872
TBIG009767	ENSG00000172995	10777	Y	ARPP21	cAMP regulated phosphoprotein 21 [Source:HGNC Symbol;Acc:HGNC:16968]	0	0	0	0	N	1	1	-0.02	DOWN	N	1	1	0.27	UP	GO:0003674,GO:0003676,GO:0005516,GO:0005575,GO:0005737,GO:0008150,GO:0034605
TBIG009775	ENSG00000163673	85443	Y	DCLK3	doublecortin like kinase 3 [Source:HGNC Symbol;Acc:HGNC:19005]	0	0	0	0	N	1	1	-0.02	DOWN	N	1	1	0	-	GO:0000166,GO:0004672,GO:0004674,GO:0005524,GO:0005622,GO:0005634,GO:0005737,GO:0006468,GO:0016301,GO:0016310,GO:0016740,GO:0018105,GO:0035556,GO:1900181
TBIG009829	ENSG00000185313	6336	Y	SCN10A	sodium voltage-gated channel alpha subunit 10 [Source:HGNC Symbol;Acc:HGNC:10582]	0	0	0	0	N	-	-	-	-	N	-	-	-	-	GO:0001518,GO:0002027,GO:0005216,GO:0005244,GO:0005248,GO:0005272,GO:0005886,GO:0006811,GO:0006814,GO:0007600,GO:0016020,GO:0016021,GO:0019228,GO:0019233,GO:0030424,GO:0034220,GO:0034765,GO:0035725,GO:0042475,GO:0044325,GO:0055085,GO:0055117,GO:0060371,GO:0070062,GO:0071439,GO:0086010,GO:0086016,GO:0086043,GO:0098978,GO:0099056
TBIG009831	ENSG00000168356	11280	Y	SCN11A	sodium voltage-gated channel alpha subunit 11 [Source:HGNC Symbol;Acc:HGNC:10583]	0	0	0	0	N	1	1	0	-	N	0.9826	1	0.27	UP	GO:0001518,GO:0005216,GO:0005244,GO:0005248,GO:0005272,GO:0005886,GO:0006811,GO:0006814,GO:0016020,GO:0016021,GO:0019228,GO:0030424,GO:0034765,GO:0035725,GO:0042493,GO:0044299,GO:0051930,GO:0055085,GO:0070062,GO:0086010
TBIG009841	ENSG00000168334	165904	Y	XIRP1	xin actin binding repeat containing 1 [Source:HGNC Symbol;Acc:HGNC:14301]	0	0	0	0	N	-	-	-	-	N	-	-	-	-	GO:0001725,GO:0003723,GO:0003779,GO:0005515,GO:0005925,GO:0007015,GO:0007507,GO:0030036,GO:0030054,GO:0032091,GO:0051015
TBIG009843	ENSG00000168329	1524	Y	CX3CR1	C-X3-C motif chemokine receptor 1 [Source:HGNC Symbol;Acc:HGNC:2558]	0	0.03	0	0.03	N	1	1	-0.02	DOWN	N	1	1	0	-	GO:0002052,GO:0002931,GO:0004896,GO:0004930,GO:0004950,GO:0005515,GO:0005634,GO:0005654,GO:0005886,GO:0005887,GO:0006935,GO:0006955,GO:0006968,GO:0007155,GO:0007165,GO:0007186,GO:0007200,GO:0007204,GO:0007267,GO:0007613,GO:0008528,GO:0009611,GO:0009897,GO:0009986,GO:0016020,GO:0016021,GO:0016032,GO:0016493,GO:0016495,GO:0016525,GO:0019221,GO:0019722,GO:0019956,GO:0019957,GO:0019960,GO:0030336,GO:…
TBIG009845	ENSG00000179934	1237	Y	CCR8	C-C motif chemokine receptor 8 [Source:HGNC Symbol;Acc:HGNC:1609]	0	0	0	0	N	-	-	-	-	N	-	-	-	-	GO:0004930,GO:0004950,GO:0005622,GO:0005886,GO:0005887,GO:0006935,GO:0006955,GO:0007155,GO:0007165,GO:0007186,GO:0007204,GO:0009897,GO:0015026,GO:0016020,GO:0016021,GO:0016493,GO:0019722,GO:0019956,GO:0019957,GO:0060326,GO:0070098
TBIG009853	ENSG00000168314	4336	Y	MOBP	myelin-associated oligodendrocyte basic protein [Source:HGNC Symbol;Acc:HGNC:7189]	0	0	0.03	0.03	N	1	1	-0.02	DOWN	N	0.9826	1	0.27	UP	GO:0003779,GO:0005515,GO:0005737,GO:0005739,GO:0007399,GO:0017022,GO:0017137,GO:0019911,GO:0030864,GO:0043209,GO:0048471
TBIG009864	ENSG00000168032	956	Y	ENTPD3	ectonucleoside triphosphate diphosphohydrolase 3 [Source:HGNC Symbol;Acc:HGNC:3365]	0	0	0	0	N	0.8889	1	0.98	UP	N	1	1	-0.73	DOWN	GO:0000166,GO:0005515,GO:0005524,GO:0005886,GO:0009134,GO:0009143,GO:0016020,GO:0016021,GO:0016787,GO:0017110,GO:0017111,GO:0034656,GO:0102485,GO:0102486,GO:0102487,GO:0102488,GO:0102489,GO:0102490,GO:0102491
TBIG009896	ENSG00000157093	131375	Y	LYZL4	lysozyme like 4 [Source:HGNC Symbol;Acc:HGNC:28387]	0	0	0	0	N	-	-	-	-	N	-	-	-	-	GO:0001669,GO:0003796,GO:0005576,GO:0005615,GO:0005634,GO:0005929,GO:0007338,GO:0009566,GO:0031410,GO:0031514,GO:0036126,GO:0042995,GO:0050829,GO:0050830
TBIG009906	ENSG00000157119	131377	Y	KLHL40	kelch like family member 40 [Source:HGNC Symbol;Acc:HGNC:30372]	0	0	0	0	N	-	-	-	-	N	-	-	-	-	GO:0005737,GO:0007275,GO:0031397,GO:0031398,GO:0031463,GO:0031672,GO:0031674,GO:0032435,GO:0032436,GO:0048741,GO:0098528
TBIG009907	ENSG00000010282	57467	Y	HHATL	hedgehog acyltransferase like [Source:HGNC Symbol;Acc:HGNC:13242]	0	0	0	0	N	0.9989	1	-0.02	DOWN	N	1	1	0.27	UP	GO:0005783,GO:0005789,GO:0016020,GO:0016021,GO:0048471,GO:0060262
TBIG009908	ENSG00000285539	None	Y	AC006059.3	novel protein	0	0	0	0	N	-	-	-	-	N	-	-	-	-	-
TBIG009918	ENSG00000273291	None	Y	AC092042.3	novel protein	0	0	0	0	N	-	-	-	-	N	-	-	-	-	GO:0003676,GO:0005622,GO:0006355
TBIG009919	ENSG00000240747	100506243	Y	KRBOX1	KRAB box domain containing 1 [Source:HGNC Symbol;Acc:HGNC:38708]	0	0	0	0	N	-	-	-	-	N	-	-	-	-	GO:0003676,GO:0005622,GO:0005634,GO:0006355
TBIG009920	ENSG00000180432	1582	Y	CYP8B1	cytochrome P450 family 8 subfamily B member 1 [Source:HGNC Symbol;Acc:HGNC:2653]	0	0	0	0	N	-	-	-	-	N	-	-	-	-	GO:0004497,GO:0005506,GO:0005783,GO:0005789,GO:0006699,GO:0008397,GO:0016020,GO:0016021,GO:0016125,GO:0016491,GO:0016705,GO:0019825,GO:0020037,GO:0031090,GO:0033778,GO:0043231,GO:0046872,GO:0055114
TBIG009922	ENSG00000182983	389114	Y	ZNF662	zinc finger protein 662 [Source:HGNC Symbol;Acc:HGNC:31930]	0	0	0	0	N	-	-	-	-	N	-	-	-	-	GO:0000981,GO:0003676,GO:0003677,GO:0005622,GO:0005634,GO:0006355,GO:0006357,GO:0046872
TBIG009943	ENSG00000173769	375337	Y	TOPAZ1	testis and ovary specific PAZ domain containing 1 [Source:HGNC Symbol;Acc:HGNC:24746]	0	0	0	0	N	-	-	-	-	N	-	-	-	-	GO:0005737,GO:0005829,GO:0006915,GO:0007283,GO:0007286,GO:0030154,GO:0048137,GO:0098781,GO:1901995
TBIG009946	ENSG00000225873	102724231	Y	C3orf86	chromosome 3 open reading frame 86 [Source:HGNC Symbol;Acc:HGNC:44570]	0	0	0	0	N	-	-	-	-	N	-	-	-	-	-
TBIG009952	ENSG00000196345	55888	Y	ZKSCAN7	zinc finger with KRAB and SCAN domains 7 [Source:HGNC Symbol;Acc:HGNC:12955]	0	0	0	0	N	-	-	-	-	N	-	-	-	-	GO:0000981,GO:0003676,GO:0003677,GO:0003700,GO:0005515,GO:0005622,GO:0005634,GO:0006355,GO:0006357,GO:0046872
TBIG009954	ENSG00000144792	285349	Y	ZNF660	zinc finger protein 660 [Source:HGNC Symbol;Acc:HGNC:26720]	0	0	0	0	N	0.7401	1	-0.45	DOWN	N	0.3982	1	-1.25	DOWN	GO:0000981,GO:0003676,GO:0003677,GO:0005634,GO:0006357,GO:0046872
TBIG009956	ENSG00000186448	10168	Y	ZNF197	zinc finger protein 197 [Source:HGNC Symbol;Acc:HGNC:12988]	0	0	0	0	N	0.7201	1	-0.15	DOWN	N	0.6688	1	-0.15	DOWN	GO:0000981,GO:0003676,GO:0003677,GO:0003700,GO:0005622,GO:0005634,GO:0006355,GO:0006357,GO:0046872
TBIG009958	ENSG00000169981	7584	Y	ZNF35	zinc finger protein 35 [Source:HGNC Symbol;Acc:HGNC:13099]	0	0	0	0	N	0.9144	1	0.04	UP	N	0.7011	1	-0.13	DOWN	GO:0000981,GO:0003676,GO:0003677,GO:0003700,GO:0005623,GO:0005634,GO:0006355,GO:0006357,GO:0007283,GO:0043565,GO:0046872,GO:0048471,GO:0071300
TBIG009967	ENSG00000163810	7047	Y	TGM4	transglutaminase 4 [Source:HGNC Symbol;Acc:HGNC:11780]	0	0.02	0	0.02	N	1	1	-0.02	DOWN	N	0.8058	1	1.27	UP	GO:0003810,GO:0005737,GO:0005794,GO:0016740,GO:0016746,GO:0018149,GO:0031012,GO:0046872,GO:0070062
TBIG009989	ENSG00000173585	10803	Y	CCR9	C-C motif chemokine receptor 9 [Source:HGNC Symbol;Acc:HGNC:1610]	0	0	0	0	N	-	-	-	-	N	-	-	-	-	GO:0002305,GO:0004930,GO:0004950,GO:0005622,GO:0005886,GO:0005887,GO:0006935,GO:0006955,GO:0006968,GO:0007165,GO:0007186,GO:0007204,GO:0009897,GO:0009986,GO:0016020,GO:0016021,GO:0016493,GO:0019722,GO:0019956,GO:0019957,GO:0060326,GO:0070098
TBIG009993	ENSG00000173578	2829	Y	XCR1	X-C motif chemokine receptor 1 [Source:HGNC Symbol;Acc:HGNC:1625]	0	0	0	0	N	-	-	-	-	N	-	-	-	-	GO:0004930,GO:0004950,GO:0005622,GO:0005886,GO:0005887,GO:0006935,GO:0006954,GO:0006955,GO:0007165,GO:0007186,GO:0007187,GO:0007204,GO:0009897,GO:0016020,GO:0016021,GO:0016493,GO:0019722,GO:0019956,GO:0019957,GO:0060326,GO:0070098
TBIG009997	ENSG00000163823	1230	Y	CCR1	C-C motif chemokine receptor 1 [Source:HGNC Symbol;Acc:HGNC:1602]	0	0	0	0	N	-	-	-	-	N	-	-	-	-	GO:0002407,GO:0004435,GO:0004930,GO:0004950,GO:0005515,GO:0005737,GO:0005886,GO:0005887,GO:0006816,GO:0006874,GO:0006887,GO:0006935,GO:0006954,GO:0006955,GO:0007155,GO:0007165,GO:0007166,GO:0007186,GO:0007187,GO:0007204,GO:0007267,GO:0009611,GO:0009897,GO:0010629,GO:0016020,GO:0016021,GO:0016493,GO:0019221,GO:0019722,GO:0019956,GO:0019957,GO:0030335,GO:0030502,GO:0035717,GO:0045672,GO:0051928,GO:…
TBIG010001	ENSG00000160791	1234	Y	CCR5	C-C motif chemokine receptor 5 (gene/pseudogene) [Source:HGNC Symbol;Acc:HGNC:1606]	0	0	0	0	N	-	-	-	-	N	-	-	-	-	GO:0000165,GO:0001618,GO:0002407,GO:0003779,GO:0004435,GO:0004930,GO:0004950,GO:0005515,GO:0005737,GO:0005768,GO:0005886,GO:0005887,GO:0006816,GO:0006935,GO:0006952,GO:0006954,GO:0006955,GO:0006968,GO:0007165,GO:0007166,GO:0007186,GO:0007204,GO:0007267,GO:0009897,GO:0009986,GO:0014808,GO:0015026,GO:0016020,GO:0016021,GO:0016032,GO:0016493,GO:0019064,GO:0019221,GO:0019722,GO:0019956,GO:0019957,GO:…
TBIG010004	ENSG00000012223	4057	Y	LTF	lactotransferrin [Source:HGNC Symbol;Acc:HGNC:6720]	0	0.21	0	0.21	N	0.8723	1	1.57	UP	N	1	1	0.27	UP	GO:0001503,GO:0001530,GO:0001817,GO:0001895,GO:0002227,GO:0002376,GO:0003677,GO:0004252,GO:0004869,GO:0005506,GO:0005515,GO:0005576,GO:0005615,GO:0005634,GO:0005737,GO:0006508,GO:0006811,GO:0006959,GO:0008201,GO:0008233,GO:0008236,GO:0009986,GO:0016787,GO:0019730,GO:0019731,GO:0019732,GO:0030141,GO:0031640,GO:0031665,GO:0032680,GO:0032780,GO:0032991,GO:0033214,GO:0033690,GO:0034145,GO:0035580,GO:…
TBIG010005	ENSG00000163825	83597	Y	RTP3	receptor transporter protein 3 [Source:HGNC Symbol;Acc:HGNC:15572]	0	0.05	0	0.05	N	1	1	-0.02	DOWN	N	0.9826	1	0.27	UP	GO:0001580,GO:0005515,GO:0005737,GO:0006612,GO:0009986,GO:0016020,GO:0016021,GO:0031849,GO:0051205
TBIG010008	ENSG00000241186	6997	Y	TDGF1	teratocarcinoma-derived growth factor 1 [Source:HGNC Symbol;Acc:HGNC:11701]	0	0	0	0	N	-	-	-	-	N	-	-	-	-	GO:0000187,GO:0001763,GO:0002042,GO:0005102,GO:0005515,GO:0005576,GO:0005615,GO:0005886,GO:0007368,GO:0007507,GO:0008083,GO:0008284,GO:0008595,GO:0009792,GO:0009952,GO:0009966,GO:0009986,GO:0010469,GO:0010595,GO:0016020,GO:0016324,GO:0018105,GO:0019897,GO:0030154,GO:0030335,GO:0030509,GO:0030879,GO:0031225,GO:0035019,GO:0035729,GO:0038092,GO:0038100,GO:0043066,GO:0044344,GO:0045121,GO:0048856,GO:…
TBIG010009	ENSG00000283877	None	Y	AC104304.1	novel transcript	0	0	0	0	N	-	-	-	-	N	-	-	-	-	-
TBIG010010	ENSG00000283473	100132146	Y	FAM240A	family with sequence similarity 240 member A [Source:HGNC Symbol;Acc:HGNC:52390]	0	0	0	0	N	-	-	-	-	N	-	-	-	-	-
TBIG010014	ENSG00000206549	29122	Y	PRSS50	serine protease 50 [Source:HGNC Symbol;Acc:HGNC:17910]	0	0	0	0	N	-	-	-	-	N	-	-	-	-	GO:0004252,GO:0004298,GO:0005737,GO:0005783,GO:0006508,GO:0008233,GO:0016787,GO:0019897,GO:0046658
TBIG010015	ENSG00000283706	29122	Y	PRSS50	serine protease 50 [Source:NCBI gene;Acc:29122]	0	0	0.07	0.07	N	-	-	-	-	N	-	-	-	-	GO:0004252,GO:0004298,GO:0005737,GO:0005783,GO:0006508,GO:0008233,GO:0016787,GO:0019897,GO:0046658
TBIG010016	ENSG00000261603	100287362	Y	PRSS46P	serine protease 46, pseudogene [Source:HGNC Symbol;Acc:HGNC:37325]	0	0	0	0	N	-	-	-	-	N	-	-	-	-	-
TBIG010017	ENSG00000188086	377047	Y	PRSS45	serine protease 45 [Source:HGNC Symbol;Acc:HGNC:30717]	0	0	0	0	N	-	-	-	-	N	-	-	-	-	GO:0004252,GO:0005615,GO:0006508,GO:0008233,GO:0008236,GO:0016787
TBIG010018	ENSG00000284672	None	Y	AC109583.3	novel protein	0	0	0	0	N	-	-	-	-	N	-	-	-	-	GO:0004252,GO:0006508
TBIG010020	ENSG00000226074	None	Y	PRSS44	serine protease 44 [Source:HGNC Symbol;Acc:HGNC:37324]	0	0	0	0	N	-	-	-	-	N	-	-	-	-	-
TBIG010021	ENSG00000178055	339906	Y	PRSS42	serine protease 42 [Source:HGNC Symbol;Acc:HGNC:30716]	0	0	0.08	0.08	N	1	1	0	-	N	0.9826	1	0.27	UP	GO:0004252,GO:0005576,GO:0005615,GO:0006508,GO:0008233,GO:0008236,GO:0016787
TBIG010022	ENSG00000160808	4634	Y	MYL3	myosin light chain 3 [Source:HGNC Symbol;Acc:HGNC:7584]	0	0	0	0	N	-	-	-	-	N	-	-	-	-	GO:0002026,GO:0003774,GO:0003785,GO:0005509,GO:0005829,GO:0005859,GO:0006942,GO:0007519,GO:0008307,GO:0016459,GO:0030017,GO:0030049,GO:0031672,GO:0031674,GO:0032038,GO:0032781,GO:0055010,GO:0060048
TBIG010060	ENSG00000164047	820	Y	CAMP	cathelicidin antimicrobial peptide [Source:HGNC Symbol;Acc:HGNC:1472]	0	0	0	0	N	-	-	-	-	N	-	-	-	-	GO:0001934,GO:0005576,GO:0005615,GO:0005737,GO:0006952,GO:0008284,GO:0042581,GO:0042742,GO:0042995,GO:0044130,GO:0044140,GO:0045087,GO:0045766,GO:0050829,GO:0050830,GO:0051873,GO:0061844,GO:0071222,GO:0071224,GO:0071347,GO:0071354,GO:0071356
TBIG010066	ENSG00000229453	646424	Y	SPINK8	serine peptidase inhibitor, Kazal type 8 (putative) [Source:HGNC Symbol;Acc:HGNC:33160]	0	0	0	0	N	-	-	-	-	N	-	-	-	-	GO:0004867,GO:0005576,GO:0010466,GO:0010951,GO:0030414
TBIG010068	ENSG00000164049	285231	Y	FBXW12	F-box and WD repeat domain containing 12 [Source:HGNC Symbol;Acc:HGNC:20729]	0	0.07	0	0.07	N	1	1	-0.02	DOWN	N	1	1	0.27	UP	GO:0000209,GO:0004842,GO:0005829,GO:0043687
TBIG010083	ENSG00000183396	440955	Y	TMEM89	transmembrane protein 89 [Source:HGNC Symbol;Acc:HGNC:32372]	0	0	0	0	N	-	-	-	-	N	-	-	-	-	GO:0005634,GO:0016020,GO:0016021
TBIG010118	ENSG00000236980	646498	Y	C3orf84	chromosome 3 open reading frame 84 [Source:HGNC Symbol;Acc:HGNC:44666]	0	0	0	0	N	-	-	-	-	N	-	-	-	-	-
TBIG010142	ENSG00000176020	386724	Y	AMIGO3	adhesion molecule with Ig like domain 3 [Source:HGNC Symbol;Acc:HGNC:24075]	0	0	0	0	N	1	1	0.57	UP	N	0.8848	1	-0.73	DOWN	GO:0007155,GO:0007157,GO:0016020,GO:0016021,GO:0051965
TBIG010165	ENSG00000114349	2779	Y	GNAT1	G protein subunit alpha transducin 1 [Source:HGNC Symbol;Acc:HGNC:4393]	0	0	0	0	N	1	1	-0.02	DOWN	N	1	1	0	-	GO:0000035,GO:0000166,GO:0001580,GO:0001664,GO:0001750,GO:0001917,GO:0003924,GO:0005525,GO:0005737,GO:0005829,GO:0005834,GO:0005886,GO:0006457,GO:0007165,GO:0007186,GO:0007188,GO:0007601,GO:0007602,GO:0007603,GO:0008283,GO:0009416,GO:0009642,GO:0016020,GO:0016056,GO:0016324,GO:0019001,GO:0019003,GO:0019901,GO:0022400,GO:0031683,GO:0032391,GO:0042462,GO:0042622,GO:0042995,GO:0043025,GO:0046872,GO:…
TBIG010174	ENSG00000179564	132228	Y	LSMEM2	leucine rich single-pass membrane protein 2 [Source:HGNC Symbol;Acc:HGNC:26781]	0	0.07	0.18	0.25	N	1	1	-0.02	DOWN	N	0.5127	1	2.27	UP	GO:0005515,GO:0016020,GO:0016021
TBIG010187	ENSG00000272104	None	Y	Z84492.1	novel protein	0	0	0	0	N	-	-	-	-	N	-	-	-	-	GO:0016020,GO:0016021
TBIG010212	ENSG00000214686	440956	Y	IQCF6	IQ motif containing F6 [Source:HGNC Symbol;Acc:HGNC:35158]	0	0	0	0	N	-	-	-	-	N	-	-	-	-	GO:0005516
TBIG010213	ENSG00000285749	None	Y	AC097636.1	IQ domain-containing protein F3 [Source:UniProtKB/Swiss-Prot;Acc:P0C7M6]	0	0	0	0	N	-	-	-	-	N	-	-	-	-	GO:0005516
TBIG010214	ENSG00000224792	100506840	Y	IQCF4	IQ motif containing F5 pseudogene [Source:NCBI gene;Acc:100506840]	0	0	0	0	N	-	-	-	-	N	-	-	-	-	-
TBIG010215	ENSG00000229972	401067	Y	IQCF3	IQ motif containing F3 [Source:HGNC Symbol;Acc:HGNC:31816]	0	0	0	0	N	-	-	-	-	N	-	-	-	-	GO:0005516
TBIG010216	ENSG00000184345	389123	Y	IQCF2	IQ motif containing F2 [Source:HGNC Symbol;Acc:HGNC:31815]	0	0	0	0	N	-	-	-	-	N	-	-	-	-	GO:0005515,GO:0005516
TBIG010219	ENSG00000214681	389124	Y	IQCF5	IQ motif containing F5 [Source:HGNC Symbol;Acc:HGNC:35159]	0	0	0	0	N	-	-	-	-	N	-	-	-	-	GO:0005516
TBIG010220	ENSG00000173389	132141	Y	IQCF1	IQ motif containing F1 [Source:HGNC Symbol;Acc:HGNC:28607]	0	0	0	0	N	1	1	0	-	N	0.9826	1	0.27	UP	GO:0001669,GO:0005516,GO:0031410,GO:0060474,GO:2000344
TBIG010226	ENSG00000272762	None	Y	AC115284.1	novel transcript	0	0	0	0	N	-	-	-	-	N	-	-	-	-	-
TBIG010237	ENSG00000280003	None	Y	AC097637.2	TEC	0	0	0.1	0.1	N	1	1	0	-	N	0.8058	1	1.27	UP	-
TBIG010238	ENSG00000239732	54106	Y	TLR9	toll like receptor 9 [Source:HGNC Symbol;Acc:HGNC:15633]	0	0	0	0	N	1	1	-0.02	DOWN	N	1	1	0	-	GO:0000139,GO:0002224,GO:0002237,GO:0002376,GO:0002639,GO:0002755,GO:0004888,GO:0005149,GO:0005576,GO:0005737,GO:0005764,GO:0005768,GO:0005783,GO:0005789,GO:0005886,GO:0006954,GO:0006955,GO:0007165,GO:0007249,GO:0007252,GO:0008329,GO:0010008,GO:0010628,GO:0016020,GO:0016021,GO:0016303,GO:0016323,GO:0016324,GO:0030277,GO:0030890,GO:0031410,GO:0032009,GO:0032088,GO:0032640,GO:0032715,GO:0032717,GO:…
TBIG010255	ENSG00000010327	23166	Y	STAB1	stabilin 1 [Source:HGNC Symbol;Acc:HGNC:18628]	0	0.27	0.2	0.47	N	0.2279	1	2.79	UP	N	0.6074	1	1.86	UP	GO:0005041,GO:0005044,GO:0005509,GO:0005515,GO:0005540,GO:0005886,GO:0005887,GO:0006898,GO:0006954,GO:0007155,GO:0007267,GO:0015035,GO:0016020,GO:0016021,GO:0016525,GO:0030169,GO:0030666,GO:0042742,GO:0055114
TBIG010274	ENSG00000055957	3697	Y	ITIH1	inter-alpha-trypsin inhibitor heavy chain 1 [Source:HGNC Symbol;Acc:HGNC:6166]	0	0	0	0	N	-	-	-	-	N	-	-	-	-	GO:0004867,GO:0005509,GO:0005576,GO:0010466,GO:0010951,GO:0030212,GO:0030414,GO:0062023,GO:0070062,GO:0072562
TBIG010285	ENSG00000272305	None	Y	AC096887.1	novel transcript	0	0.13	0	0.13	N	0.668	1	1.15	UP	N	1	1	0.27	UP	GO:0005319,GO:0005789,GO:0006869,GO:0016020,GO:0016021,GO:0034203
TBIG010309	ENSG00000144771	57408	Y	LRTM1	leucine rich repeats and transmembrane domains 1 [Source:HGNC Symbol;Acc:HGNC:25023]	0	0	0	0	N	-	-	-	-	N	-	-	-	-	GO:0016020,GO:0016021,GO:0051965
TBIG010335	ENSG00000174844	201625	Y	DNAH12	dynein axonemal heavy chain 12 [Source:HGNC Symbol;Acc:HGNC:2943]	0	0	0	0	N	1	1	0	-	N	0.9826	1	0.27	UP	GO:0000166,GO:0003774,GO:0003777,GO:0005524,GO:0005737,GO:0005856,GO:0005874,GO:0005929,GO:0007018,GO:0016887,GO:0030286,GO:0042995
TBIG010369	ENSG00000168309	11170	Y	FAM107A	family with sequence similarity 107 member A [Source:HGNC Symbol;Acc:HGNC:30827]	0	0	0	0	N	-	-	-	-	N	-	-	-	-	GO:0001558,GO:0001725,GO:0003674,GO:0003779,GO:0005515,GO:0005634,GO:0005737,GO:0005856,GO:0005886,GO:0005925,GO:0007049,GO:0015629,GO:0016020,GO:0016607,GO:0030041,GO:0030054,GO:0030335,GO:0031398,GO:0031647,GO:0031669,GO:0032587,GO:0032956,GO:0040008,GO:0042995,GO:0043005,GO:0045202,GO:0050890,GO:0051017,GO:0051895,GO:0070507,GO:0071385,GO:1900272,GO:2000134
TBIG010372	ENSG00000198643	131177	Y	FAM3D	family with sequence similarity 3 member D [Source:HGNC Symbol;Acc:HGNC:18665]	0	0	0	0	N	-	-	-	-	N	-	-	-	-	GO:0005125,GO:0005576,GO:0010469,GO:0016020,GO:0016021,GO:0046676,GO:0070093
TBIG010393	ENSG00000114405	57415	Y	C3orf14	chromosome 3 open reading frame 14 [Source:HGNC Symbol;Acc:HGNC:25024]	0	0	0	0	N	0.9946	1	-0.34	DOWN	N	0.855	1	-1.05	DOWN	-
TBIG010394	ENSG00000153266	55079	Y	FEZF2	FEZ family zinc finger 2 [Source:HGNC Symbol;Acc:HGNC:13506]	0	0	0	0	N	-	-	-	-	N	-	-	-	-	GO:0000122,GO:0000977,GO:0000978,GO:0000981,GO:0001227,GO:0001228,GO:0003676,GO:0003677,GO:0003682,GO:0005634,GO:0006366,GO:0007275,GO:0007399,GO:0007411,GO:0007413,GO:0007626,GO:0008285,GO:0016358,GO:0021537,GO:0021542,GO:0021797,GO:0021853,GO:0021895,GO:0021902,GO:0030154,GO:0030900,GO:0031490,GO:0043565,GO:0043697,GO:0044212,GO:0045665,GO:0045666,GO:0045893,GO:0045944,GO:0046872,GO:0048664,GO:…
TBIG010395	ENSG00000163618	8618	Y	CADPS	calcium dependent secretion activator [Source:HGNC Symbol;Acc:HGNC:1426]	0	0	0.06	0.06	N	1	1	0	-	N	0.9826	1	0.27	UP	GO:0005515,GO:0005829,GO:0006887,GO:0008289,GO:0015031,GO:0016020,GO:0016079,GO:0019901,GO:0030054,GO:0030659,GO:0031410,GO:0045202,GO:0046872,GO:0098793,GO:1990504
TBIG010403	ENSG00000163630	132204	Y	SYNPR	synaptoporin [Source:HGNC Symbol;Acc:HGNC:16507]	0	0	0	0	N	-	-	-	-	N	-	-	-	-	GO:0005515,GO:0008021,GO:0016020,GO:0016021,GO:0030054,GO:0030285,GO:0030672,GO:0031410,GO:0043005,GO:0045202,GO:0048168
TBIG010406	ENSG00000188817	132203	Y	SNTN	sentan, cilia apical structure protein [Source:HGNC Symbol;Acc:HGNC:33706]	0	0	0	0	N	-	-	-	-	N	-	-	-	-	GO:0005929,GO:0042995,GO:0046914
TBIG010408	ENSG00000163632	132200	Y	C3orf49	chromosome 3 open reading frame 49 [Source:HGNC Symbol;Acc:HGNC:25190]	0	0	0.07	0.07	N	0.891	1	-0.75	DOWN	N	0.9765	1	-0.46	DOWN	-
TBIG010455	ENSG00000183662	407738	Y	FAM19A1	family with sequence similarity 19 member A1, C-C motif chemokine like [Source:HGNC Symbol;Acc:HGNC:21587]	0	0	0	0	N	-	-	-	-	N	-	-	-	-	GO:0005515,GO:0005576,GO:0005783
TBIG010460	ENSG00000163377	151647	Y	FAM19A4	family with sequence similarity 19 member A4, C-C motif chemokine like [Source:HGNC Symbol;Acc:HGNC:21591]	0	0	0	0	N	-	-	-	-	N	-	-	-	-	GO:0005515,GO:0005576,GO:0042391,GO:0051930
TBIG010468	ENSG00000163380	56203	Y	LMOD3	leiomodin 3 [Source:HGNC Symbol;Acc:HGNC:6649]	0	0	0.02	0.02	N	1	1	0	-	N	0.9826	1	0.27	UP	GO:0003785,GO:0005523,GO:0005737,GO:0005856,GO:0005865,GO:0006936,GO:0006941,GO:0030016,GO:0030239,GO:0030240,GO:0031430,GO:0031672,GO:0045010,GO:0048741,GO:0048743,GO:0051694
TBIG010479	ENSG00000242120	107986096	Y	MDFIC2	MyoD family inhibitor domain containing 2 [Source:HGNC Symbol;Acc:HGNC:53442]	0	0	0	0	N	-	-	-	-	N	-	-	-	-	-
TBIG010484	ENSG00000285708	27086	Y	AC097634.4	forkhead box P1 [Source:NCBI gene;Acc:27086]	0	0	0.22	0.22	N	-	-	-	-	N	-	-	-	-	GO:0000122,GO:0000978,GO:0001701,GO:0002053,GO:0002329,GO:0002639,GO:0003677,GO:0003682,GO:0003700,GO:0003705,GO:0005634,GO:0005654,GO:0005737,GO:0006355,GO:0007507,GO:0007519,GO:0008045,GO:0008134,GO:0021517,GO:0021756,GO:0030324,GO:0030900,GO:0033152,GO:0033574,GO:0042803,GO:0043565,GO:0044212,GO:0045214,GO:0045892,GO:0045893,GO:0045944,GO:0046982,GO:0048745,GO:0050679,GO:0055007,GO:0060043,GO:…
TBIG010551	ENSG00000272710	None	Y	AC133041.1	RNA binding protein, fox-1 homolog (C. elegans) 1 (RBFOX1) pseudogene	0	0	0	0	N	-	-	-	-	N	-	-	-	-	-
TBIG010562	ENSG00000172969	100288801	Y	FRG2C	FSHD region gene 2 family member C [Source:HGNC Symbol;Acc:HGNC:33626]	0	0	0	0	N	-	-	-	-	N	-	-	-	-	GO:0005634
TBIG010567	ENSG00000185008	6092	Y	ROBO2	roundabout guidance receptor 2 [Source:HGNC Symbol;Acc:HGNC:10250]	0	0	0	0	N	-	-	-	-	N	-	-	-	-	GO:0001656,GO:0001657,GO:0001822,GO:0003148,GO:0003180,GO:0003184,GO:0003272,GO:0005515,GO:0005886,GO:0006935,GO:0007155,GO:0007156,GO:0007275,GO:0007399,GO:0007411,GO:0007417,GO:0007420,GO:0008046,GO:0009986,GO:0016020,GO:0016021,GO:0016199,GO:0021510,GO:0021891,GO:0030154,GO:0030673,GO:0031290,GO:0032870,GO:0035385,GO:0035481,GO:0035904,GO:0042802,GO:0050772,GO:0050925,GO:0051964,GO:0060412,GO:…
TBIG010622	ENSG00000064835	5449	Y	POU1F1	POU class 1 homeobox 1 [Source:HGNC Symbol;Acc:HGNC:9210]	0	0	0	0	N	1	1	0	-	N	0.9826	1	0.27	UP	GO:0000122,GO:0000785,GO:0000978,GO:0000981,GO:0001077,GO:0001085,GO:0001102,GO:0001708,GO:0003677,GO:0003682,GO:0003700,GO:0003713,GO:0005634,GO:0005667,GO:0006351,GO:0006355,GO:0006366,GO:0008134,GO:0008284,GO:0008285,GO:0008340,GO:0021983,GO:0021984,GO:0030183,GO:0032962,GO:0040018,GO:0043565,GO:0043567,GO:0045893,GO:0045944,GO:0060126,GO:0060133
TBIG010629	ENSG00000179097	3355	Y	HTR1F	5-hydroxytryptamine receptor 1F [Source:HGNC Symbol;Acc:HGNC:5292]	0	0	0	0	N	-	-	-	-	N	-	-	-	-	GO:0004930,GO:0004993,GO:0005886,GO:0005887,GO:0007165,GO:0007186,GO:0007187,GO:0007193,GO:0007268,GO:0016020,GO:0016021,GO:0030425,GO:0030594,GO:0051378,GO:0098664
TBIG010635	ENSG00000283434	None	Y	CSNKA2IP	casein kinase 2 subunit alpha' interacting protein [Source:HGNC Symbol;Acc:HGNC:53637]	0	0	0	0	N	-	-	-	-	N	-	-	-	-	GO:0005634
TBIG010656	ENSG00000178750	415117	Y	STX19	syntaxin 19 [Source:HGNC Symbol;Acc:HGNC:19300]	0	0	0.08	0.08	N	0.8432	1	-1.02	DOWN	N	1	1	0.27	UP	GO:0000149,GO:0005484,GO:0005515,GO:0005737,GO:0005886,GO:0006886,GO:0006887,GO:0006906,GO:0008021,GO:0012505,GO:0016020,GO:0016021,GO:0016192,GO:0031201,GO:0031629,GO:0042734,GO:0048278,GO:0048787
TBIG010665	ENSG00000244681	100287639	Y	MTHFD2P1	methylenetetrahydrofolate dehydrogenase (NADP+ dependent) 2, methenyltetrahydrofolate cyclohydrolase pseudogene 1 [Source:HGNC Symbol;Acc:HGNC:48859]	0	0	0	0	N	-	-	-	-	N	-	-	-	-	-
TBIG010675	ENSG00000080224	285220	Y	EPHA6	EPH receptor A6 [Source:HGNC Symbol;Acc:HGNC:19296]	0	0	0	0	N	0.9989	1	-0.02	DOWN	N	1	1	0.27	UP	GO:0000166,GO:0003674,GO:0004672,GO:0004713,GO:0004714,GO:0004888,GO:0005003,GO:0005005,GO:0005524,GO:0005575,GO:0005654,GO:0005737,GO:0005886,GO:0005887,GO:0006468,GO:0007169,GO:0008150,GO:0009968,GO:0016020,GO:0016021,GO:0016301,GO:0016310,GO:0016740,GO:0018108,GO:0030154,GO:0043005,GO:0043066,GO:0043235,GO:0043410,GO:0048013,GO:0070374
TBIG010684	ENSG00000183185	200959	Y	GABRR3	gamma-aminobutyric acid type A receptor rho3 subunit (gene/pseudogene) [Source:HGNC Symbol;Acc:HGNC:17969]	0	0	0	0	N	-	-	-	-	N	-	-	-	-	GO:0004888,GO:0004890,GO:0005216,GO:0005230,GO:0005254,GO:0005575,GO:0005886,GO:0005887,GO:0006811,GO:0006821,GO:0007165,GO:0007214,GO:0007268,GO:0016020,GO:0016021,GO:0019904,GO:0030054,GO:0034220,GO:0034707,GO:0042391,GO:0043005,GO:0045202,GO:0045211,GO:0050877,GO:1902476,GO:1902711
TBIG010687	ENSG00000196578	81050	Y	OR5AC2	olfactory receptor family 5 subfamily AC member 2 [Source:HGNC Symbol;Acc:HGNC:15431]	0	0	0	0	N	-	-	-	-	N	-	-	-	-	GO:0004930,GO:0004984,GO:0005549,GO:0005886,GO:0007165,GO:0007186,GO:0007608,GO:0016020,GO:0016021,GO:0050896,GO:0050911
TBIG010689	ENSG00000251090	None	Y	OR5AC4P	olfactory receptor family 5 subfamily AC member 4 pseudogene [Source:HGNC Symbol;Acc:HGNC:31284]	0	0	0	0	N	0.9989	1	-0.02	DOWN	N	1	1	0.27	UP	-
TBIG010691	ENSG00000231192	26341	Y	OR5H1	olfactory receptor family 5 subfamily H member 1 [Source:HGNC Symbol;Acc:HGNC:8346]	0	0	0	0	N	-	-	-	-	N	-	-	-	-	GO:0004930,GO:0004984,GO:0005549,GO:0005886,GO:0007165,GO:0007186,GO:0007608,GO:0016020,GO:0016021,GO:0050896,GO:0050911
TBIG010692	ENSG00000236032	403273	Y	OR5H14	olfactory receptor family 5 subfamily H member 14 [Source:HGNC Symbol;Acc:HGNC:31286]	0	0	0	0	N	-	-	-	-	N	-	-	-	-	GO:0004930,GO:0004984,GO:0005549,GO:0005886,GO:0007165,GO:0007186,GO:0007608,GO:0016020,GO:0016021,GO:0050896,GO:0050911
TBIG010693	ENSG00000233412	403274	Y	OR5H15	olfactory receptor family 5 subfamily H member 15 [Source:HGNC Symbol;Acc:HGNC:31287]	0	0	0	0	N	-	-	-	-	N	-	-	-	-	GO:0004930,GO:0004984,GO:0005549,GO:0005886,GO:0007165,GO:0007186,GO:0007608,GO:0016020,GO:0016021,GO:0050896,GO:0050911
TBIG010699	ENSG00000230301	79295	Y	OR5H6	olfactory receptor family 5 subfamily H member 6 (gene/pseudogene) [Source:HGNC Symbol;Acc:HGNC:14767]	0	0	0	0	N	-	-	-	-	N	-	-	-	-	GO:0004930,GO:0004984,GO:0005549,GO:0005886,GO:0007165,GO:0007186,GO:0007608,GO:0016020,GO:0016021,GO:0050896,GO:0050911
TBIG010700	ENSG00000197938	79310	Y	OR5H2	olfactory receptor family 5 subfamily H member 2 [Source:HGNC Symbol;Acc:HGNC:14752]	0	0	0	0	N	-	-	-	-	N	-	-	-	-	GO:0004930,GO:0004984,GO:0005549,GO:0005886,GO:0007165,GO:0007186,GO:0007608,GO:0016020,GO:0016021,GO:0050896,GO:0050911
TBIG010702	ENSG00000196098	403278	Y	OR5K4	olfactory receptor family 5 subfamily K member 4 [Source:HGNC Symbol;Acc:HGNC:31291]	0	0	0	0	N	-	-	-	-	N	-	-	-	-	GO:0004930,GO:0004984,GO:0005549,GO:0005886,GO:0007165,GO:0007186,GO:0007608,GO:0016020,GO:0016021,GO:0050896,GO:0050911
TBIG010703	ENSG00000206536	403277	Y	OR5K3	olfactory receptor family 5 subfamily K member 3 [Source:HGNC Symbol;Acc:HGNC:31290]	0	0	0	0	N	-	-	-	-	N	-	-	-	-	GO:0004930,GO:0004984,GO:0005549,GO:0005886,GO:0007165,GO:0007186,GO:0007608,GO:0016020,GO:0016021,GO:0050896,GO:0050911
TBIG010705	ENSG00000232382	26339	Y	OR5K1	olfactory receptor family 5 subfamily K member 1 [Source:HGNC Symbol;Acc:HGNC:8349]	0	0.11	0	0.11	N	1	1	-0.02	DOWN	N	1	1	0	-	GO:0004930,GO:0004984,GO:0005549,GO:0005886,GO:0007165,GO:0007186,GO:0007608,GO:0016020,GO:0016021,GO:0050896,GO:0050911
TBIG010706	ENSG00000231861	402135	Y	OR5K2	olfactory receptor family 5 subfamily K member 2 [Source:HGNC Symbol;Acc:HGNC:14774]	0	0	0	0	N	-	-	-	-	N	-	-	-	-	GO:0004930,GO:0004984,GO:0005549,GO:0005886,GO:0007165,GO:0007186,GO:0007608,GO:0016020,GO:0016021,GO:0050896,GO:0050911
TBIG010708	ENSG00000285635	None	Y	AC021660.3	novel transcript	0	0	0	0	N	-	-	-	-	N	-	-	-	-	GO:0004109,GO:0006779,GO:0055114
TBIG010734	ENSG00000235156	644444	Y	TMEM30CP	transmembrane protein 30C, pseudogene [Source:HGNC Symbol;Acc:HGNC:30443]	0	0	0	0	N	-	-	-	-	N	-	-	-	-	-
TBIG010750	ENSG00000081148	50939	Y	IMPG2	interphotoreceptor matrix proteoglycan 2 [Source:HGNC Symbol;Acc:HGNC:18362]	0	0	0	0	N	0.9989	1	-0.02	DOWN	N	1	1	0.27	UP	GO:0005201,GO:0005540,GO:0007601,GO:0008201,GO:0016020,GO:0016021,GO:0031012,GO:0033165,GO:0043235
TBIG010776	ENSG00000170044	131368	Y	ZPLD1	zona pellucida like domain containing 1 [Source:HGNC Symbol;Acc:HGNC:27022]	0	0.05	0	0.05	N	1	1	-0.02	DOWN	N	1	1	0	-	GO:0005576,GO:0016020,GO:0016021,GO:0030659,GO:0031410
TBIG010809	ENSG00000138483	84692	Y	CCDC54	coiled-coil domain containing 54 [Source:HGNC Symbol;Acc:HGNC:30703]	0	0	0	0	N	0.703	1	1.57	UP	N	1	1	0	-	-
TBIG010814	ENSG00000284828	None	Y	AC012020.2	novel transcript	0	0.13	0.08	0.21	N	0.703	1	1.57	UP	N	0.9826	1	0.27	UP	-
TBIG010819	ENSG00000114455	11148	Y	HHLA2	HERV-H LTR-associating 2 [Source:HGNC Symbol;Acc:HGNC:4905]	0	0	0	0	N	-	-	-	-	N	-	-	-	-	GO:0001819,GO:0003674,GO:0005102,GO:0005515,GO:0005575,GO:0009897,GO:0016020,GO:0016021,GO:0031295,GO:0042104,GO:0050776,GO:0050852
TBIG010828	ENSG00000163515	84666	Y	RETNLB	resistin like beta [Source:HGNC Symbol;Acc:HGNC:20388]	0	0	0	0	N	1	1	0.98	UP	N	1	1	0.27	UP	GO:0003674,GO:0005179,GO:0005575,GO:0005576,GO:0005615,GO:0008283,GO:0010469
TBIG010829	ENSG00000163519	50852	Y	TRAT1	T cell receptor associated transmembrane adaptor 1 [Source:HGNC Symbol;Acc:HGNC:30698]	0	0	0	0	N	-	-	-	-	N	-	-	-	-	GO:0001920,GO:0002250,GO:0002376,GO:0005068,GO:0005886,GO:0005887,GO:0006968,GO:0007165,GO:0007169,GO:0016020,GO:0016021,GO:0042101,GO:0046854,GO:0046934,GO:0050850,GO:0050852,GO:0050862,GO:0051051,GO:0051897
TBIG010830	ENSG00000138472	9626	Y	GUCA1C	guanylate cyclase activator 1C [Source:HGNC Symbol;Acc:HGNC:4680]	0	0	0	0	N	-	-	-	-	N	-	-	-	-	GO:0005509,GO:0007165,GO:0007601,GO:0008048,GO:0022400,GO:0031282,GO:0031284,GO:0046872,GO:0097381
TBIG010831	ENSG00000114487	27136	Y	MORC1	MORC family CW-type zinc finger 1 [Source:HGNC Symbol;Acc:HGNC:7198]	0	0	0	0	N	-	-	-	-	N	-	-	-	-	GO:0005634,GO:0007275,GO:0007283,GO:0008270,GO:0010529,GO:0030154,GO:0040029,GO:0043046,GO:0044026,GO:0046872,GO:2000143
TBIG010834	ENSG00000241224	401081	Y	C3orf85	chromosome 3 open reading frame 85 [Source:HGNC Symbol;Acc:HGNC:53432]	0	0	0	0	N	-	-	-	-	N	-	-	-	-	-
TBIG010869	ENSG00000144834	29114	Y	TAGLN3	transgelin 3 [Source:HGNC Symbol;Acc:HGNC:29868]	0	0	0	0	N	-	-	-	-	N	-	-	-	-	GO:0000122,GO:0005634,GO:0007417,GO:0043209,GO:0051015
TBIG010871	ENSG00000176040	344805	Y	TMPRSS7	transmembrane serine protease 7 [Source:HGNC Symbol;Acc:HGNC:30846]	0	0	0.04	0.04	N	1	1	-0.02	DOWN	N	1	1	0.27	UP	GO:0004252,GO:0005886,GO:0006508,GO:0008233,GO:0008236,GO:0016020,GO:0016021,GO:0016787
TBIG010876	ENSG00000172139	285335	Y	SLC9C1	solute carrier family 9 member C1 [Source:HGNC Symbol;Acc:HGNC:31401]	0	0	0	0	N	0.9989	1	-0.02	DOWN	N	1	1	0.27	UP	GO:0005216,GO:0005886,GO:0005929,GO:0006811,GO:0006812,GO:0006814,GO:0007275,GO:0007283,GO:0015297,GO:0015299,GO:0015385,GO:0015386,GO:0016020,GO:0016021,GO:0030154,GO:0030317,GO:0031514,GO:0042995,GO:0051453,GO:0055085,GO:0071805,GO:0098719,GO:1902600
TBIG010880	ENSG00000091972	4345	Y	CD200	CD200 molecule [Source:HGNC Symbol;Acc:HGNC:7203]	0	0	0	0	N	-	-	-	-	N	-	-	-	-	GO:0002695,GO:0005515,GO:0005886,GO:0005887,GO:0008285,GO:0009986,GO:0016020,GO:0016021,GO:0030424,GO:0032088,GO:0032793,GO:0034113,GO:0043005,GO:0043025,GO:0043031,GO:0044297,GO:0050776,GO:0071636,GO:0086080,GO:0098609,GO:0140081,GO:0150072,GO:0150074,GO:0150077,GO:0150079,GO:1900165,GO:1901215,GO:1904465,GO:1905522,GO:2000405
TBIG010884	ENSG00000279349	None	Y	AC092692.1	TEC	0	0.03	0	0.03	N	1	1	-0.02	DOWN	N	1	1	0	-	-
TBIG010891	ENSG00000206531	344807	Y	CD200R1L	CD200 receptor 1 like [Source:HGNC Symbol;Acc:HGNC:24665]	0	0.11	0	0.11	N	0.8723	1	1.57	UP	N	1	1	0.27	UP	GO:0009897,GO:0016020,GO:0016021,GO:0038023
TBIG010907	ENSG00000072858	54847	Y	SIDT1	SID1 transmembrane family member 1 [Source:HGNC Symbol;Acc:HGNC:25967]	0	0.11	0	0.11	N	0.9011	1	0.72	UP	N	0.9223	1	-1.31	DOWN	GO:0003723,GO:0016020,GO:0016021,GO:0033227,GO:0051033
TBIG010927	ENSG00000151577	1814	Y	DRD3	dopamine receptor D3 [Source:HGNC Symbol;Acc:HGNC:3024]	0	0	0	0	N	-	-	-	-	N	-	-	-	-	GO:0000122,GO:0001591,GO:0001963,GO:0001975,GO:0002016,GO:0002031,GO:0004930,GO:0004935,GO:0004952,GO:0005515,GO:0005886,GO:0005887,GO:0006874,GO:0006914,GO:0007165,GO:0007186,GO:0007188,GO:0007191,GO:0007195,GO:0007212,GO:0007611,GO:0007612,GO:0007626,GO:0008144,GO:0008284,GO:0008542,GO:0014059,GO:0016020,GO:0016021,GO:0019216,GO:0019904,GO:0030139,GO:0031748,GO:0032416,GO:0032467,GO:0032922,GO:…
TBIG010930	ENSG00000174255	7634	Y	ZNF80	zinc finger protein 80 [Source:HGNC Symbol;Acc:HGNC:13155]	0	0	0.04	0.04	N	1	1	0	-	N	0.9826	1	0.27	UP	GO:0000981,GO:0003676,GO:0003677,GO:0005634,GO:0006357,GO:0046872
TBIG010967	ENSG00000163424	152405	Y	C3orf30	chromosome 3 open reading frame 30 [Source:HGNC Symbol;Acc:HGNC:26553]	0	0	0	0	N	-	-	-	-	N	-	-	-	-	-
TBIG010968	ENSG00000251012	None	Y	AC083800.1	novel chromosome 3 open reading frame 30 (C3orf30) and uroplakin 1B (UPK1B)	0	0	0	0	N	-	-	-	-	N	-	-	-	-	-
TBIG010983	ENSG00000144837	51365	Y	PLA1A	phospholipase A1 member A [Source:HGNC Symbol;Acc:HGNC:17661]	0	0	0	0	N	-	-	-	-	N	-	-	-	-	GO:0002080,GO:0005576,GO:0006629,GO:0006658,GO:0008970,GO:0016042,GO:0016787,GO:0036150,GO:0052689,GO:0052739
TBIG010988	ENSG00000285585	None	Y	AC069444.2	novel protein	0	0	0	0	N	-	-	-	-	N	-	-	-	-	-
TBIG010990	ENSG00000144852	8856	Y	NR1I2	nuclear receptor subfamily 1 group I member 2 [Source:HGNC Symbol;Acc:HGNC:7968]	0	0	0	0	N	-	-	-	-	N	-	-	-	-	GO:0000976,GO:0000977,GO:0000981,GO:0001228,GO:0003677,GO:0003700,GO:0003707,GO:0003713,GO:0004879,GO:0004887,GO:0005515,GO:0005634,GO:0005654,GO:0006351,GO:0006355,GO:0006367,GO:0006805,GO:0007165,GO:0007275,GO:0008134,GO:0008144,GO:0008202,GO:0008270,GO:0010628,GO:0016604,GO:0030154,GO:0030374,GO:0030522,GO:0038023,GO:0042738,GO:0042908,GO:0043401,GO:0043565,GO:0045111,GO:0045892,GO:0045893,GO:…
TBIG011010	ENSG00000113924	3081	Y	HGD	homogentisate 1,2-dioxygenase [Source:HGNC Symbol;Acc:HGNC:4892]	0	0	0	0	N	-	-	-	-	N	-	-	-	-	GO:0004411,GO:0005515,GO:0005829,GO:0006520,GO:0006559,GO:0006570,GO:0006572,GO:0016491,GO:0042802,GO:0046872,GO:0051213,GO:0055114,GO:0070062
TBIG011024	ENSG00000186103	503582	Y	ARGFX	arginine-fifty homeobox [Source:HGNC Symbol;Acc:HGNC:30146]	0	0	0	0	N	-	-	-	-	N	-	-	-	-	GO:0000981,GO:0003677,GO:0005634,GO:0006355,GO:0006357,GO:0043565
TBIG011025	ENSG00000163833	51725	Y	FBXO40	F-box protein 40 [Source:HGNC Symbol;Acc:HGNC:29816]	0	0	0	0	N	0.9989	1	-0.02	DOWN	N	1	1	0.27	UP	GO:0000209,GO:0003674,GO:0004842,GO:0005737,GO:0005829,GO:0008270,GO:0042692,GO:0043687,GO:0046872,GO:0061630
TBIG011033	ENSG00000145103	286676	Y	ILDR1	immunoglobulin like domain containing receptor 1 [Source:HGNC Symbol;Acc:HGNC:28741]	0	0.03	0	0.03	N	1	1	-0.02	DOWN	N	1	1	0	-	GO:0005737,GO:0005829,GO:0005886,GO:0006898,GO:0016020,GO:0016021,GO:0032991,GO:0042802,GO:0051260,GO:0061689,GO:0070506,GO:0090277,GO:1990830
TBIG011035	ENSG00000114013	942	Y	CD86	CD86 molecule [Source:HGNC Symbol;Acc:HGNC:1705]	0	0	0	0	N	-	-	-	-	N	-	-	-	-	GO:0001618,GO:0002250,GO:0002376,GO:0005515,GO:0005886,GO:0006955,GO:0007165,GO:0007166,GO:0008284,GO:0009897,GO:0009986,GO:0015026,GO:0016020,GO:0016021,GO:0016032,GO:0019221,GO:0031295,GO:0038023,GO:0042102,GO:0042130,GO:0043017,GO:0045086,GO:0045404,GO:0045630,GO:0045893,GO:0046718,GO:0046854,GO:0046934,GO:0051897,GO:0070062,GO:0071222
TBIG011036	ENSG00000036828	846	Y	CASR	calcium sensing receptor [Source:HGNC Symbol;Acc:HGNC:1514]	0	0	0	0	N	-	-	-	-	N	-	-	-	-	GO:0000287,GO:0001503,GO:0002931,GO:0004435,GO:0004930,GO:0005178,GO:0005509,GO:0005513,GO:0005515,GO:0005634,GO:0005737,GO:0005886,GO:0005887,GO:0006874,GO:0006915,GO:0007165,GO:0007186,GO:0007193,GO:0007200,GO:0007254,GO:0007635,GO:0008144,GO:0008284,GO:0009653,GO:0009986,GO:0010038,GO:0010628,GO:0014070,GO:0016020,GO:0016021,GO:0016323,GO:0016324,GO:0016597,GO:0019808,GO:0019901,GO:0030424,GO:…
TBIG011048	ENSG00000173200	165631	Y	PARP15	poly(ADP-ribose) polymerase family member 15 [Source:HGNC Symbol;Acc:HGNC:26876]	0	0	0	0	N	1	1	0	-	N	0.9826	1	0.27	UP	GO:0000122,GO:0003714,GO:0003950,GO:0005515,GO:0005634,GO:0016740,GO:0016757,GO:0070212,GO:0070403
TBIG011054	ENSG00000082684	54437	Y	SEMA5B	semaphorin 5B [Source:HGNC Symbol;Acc:HGNC:10737]	0	0	0	0	N	1	1	-0.02	DOWN	N	1	1	0	-	GO:0001755,GO:0007275,GO:0007399,GO:0016020,GO:0016021,GO:0030154,GO:0030215,GO:0030335,GO:0045499,GO:0048675,GO:0048843,GO:0050908,GO:0050919,GO:0071526,GO:0097485,GO:1990138
TBIG011068	ENSG00000065371	54763	Y	ROPN1	rhophilin associated tail protein 1 [Source:HGNC Symbol;Acc:HGNC:17692]	0	0	0	0	N	-	-	-	-	N	-	-	-	-	GO:0001932,GO:0005515,GO:0005634,GO:0005737,GO:0005929,GO:0030317,GO:0031514,GO:0042802,GO:0042995,GO:0044782,GO:0048240,GO:0061512
TBIG011074	ENSG00000260391	None	Y	AC022336.2	novel transcript, overlapping to KALRN	0	0	0	0	N	-	-	-	-	N	-	-	-	-	-
TBIG011130	ENSG00000163885	348807	Y	CFAP100	cilia and flagella associated protein 100 [Source:HGNC Symbol;Acc:HGNC:26842]	0	0	0	0	N	1	1	-0.02	DOWN	N	1	1	-0.73	DOWN	GO:0003341,GO:0005737,GO:0005856,GO:0005929,GO:0031514,GO:0036159,GO:0042995,GO:0070840,GO:0097545,GO:2000574
TBIG011133	ENSG00000159650	131669	Y	UROC1	urocanate hydratase 1 [Source:HGNC Symbol;Acc:HGNC:26444]	0	0	0	0	N	-	-	-	-	N	-	-	-	-	GO:0005829,GO:0006547,GO:0006548,GO:0016153,GO:0016829,GO:0019556,GO:0019557
TBIG011139	ENSG00000198284	255330	Y	NUP210P1	nucleoporin 210 pseudogene 1 [Source:HGNC Symbol;Acc:HGNC:27399]	0	0	0	0	N	-	-	-	-	N	-	-	-	-	-
TBIG011143	ENSG00000280053	None	Y	AC011199.1	TEC	0	0	0.04	0.04	N	1	1	0	-	N	0.9826	1	0.27	UP	-
TBIG011145	ENSG00000214324	285311	Y	C3orf56	chromosome 3 open reading frame 56 [Source:HGNC Symbol;Acc:HGNC:32481]	0	0	0.07	0.07	N	1	1	-0.02	DOWN	N	0.9826	1	0.27	UP	-
TBIG011172	ENSG00000179407	165721	Y	DNAJB8	DnaJ heat shock protein family (Hsp40) member B8 [Source:HGNC Symbol;Acc:HGNC:23699]	0	0	0	0	N	-	-	-	-	N	-	-	-	-	GO:0005634,GO:0005829,GO:0044183,GO:0051082,GO:0051087,GO:0061077,GO:0090084
TBIG011195	ENSG00000279507	None	Y	AC112484.4	TEC	0	0	0	0	N	-	-	-	-	N	-	-	-	-	-
TBIG011198	ENSG00000169704	2815	Y	GP9	glycoprotein IX platelet [Source:HGNC Symbol;Acc:HGNC:4444]	0	0	0	0	N	-	-	-	-	N	-	-	-	-	GO:0005515,GO:0005886,GO:0005887,GO:0007155,GO:0007596,GO:0007597,GO:0007599,GO:0016020,GO:0016021,GO:0030168
TBIG011220	ENSG00000163914	6010	Y	RHO	rhodopsin [Source:HGNC Symbol;Acc:HGNC:10012]	0	0	0	0	N	-	-	-	-	N	-	-	-	-	GO:0000139,GO:0001523,GO:0001750,GO:0001917,GO:0004930,GO:0005502,GO:0005515,GO:0005794,GO:0005886,GO:0005887,GO:0005911,GO:0006468,GO:0007165,GO:0007186,GO:0007601,GO:0007602,GO:0007603,GO:0008020,GO:0009416,GO:0009583,GO:0009881,GO:0016020,GO:0016021,GO:0016038,GO:0016056,GO:0018298,GO:0022400,GO:0030660,GO:0042622,GO:0042995,GO:0045494,GO:0046872,GO:0050896,GO:0050953,GO:0060041,GO:0060170,GO:…
TBIG011231	ENSG00000170893	7200	Y	TRH	thyrotropin releasing hormone [Source:HGNC Symbol;Acc:HGNC:12298]	0	0	0	0	N	-	-	-	-	N	-	-	-	-	GO:0001666,GO:0001692,GO:0005179,GO:0005576,GO:0005634,GO:0005737,GO:0005886,GO:0007165,GO:0007186,GO:0007267,GO:0007628,GO:0008437,GO:0009409,GO:0009749,GO:0009755,GO:0010469,GO:0014050,GO:0014054,GO:0014070,GO:0030141,GO:0032024,GO:0042755,GO:0045471,GO:0051412,GO:2000252
TBIG011238	ENSG00000251287	644974	Y	ALG1L2	ALG1, chitobiosyldiphosphodolichol beta-mannosyltransferase like 2 [Source:HGNC Symbol;Acc:HGNC:37258]	0	0.26	0	0.26	N	0.1671	1	3.3	UP	N	1	1	0	-	GO:0000030,GO:0005783,GO:0006486,GO:0016740,GO:0016757,GO:0097502
TBIG011244	ENSG00000228252	646300	Y	COL6A4P2	collagen type VI alpha 4 pseudogene 2 [Source:HGNC Symbol;Acc:HGNC:38501]	0	0	0.35	0.35	N	0.6962	1	-1.6	DOWN	N	0.9223	1	-1.31	DOWN	-
TBIG011246	ENSG00000172752	256076	Y	COL6A5	collagen type VI alpha 5 chain [Source:HGNC Symbol;Acc:HGNC:26674]	0	0	0	0	N	0.9989	1	-0.02	DOWN	N	1	1	0.27	UP	GO:0005515,GO:0005576,GO:0005581,GO:0007155,GO:0030020,GO:0062023
TBIG011253	ENSG00000284095	None	Y	AC055733.4	TEC	0	0	0	0	N	0.8432	1	-1.02	DOWN	N	0.8848	1	-0.73	DOWN	-
TBIG011263	ENSG00000246082	152195	Y	NUDT16P1	nudix hydrolase 16 pseudogene 1 [Source:HGNC Symbol;Acc:HGNC:27189]	0	0	0	0	N	0.7087	1	0.21	UP	N	0.3629	1	0.46	UP	-
TBIG011280	ENSG00000274810	100532724	Y	NPHP3-ACAD11	NPHP3-ACAD11 readthrough (NMD candidate) [Source:HGNC Symbol;Acc:HGNC:48351]	0	0.23	1.57	1.8	N	1	1	-0.02	DOWN	N	0.9826	1	0.27	UP	GO:0003777,GO:0005871
TBIG011287	ENSG00000144868	66000	Y	TMEM108	transmembrane protein 108 [Source:HGNC Symbol;Acc:HGNC:28451]	0	0.04	0	0.04	N	1	1	-0.02	DOWN	N	1	1	0	-	GO:0003674,GO:0005575,GO:0005768,GO:0005769,GO:0005886,GO:0006898,GO:0008090,GO:0008150,GO:0010008,GO:0014069,GO:0016020,GO:0016021,GO:0021542,GO:0030054,GO:0030424,GO:0030425,GO:0031175,GO:0036477,GO:0042995,GO:0045202,GO:0045211,GO:0051388,GO:0097106,GO:0097484,GO:0098815,GO:1904115,GO:1990416
TBIG011289	ENSG00000170819	8419	Y	BFSP2	beaded filament structural protein 2 [Source:HGNC Symbol;Acc:HGNC:1041]	0	0	0	0	N	-	-	-	-	N	-	-	-	-	GO:0005198,GO:0005200,GO:0005212,GO:0005515,GO:0005737,GO:0005856,GO:0005882,GO:0005886,GO:0005938,GO:0007010,GO:0007601,GO:0016020,GO:0045104,GO:0048469,GO:0050896,GO:0070307
TBIG011298	ENSG00000242337	None	Y	TFP1	transferrin pseudogene 1 [Source:HGNC Symbol;Acc:HGNC:11759]	0	0	0	0	N	-	-	-	-	N	-	-	-	-	-
TBIG011301	ENSG00000091513	7018	Y	TF	transferrin [Source:HGNC Symbol;Acc:HGNC:11740]	0	0	0.12	0.12	N	0.8481	1	0.98	UP	N	0.9826	1	0.27	UP	GO:0001895,GO:0002576,GO:0004857,GO:0005515,GO:0005576,GO:0005615,GO:0005769,GO:0005770,GO:0005788,GO:0005905,GO:0006811,GO:0006826,GO:0006879,GO:0008198,GO:0008199,GO:0009925,GO:0009986,GO:0010008,GO:0015091,GO:0016324,GO:0030139,GO:0030665,GO:0031232,GO:0031410,GO:0031647,GO:0031982,GO:0033572,GO:0034774,GO:0034986,GO:0043086,GO:0043687,GO:0044267,GO:0045178,GO:0046872,GO:0048260,GO:0048471,GO:…
TBIG011352	ENSG00000168875	8403	Y	SOX14	SRY-box 14 [Source:HGNC Symbol;Acc:HGNC:11193]	0	0	0	0	N	-	-	-	-	N	-	-	-	-	GO:0000122,GO:0000981,GO:0003677,GO:0003682,GO:0005515,GO:0005575,GO:0005634,GO:0006355,GO:0007399,GO:0007601,GO:0009649,GO:0030154,GO:0043565,GO:0044798,GO:0045892,GO:0046982,GO:2001222
TBIG011360	ENSG00000118017	51146	Y	A4GNT	alpha-1,4-N-acetylglucosaminyltransferase [Source:HGNC Symbol;Acc:HGNC:17968]	0	0	0	0	N	-	-	-	-	N	-	-	-	-	GO:0000139,GO:0005794,GO:0005975,GO:0006486,GO:0006493,GO:0008375,GO:0009101,GO:0016020,GO:0016021,GO:0016266,GO:0016740,GO:0016757,GO:0050680
TBIG011378	ENSG00000206260	729627	Y	PRR23A	proline rich 23A [Source:HGNC Symbol;Acc:HGNC:37172]	0	0	0	0	N	-	-	-	-	N	-	-	-	-	-
TBIG011380	ENSG00000184814	389151	Y	PRR23B	proline rich 23B [Source:HGNC Symbol;Acc:HGNC:33764]	0	0	0	0	N	-	-	-	-	N	-	-	-	-	-
TBIG011381	ENSG00000233701	389152	Y	PRR23C	proline rich 23C [Source:HGNC Symbol;Acc:HGNC:37173]	0	0	0	0	N	-	-	-	-	N	-	-	-	-	-
TBIG011390	ENSG00000114113	5948	Y	RBP2	retinol binding protein 2 [Source:HGNC Symbol;Acc:HGNC:9920]	0	0	0	0	N	1	1	-0.02	DOWN	N	1	1	0.27	UP	GO:0001523,GO:0005501,GO:0005737,GO:0005829,GO:0006776,GO:0008289,GO:0008544,GO:0016918,GO:0019841
TBIG011393	ENSG00000114115	5947	Y	RBP1	retinol binding protein 1 [Source:HGNC Symbol;Acc:HGNC:9919]	0	0	0	0	N	0.8316	1	0.1	UP	N	0.411	1	-0.35	DOWN	GO:0001523,GO:0002138,GO:0005501,GO:0005654,GO:0005737,GO:0005811,GO:0005829,GO:0006776,GO:0008289,GO:0016918,GO:0019841,GO:0030852,GO:0033189,GO:0042572,GO:0042573,GO:0044297,GO:0055088,GO:1904768
TBIG011407	ENSG00000155890	287015	Y	TRIM42	tripartite motif containing 42 [Source:HGNC Symbol;Acc:HGNC:19014]	0	0	0	0	N	-	-	-	-	N	-	-	-	-	GO:0005515,GO:0005622,GO:0008270,GO:0046872
TBIG011427	ENSG00000285558	None	Y	AC112504.2	novel protein	0	0	0	0	N	-	-	-	-	N	-	-	-	-	-
TBIG011428	ENSG00000114124	131890	Y	GRK7	G protein-coupled receptor kinase 7 [Source:HGNC Symbol;Acc:HGNC:17031]	0	0.05	0	0.05	N	1	1	-0.02	DOWN	N	0.8848	1	-0.73	DOWN	GO:0000166,GO:0004672,GO:0004674,GO:0004703,GO:0005524,GO:0006468,GO:0007165,GO:0007601,GO:0016020,GO:0016301,GO:0016310,GO:0016740,GO:0022400,GO:0046777,GO:0050254,GO:0050896,GO:0097381
TBIG011443	ENSG00000244327	None	Y	AC109992.2	novel transcript, sense overlapping to ATR	0	0.16	0.2	0.36	N	0.8655	1	-1.6	DOWN	N	0.9223	1	-1.31	DOWN	-
TBIG011454	ENSG00000188582	344838	Y	PAQR9	progestin and adipoQ receptor family member 9 [Source:HGNC Symbol;Acc:HGNC:30131]	0	0	0	0	N	1	1	-0.02	DOWN	N	1	1	0.01	UP	GO:0005496,GO:0005886,GO:0008289,GO:0016020,GO:0016021,GO:0038023
TBIG011473	ENSG00000280397	None	Y	AC011592.1	TEC	0	0	0	0	N	-	-	-	-	N	-	-	-	-	-
TBIG011485	ENSG00000241358	None	Y	AC069528.1	phospholipid scramblase 2 (PLSCR2) pseudogene	0	0	0	0	N	-	-	-	-	N	-	-	-	-	-
TBIG011486	ENSG00000163746	57047	Y	PLSCR2	phospholipid scramblase 2 [Source:HGNC Symbol;Acc:HGNC:16494]	0	0	0	0	N	-	-	-	-	N	-	-	-	-	GO:0005509,GO:0005634,GO:0005886,GO:0016020,GO:0016021,GO:0017121,GO:0017128,GO:0046872
TBIG011487	ENSG00000279320	None	Y	AC069528.2	TEC	0	0	0	0	N	-	-	-	-	N	-	-	-	-	-
TBIG011490	ENSG00000231213	389158	Y	PLSCR5	phospholipid scramblase family member 5 [Source:HGNC Symbol;Acc:HGNC:19952]	0	0	0	0	N	-	-	-	-	N	-	-	-	-	GO:0005886,GO:0017121,GO:0017128
TBIG011513	ENSG00000153002	1360	Y	CPB1	carboxypeptidase B1 [Source:HGNC Symbol;Acc:HGNC:2299]	0	0	0	0	N	-	-	-	-	N	-	-	-	-	GO:0004180,GO:0004181,GO:0005576,GO:0005615,GO:0006508,GO:0008233,GO:0008237,GO:0008270,GO:0016787,GO:0046872
TBIG011516	ENSG00000163751	1359	Y	CPA3	carboxypeptidase A3 [Source:HGNC Symbol;Acc:HGNC:2298]	0	0	0	0	N	-	-	-	-	N	-	-	-	-	GO:0002002,GO:0002003,GO:0004180,GO:0004181,GO:0005576,GO:0005615,GO:0006508,GO:0008233,GO:0008237,GO:0008270,GO:0016787,GO:0030133,GO:0030141,GO:0031410,GO:0046872,GO:0062023
TBIG011524	ENSG00000047457	1356	Y	CP	ceruloplasmin [Source:HGNC Symbol;Acc:HGNC:2295]	0	0.11	0.08	0.19	N	0.891	1	-0.75	DOWN	N	1	1	-0.05	DOWN	GO:0004322,GO:0005507,GO:0005576,GO:0005615,GO:0005623,GO:0005765,GO:0005788,GO:0006811,GO:0006825,GO:0006879,GO:0016491,GO:0016722,GO:0043687,GO:0044267,GO:0046872,GO:0051087,GO:0055114,GO:0070062,GO:0072562
TBIG011525	ENSG00000240216	None	Y	CPHL1P	ceruloplasmin and hephaestin-like 1 pseudogene [Source:HGNC Symbol;Acc:HGNC:31714]	0	0	0	0	N	-	-	-	-	N	-	-	-	-	-
TBIG011527	ENSG00000163762	116441	Y	TM4SF18	transmembrane 4 L six family member 18 [Source:HGNC Symbol;Acc:HGNC:25181]	0	0	0	0	N	0.9989	1	-0.02	DOWN	N	1	1	0.27	UP	GO:0016020,GO:0016021
TBIG011536	ENSG00000169903	7104	Y	TM4SF4	transmembrane 4 L six family member 4 [Source:HGNC Symbol;Acc:HGNC:11856]	0	0	0	0	N	-	-	-	-	N	-	-	-	-	GO:0005515,GO:0016020,GO:0016021,GO:0042246
TBIG011566	ENSG00000163645	131831	Y	ERICH6	glutamate rich 6 [Source:HGNC Symbol;Acc:HGNC:28602]	0	0.04	0	0.04	N	0.9974	1	-1.02	DOWN	N	1	1	0.27	UP	-
TBIG011572	ENSG00000214237	None	Y	MINDY4B	MINDY family member 4B [Source:HGNC Symbol;Acc:HGNC:35475]	0	0	0	0	N	-	-	-	-	N	-	-	-	-	-
TBIG011573	ENSG00000260234	None	Y	AC020636.2	CLRN1 and FAM188B2 readthrough transcript	0	0	0	0	N	-	-	-	-	N	-	-	-	-	GO:0016020,GO:0016021
TBIG011575	ENSG00000163646	7401	Y	CLRN1	clarin 1 [Source:HGNC Symbol;Acc:HGNC:12605]	0	0	0	0	N	-	-	-	-	N	-	-	-	-	GO:0005874,GO:0005886,GO:0005902,GO:0007015,GO:0007601,GO:0007605,GO:0010592,GO:0016020,GO:0016021,GO:0030027,GO:0030140,GO:0032420,GO:0045178,GO:0045494,GO:0048870,GO:0050885,GO:0050896,GO:0050953,GO:0050957,GO:0060088,GO:0060117
TBIG011579	ENSG00000174946	29909	Y	GPR171	G protein-coupled receptor 171 [Source:HGNC Symbol;Acc:HGNC:30057]	0	0	0.16	0.16	N	1	1	0	-	N	0.9826	1	0.27	UP	GO:0004930,GO:0005886,GO:0007165,GO:0007186,GO:0016020,GO:0016021,GO:0035589,GO:0045028,GO:0045638
TBIG011580	ENSG00000174944	9934	Y	P2RY14	purinergic receptor P2Y14 [Source:HGNC Symbol;Acc:HGNC:16442]	0	0.05	0	0.05	N	0.8481	1	0.98	UP	N	1	1	0	-	GO:0004930,GO:0005886,GO:0007165,GO:0007186,GO:0016020,GO:0016021,GO:0035589,GO:0045028,GO:0045029
TBIG011582	ENSG00000138271	53836	Y	GPR87	G protein-coupled receptor 87 [Source:HGNC Symbol;Acc:HGNC:4538]	0	0	0.11	0.11	N	1	1	0	-	N	0.9826	1	0.27	UP	GO:0004930,GO:0005886,GO:0007165,GO:0007186,GO:0007194,GO:0008150,GO:0016020,GO:0016021,GO:0035589,GO:0045028
TBIG011583	ENSG00000181631	53829	Y	P2RY13	purinergic receptor P2Y13 [Source:HGNC Symbol;Acc:HGNC:4537]	0	0	0	0	N	-	-	-	-	N	-	-	-	-	GO:0004930,GO:0005783,GO:0005886,GO:0007165,GO:0007186,GO:0007194,GO:0008150,GO:0016020,GO:0016021,GO:0035589,GO:0045028,GO:0071407
TBIG011584	ENSG00000169313	64805	Y	P2RY12	purinergic receptor P2Y12 [Source:HGNC Symbol;Acc:HGNC:18124]	0	0	0	0	N	-	-	-	-	N	-	-	-	-	GO:0001609,GO:0001621,GO:0001973,GO:0004930,GO:0005085,GO:0005739,GO:0005886,GO:0005901,GO:0006930,GO:0007165,GO:0007186,GO:0007188,GO:0007193,GO:0007200,GO:0007202,GO:0007596,GO:0007599,GO:0008347,GO:0009897,GO:0009925,GO:0009986,GO:0010700,GO:0016020,GO:0016021,GO:0019722,GO:0021808,GO:0030030,GO:0030032,GO:0030168,GO:0031224,GO:0033626,GO:0033630,GO:0035585,GO:0035589,GO:0043270,GO:0043491,GO:…
TBIG011590	ENSG00000197953	344752	Y	AADACL2	arylacetamide deacetylase like 2 [Source:HGNC Symbol;Acc:HGNC:24427]	0	0	0	0	N	-	-	-	-	N	-	-	-	-	GO:0005576,GO:0016021,GO:0016787,GO:0052689
TBIG011593	ENSG00000240602	201651	Y	AADACP1	arylacetamide deacetylase pseudogene 1 [Source:HGNC Symbol;Acc:HGNC:50305]	0	0	0	0	N	0.7675	1	0.52	UP	N	0.7234	1	0.62	UP	-
TBIG011594	ENSG00000250271	None	Y	AC068647.2	arylacetamide deacetylase (esterase) (AADAC) pseudogene	0	0	0	0	N	0.7554	1	1.98	UP	N	0.4819	1	2.86	UP	-
TBIG011595	ENSG00000114771	13	Y	AADAC	arylacetamide deacetylase [Source:HGNC Symbol;Acc:HGNC:17]	0	0	0	0	N	0.9927	1	-0.21	DOWN	N	1	1	0.08	UP	GO:0003824,GO:0004806,GO:0005783,GO:0005789,GO:0006805,GO:0010898,GO:0016020,GO:0016021,GO:0016298,GO:0016787,GO:0017171,GO:0019213,GO:0031090,GO:0043231,GO:0052689
TBIG011596	ENSG00000198829	56670	Y	SUCNR1	succinate receptor 1 [Source:HGNC Symbol;Acc:HGNC:4542]	0	0	0	0	N	0.6818	1	-1.6	DOWN	N	0.9964	1	-0.31	DOWN	GO:0002001,GO:0002281,GO:0004930,GO:0005886,GO:0007165,GO:0007186,GO:0008150,GO:0016020,GO:0016021,GO:0032611,GO:0038023,GO:0042593,GO:0050729,GO:0050921,GO:0051592,GO:0060177,GO:0070062
TBIG011600	ENSG00000221962	645843	Y	TMEM14EP	transmembrane protein 14E, pseudogene [Source:HGNC Symbol;Acc:HGNC:34386]	0	0	0	0	N	-	-	-	-	N	-	-	-	-	-
TBIG011624	ENSG00000279305	None	Y	AC134026.1	TEC	0	0	0	0	N	-	-	-	-	N	-	-	-	-	-
TBIG011625	ENSG00000174948	344758	Y	GPR149	G protein-coupled receptor 149 [Source:HGNC Symbol;Acc:HGNC:23627]	0	0	0	0	N	-	-	-	-	N	-	-	-	-	GO:0001546,GO:0001547,GO:0004930,GO:0005886,GO:0005887,GO:0007165,GO:0007186,GO:0007218,GO:0016020,GO:0016021,GO:0030273,GO:0042923,GO:0060280
TBIG011636	ENSG00000240045	100507537	Y	DWORF	DWARF open reading frame [Source:NCBI gene;Acc:100507537]	0	0	0	0	N	-	-	-	-	N	-	-	-	-	GO:0016020,GO:0016021,GO:0043085
TBIG011650	ENSG00000284952	None	Y	AC104472.3	novel transcript	0	0.13	0.43	0.56	N	0.577	1	1.98	UP	N	0.646	1	1.86	UP	GO:0008521,GO:0015876,GO:0016020,GO:0016021
TBIG011698	ENSG00000079257	56925	Y	LXN	latexin [Source:HGNC Symbol;Acc:HGNC:13347]	0	0	0	0	N	1	1	-0.02	DOWN	N	1	1	0.27	UP	GO:0004857,GO:0005515,GO:0005737,GO:0006954,GO:0008191,GO:0008201,GO:0010466,GO:0010951,GO:0030414,GO:0050965
TBIG011708	ENSG00000279311	None	Y	AC092999.1	TEC	0	0	0	0	N	-	-	-	-	N	-	-	-	-	-
TBIG011710	ENSG00000214216	654502	Y	IQCJ	IQ motif containing J [Source:HGNC Symbol;Acc:HGNC:32406]	0	0	0	0	N	-	-	-	-	N	-	-	-	-	-
TBIG011718	ENSG00000168811	3592	Y	IL12A	interleukin 12A [Source:HGNC Symbol;Acc:HGNC:5969]	0	0	0	0	N	0.8214	1	-0.38	DOWN	N	1	1	0.01	UP	GO:0001916,GO:0002860,GO:0005125,GO:0005143,GO:0005515,GO:0005576,GO:0005615,GO:0005737,GO:0005788,GO:0006955,GO:0007050,GO:0008083,GO:0008283,GO:0009615,GO:0009986,GO:0010224,GO:0010469,GO:0016477,GO:0019221,GO:0031906,GO:0032496,GO:0032609,GO:0032700,GO:0032729,GO:0032816,GO:0032946,GO:0034393,GO:0035711,GO:0035722,GO:0035744,GO:0042102,GO:0042163,GO:0042531,GO:0042832,GO:0043514,GO:0045513,GO:…
TBIG011744	ENSG00000196542	165679	Y	SPTSSB	serine palmitoyltransferase small subunit B [Source:HGNC Symbol;Acc:HGNC:24045]	0	0	0	0	N	-	-	-	-	N	-	-	-	-	GO:0004758,GO:0005515,GO:0005783,GO:0005789,GO:0006629,GO:0006665,GO:0007029,GO:0016020,GO:0016021,GO:0017059,GO:0030148,GO:0046513,GO:1904220
TBIG011748	ENSG00000182447	131149	Y	OTOL1	otolin 1 [Source:HGNC Symbol;Acc:HGNC:34071]	0	0	0	0	N	-	-	-	-	N	-	-	-	-	GO:0005201,GO:0005509,GO:0005576,GO:0005581,GO:0005615,GO:0030198,GO:0031012,GO:0045299,GO:0046872,GO:0051260
TBIG011761	ENSG00000090402	6476	Y	SI	sucrase-isomaltase [Source:HGNC Symbol;Acc:HGNC:10856]	0	0	0	0	N	-	-	-	-	N	-	-	-	-	GO:0003824,GO:0004553,GO:0004558,GO:0004574,GO:0004575,GO:0005794,GO:0005886,GO:0005903,GO:0005975,GO:0008152,GO:0016020,GO:0016021,GO:0016324,GO:0016787,GO:0016798,GO:0030246,GO:0044245,GO:0070062
TBIG011764	ENSG00000121871	22865	Y	SLITRK3	SLIT and NTRK like family member 3 [Source:HGNC Symbol;Acc:HGNC:23501]	0	0	0	0	N	-	-	-	-	N	-	-	-	-	GO:0005886,GO:0007409,GO:0016020,GO:0016021,GO:0051965,GO:0098982,GO:0099060,GO:0099061,GO:0099560,GO:1905606
TBIG011782	ENSG00000169064	79740	Y	ZBBX	zinc finger B-box domain containing [Source:HGNC Symbol;Acc:HGNC:26245]	0	0	0	0	N	0.9989	1	-0.02	DOWN	N	1	1	0.27	UP	GO:0005622,GO:0008270,GO:0046872
TBIG011784	ENSG00000114204	5276	Y	SERPINI2	serpin family I member 2 [Source:HGNC Symbol;Acc:HGNC:8945]	0	0	0	0	N	0.9989	1	-0.02	DOWN	N	1	1	0.27	UP	GO:0004867,GO:0005515,GO:0005576,GO:0005615,GO:0010466,GO:0010951,GO:0030155,GO:0030414,GO:0070062
TBIG011789	ENSG00000244227	646168	Y	LRRC77P	leucine rich repeat containing 77, pseudogene [Source:HGNC Symbol;Acc:HGNC:50536]	0	0	0	0	N	-	-	-	-	N	-	-	-	-	-
TBIG011821	ENSG00000114248	79782	Y	LRRC31	leucine rich repeat containing 31 [Source:HGNC Symbol;Acc:HGNC:26261]	0	0	0.06	0.06	N	0.9989	1	-0.02	DOWN	N	1	1	0.27	UP	-
TBIG011823	ENSG00000187033	344658	Y	SAMD7	sterile alpha motif domain containing 7 [Source:HGNC Symbol;Acc:HGNC:25394]	0	0	0	0	N	-	-	-	-	N	-	-	-	-	GO:0005634,GO:0005737,GO:0010629
TBIG011841	ENSG00000285218	None	Y	AC026316.5	novel protein	0	0	0	0	N	-	-	-	-	N	-	-	-	-	GO:0005198,GO:0005886,GO:0005923,GO:0016020,GO:0016021,GO:0030054
TBIG011844	ENSG00000013293	57709	Y	SLC7A14	solute carrier family 7 member 14 [Source:HGNC Symbol;Acc:HGNC:29326]	0	0	0.01	0.01	N	1	1	0	-	N	0.9826	1	0.27	UP	GO:0005764,GO:0005765,GO:0006865,GO:0010923,GO:0016020,GO:0016021,GO:0022857,GO:0055085
TBIG011853	ENSG00000163581	6514	Y	SLC2A2	solute carrier family 2 member 2 [Source:HGNC Symbol;Acc:HGNC:11006]	0	0.04	0	0.04	N	1	1	0.98	UP	N	1	1	0.27	UP	GO:0005215,GO:0005355,GO:0005737,GO:0005886,GO:0005887,GO:0005903,GO:0005911,GO:0005975,GO:0008643,GO:0008645,GO:0015149,GO:0016020,GO:0016021,GO:0016324,GO:0022857,GO:0033300,GO:0050796,GO:0055056,GO:0055085,GO:0070837,GO:0106001,GO:1904659
TBIG011862	ENSG00000186329	389177	Y	TMEM212	transmembrane protein 212 [Source:HGNC Symbol;Acc:HGNC:34295]	0	0	0	0	N	-	-	-	-	N	-	-	-	-	GO:0016020,GO:0016021
TBIG011870	ENSG00000121853	2693	Y	GHSR	growth hormone secretagogue receptor [Source:HGNC Symbol;Acc:HGNC:4267]	0	0	0	0	N	-	-	-	-	N	-	-	-	-	GO:0001616,GO:0004930,GO:0005886,GO:0007165,GO:0007186,GO:0007283,GO:0007565,GO:0007611,GO:0008154,GO:0008343,GO:0009725,GO:0009755,GO:0009986,GO:0010700,GO:0016020,GO:0016021,GO:0016520,GO:0017046,GO:0030252,GO:0032094,GO:0032099,GO:0032100,GO:0032354,GO:0032355,GO:0032691,GO:0032869,GO:0036321,GO:0040018,GO:0042536,GO:0042562,GO:0043005,GO:0043134,GO:0043568,GO:0045121,GO:0045409,GO:0045923,GO:…
TBIG011883	ENSG00000144962	83893	Y	SPATA16	spermatogenesis associated 16 [Source:HGNC Symbol;Acc:HGNC:29935]	0	0	0	0	N	-	-	-	-	N	-	-	-	-	GO:0003674,GO:0005794,GO:0007275,GO:0007283,GO:0008150,GO:0030154
TBIG011932	ENSG00000197584	10242	Y	KCNMB2	potassium calcium-activated channel subfamily M regulatory beta subunit 2 [Source:HGNC Symbol;Acc:HGNC:6286]	0	0	0	0	N	1	1	0.98	UP	N	1	1	0.27	UP	GO:0001508,GO:0005513,GO:0005886,GO:0005887,GO:0006811,GO:0006813,GO:0008076,GO:0008200,GO:0015269,GO:0015459,GO:0016020,GO:0016021,GO:0019228,GO:0019229,GO:0071805
TBIG011933	ENSG00000275163	None	Y	AC117457.1	potassium large conductance calcium-activated channel, subfamily M, beta member 2 (KCNMB2-IT1 - KCNMB2 readthrough transcript)	0	0	0	0	N	-	-	-	-	N	-	-	-	-	-
TBIG012031	ENSG00000172578	89857	Y	KLHL6	kelch like family member 6 [Source:HGNC Symbol;Acc:HGNC:18653]	0	0	0	0	N	0.9989	1	-0.02	DOWN	N	1	1	0.27	UP	GO:0002467,GO:0005515,GO:0009617,GO:0050853
TBIG012037	ENSG00000283765	None	Y	AC131160.1	novel protein	0	0.4	1.98	2.38	N	1	1	0	-	N	0.8058	1	1.27	UP	GO:0004252,GO:0006508,GO:0016020,GO:0016021
TBIG012040	ENSG00000234371	None	Y	RPSAP31	ribosomal protein SA pseudogene 31 [Source:HGNC Symbol;Acc:HGNC:35558]	0	0.1	0	0.1	N	1	1	-0.02	DOWN	N	1	1	0	-	-
TBIG012042	ENSG00000233441	None	Y	CYP2AB1P	cytochrome P450 family 2 subfamily AB member 1, pseudogene [Source:HGNC Symbol;Acc:HGNC:39975]	0	0	0	0	N	-	-	-	-	N	-	-	-	-	-
TBIG012046	ENSG00000186090	200909	Y	HTR3D	5-hydroxytryptamine receptor 3D [Source:HGNC Symbol;Acc:HGNC:24004]	0	0	0	0	N	1	1	0	-	N	0.9826	1	0.27	UP	GO:0004888,GO:0005216,GO:0005230,GO:0005515,GO:0005886,GO:0005887,GO:0006811,GO:0007165,GO:0007210,GO:0007268,GO:0016020,GO:0016021,GO:0022850,GO:0034220,GO:0042391,GO:0043005,GO:0045202,GO:0050877
TBIG012047	ENSG00000178084	170572	Y	HTR3C	5-hydroxytryptamine receptor 3C [Source:HGNC Symbol;Acc:HGNC:24003]	0	0	0	0	N	-	-	-	-	N	-	-	-	-	GO:0004888,GO:0005216,GO:0005230,GO:0005515,GO:0005886,GO:0005887,GO:0006811,GO:0007165,GO:0007210,GO:0007268,GO:0016020,GO:0016021,GO:0022850,GO:0034220,GO:0042391,GO:0043005,GO:0045202,GO:0050877
TBIG012051	ENSG00000186038	285242	Y	HTR3E	5-hydroxytryptamine receptor 3E [Source:HGNC Symbol;Acc:HGNC:24005]	0	0.04	0	0.04	N	1	1	-0.02	DOWN	N	1	1	0	-	GO:0004888,GO:0005216,GO:0005230,GO:0005886,GO:0005887,GO:0006811,GO:0007165,GO:0007210,GO:0007268,GO:0016020,GO:0016021,GO:0022850,GO:0034220,GO:0042391,GO:0043005,GO:0045202,GO:0050877
TBIG012064	ENSG00000284917	9718	Y	EEF1AKMT4-ECE2	EEF1AKMT4-ECE2 readthrough [Source:HGNC Symbol;Acc:HGNC:53615]	0	0	0	0	N	-	-	-	-	N	-	-	-	-	GO:0000139,GO:0003824,GO:0004222,GO:0005794,GO:0006508,GO:0008152,GO:0008168,GO:0008233,GO:0008237,GO:0016020,GO:0016021,GO:0016486,GO:0016740,GO:0016787,GO:0030658,GO:0031410,GO:0032259,GO:0046872
TBIG012066	ENSG00000145194	9718	Y	ECE2	endothelin converting enzyme 2 [Source:HGNC Symbol;Acc:HGNC:13275]	0	0	0	0	N	-	-	-	-	N	-	-	-	-	GO:0000139,GO:0003824,GO:0004222,GO:0005794,GO:0006508,GO:0008152,GO:0008168,GO:0008233,GO:0008237,GO:0016020,GO:0016021,GO:0016486,GO:0016740,GO:0016787,GO:0030658,GO:0031410,GO:0032259,GO:0046872
TBIG012073	ENSG00000090534	7066	Y	THPO	thrombopoietin [Source:HGNC Symbol;Acc:HGNC:11795]	0	0	0	0	N	0.9989	1	-0.02	DOWN	N	1	1	0.27	UP	GO:0001934,GO:0005102,GO:0005125,GO:0005179,GO:0005576,GO:0005615,GO:0007275,GO:0008083,GO:0008283,GO:0008284,GO:0010469,GO:0030099,GO:0038163,GO:0045654,GO:0051897,GO:0070374,GO:1902035
TBIG012113	ENSG00000283149	None	Y	AC068631.2	novel protein	0	0	0	0	N	-	-	-	-	N	-	-	-	-	GO:0005783,GO:0006457,GO:0051082
TBIG012115	ENSG00000145192	197	Y	AHSG	alpha 2-HS glycoprotein [Source:HGNC Symbol;Acc:HGNC:349]	0	0	0	0	N	0.8481	1	0.98	UP	N	0.9826	1	0.27	UP	GO:0001501,GO:0001503,GO:0002576,GO:0004869,GO:0005576,GO:0005615,GO:0005788,GO:0005794,GO:0006907,GO:0006953,GO:0010951,GO:0019210,GO:0030500,GO:0030502,GO:0031012,GO:0031093,GO:0033673,GO:0034774,GO:0043312,GO:0043687,GO:0044267,GO:0046627,GO:0050727,GO:0050766,GO:0062023,GO:0070062,GO:0072562
TBIG012117	ENSG00000090512	26998	Y	FETUB	fetuin B [Source:HGNC Symbol;Acc:HGNC:3658]	0	0	0	0	N	1	1	-0.02	DOWN	N	1	1	0	-	GO:0003674,GO:0004857,GO:0004869,GO:0005576,GO:0005615,GO:0007338,GO:0007339,GO:0008150,GO:0008191,GO:0010466,GO:0010951,GO:0030414,GO:0070062
TBIG012118	ENSG00000113905	3273	Y	HRG	histidine rich glycoprotein [Source:HGNC Symbol;Acc:HGNC:5181]	0	0	0	0	N	-	-	-	-	N	-	-	-	-	GO:0001525,GO:0002576,GO:0002839,GO:0004867,GO:0004869,GO:0005102,GO:0005515,GO:0005576,GO:0005886,GO:0006935,GO:0007162,GO:0007596,GO:0007599,GO:0008201,GO:0008270,GO:0008285,GO:0009986,GO:0010468,GO:0010543,GO:0010593,GO:0010951,GO:0015886,GO:0016525,GO:0019865,GO:0020037,GO:0030168,GO:0030193,GO:0030308,GO:0031093,GO:0032956,GO:0033629,GO:0036019,GO:0042730,GO:0043065,GO:0043254,GO:0043395,GO:…
TBIG012121	ENSG00000113889	3827	Y	KNG1	kininogen 1 [Source:HGNC Symbol;Acc:HGNC:6383]	0	0	0	0	N	0.8481	1	0.98	UP	N	0.646	1	1.86	UP	GO:0002576,GO:0004869,GO:0005102,GO:0005515,GO:0005576,GO:0005615,GO:0005788,GO:0005886,GO:0006954,GO:0007162,GO:0007186,GO:0007204,GO:0007596,GO:0007597,GO:0007599,GO:0008201,GO:0008270,GO:0010466,GO:0010951,GO:0030195,GO:0030414,GO:0031093,GO:0042311,GO:0043065,GO:0043687,GO:0044267,GO:0045861,GO:0050880,GO:0062023,GO:0070062,GO:0072562
TBIG012122	ENSG00000226652	None	Y	PSMD10P2	proteasome 26S subunit, non-ATPase, 10 pseudogene 2 [Source:HGNC Symbol;Acc:HGNC:30151]	0	0	0	0	N	1	1	-0.02	DOWN	N	1	1	0	-	-
TBIG012137	ENSG00000181092	9370	Y	ADIPOQ	adiponectin, C1Q and collagen domain containing [Source:HGNC Symbol;Acc:HGNC:13633]	0	0	0	0	N	-	-	-	-	N	-	-	-	-	GO:0001666,GO:0001934,GO:0005102,GO:0005125,GO:0005179,GO:0005201,GO:0005515,GO:0005576,GO:0005581,GO:0005615,GO:0005783,GO:0006006,GO:0006091,GO:0006635,GO:0007584,GO:0007623,GO:0009617,GO:0009744,GO:0009749,GO:0009967,GO:0009986,GO:0010469,GO:0010642,GO:0010739,GO:0010745,GO:0010804,GO:0010875,GO:0010906,GO:0014823,GO:0019395,GO:0030336,GO:0030853,GO:0031667,GO:0031953,GO:0032270,GO:0032720,GO:…
TBIG012144	ENSG00000175077	132112	Y	RTP1	receptor transporter protein 1 [Source:HGNC Symbol;Acc:HGNC:28580]	0	0	0	0	N	-	-	-	-	N	-	-	-	-	GO:0001580,GO:0005622,GO:0005886,GO:0006612,GO:0009986,GO:0016020,GO:0016021,GO:0031849,GO:0051205
TBIG012145	ENSG00000127241	5648	Y	MASP1	mannan binding lectin serine peptidase 1 [Source:HGNC Symbol;Acc:HGNC:6901]	0	0	0	0	N	-	-	-	-	N	-	-	-	-	GO:0001867,GO:0002376,GO:0004252,GO:0005509,GO:0005515,GO:0005576,GO:0005615,GO:0005654,GO:0005829,GO:0006508,GO:0006898,GO:0006956,GO:0008233,GO:0008236,GO:0016787,GO:0042803,GO:0045087,GO:0046872,GO:0048306
TBIG012148	ENSG00000280270	None	Y	AC068299.1	TEC	0	0	0	0	N	-	-	-	-	N	-	-	-	-	-
TBIG012151	ENSG00000157005	6750	Y	SST	somatostatin [Source:HGNC Symbol;Acc:HGNC:11329]	0	0	0	0	N	-	-	-	-	N	-	-	-	-	GO:0005179,GO:0005576,GO:0005615,GO:0006972,GO:0007166,GO:0007186,GO:0007267,GO:0007268,GO:0007584,GO:0007586,GO:0008285,GO:0008628,GO:0009408,GO:0010243,GO:0010447,GO:0010469,GO:0030334,GO:0042493,GO:0043025,GO:0043200,GO:0048545
TBIG012152	ENSG00000198471	344892	Y	RTP2	receptor transporter protein 2 [Source:HGNC Symbol;Acc:HGNC:32486]	0	0.06	0	0.06	N	1	1	-0.02	DOWN	N	1	1	0	-	GO:0001580,GO:0005515,GO:0005622,GO:0005886,GO:0006612,GO:0009986,GO:0016020,GO:0016021,GO:0031849,GO:0051205
TBIG012164	ENSG00000279891	401105	Y	FLJ42393	uncharacterized LOC401105 [Source:NCBI gene;Acc:401105]	0	0.12	0	0.12	N	0.8723	1	1.57	UP	N	1	1	0.27	UP	-
TBIG012180	ENSG00000113946	10686	Y	CLDN16	claudin 16 [Source:HGNC Symbol;Acc:HGNC:2037]	0	0	0	0	N	-	-	-	-	N	-	-	-	-	GO:0005198,GO:0005515,GO:0005886,GO:0005923,GO:0006811,GO:0006875,GO:0007588,GO:0015095,GO:0016020,GO:0016021,GO:0016338,GO:0030054,GO:0042802,GO:1903830
TBIG012181	ENSG00000198398	131920	Y	TMEM207	transmembrane protein 207 [Source:HGNC Symbol;Acc:HGNC:33705]	0	0	0	0	N	-	-	-	-	N	-	-	-	-	GO:0016020,GO:0016021
TBIG012190	ENSG00000188729	344901	Y	OSTN	osteocrin [Source:HGNC Symbol;Acc:HGNC:29961]	0	0	0	0	N	-	-	-	-	N	-	-	-	-	GO:0003416,GO:0005102,GO:0005179,GO:0005576,GO:0005615,GO:0007166,GO:0007275,GO:0009755,GO:0010469,GO:0030154,GO:0045668,GO:0046325,GO:1903860
TBIG012192	ENSG00000188958	257313	Y	UTS2B	urotensin 2B [Source:HGNC Symbol;Acc:HGNC:30894]	0	0.04	0	0.04	N	0.8481	1	0.98	UP	N	1	1	0	-	GO:0001664,GO:0005179,GO:0005576,GO:0007186,GO:0008217,GO:0010469,GO:0097746
TBIG012195	ENSG00000253548	152138	Y	PYDC2	pyrin domain containing 2 [Source:HGNC Symbol;Acc:HGNC:33512]	0	0	0	0	N	-	-	-	-	N	-	-	-	-	GO:0002376,GO:0005515,GO:0005634,GO:0005737,GO:0006954,GO:0009968,GO:0010804,GO:0032088,GO:0045087,GO:0050713,GO:0050728,GO:1900226,GO:1901223
TBIG012210	ENSG00000187527	344905	Y	ATP13A5	ATPase 13A5 [Source:HGNC Symbol;Acc:HGNC:31789]	0	0	0	0	N	0.9974	1	-1.02	DOWN	N	1	1	0.27	UP	GO:0000166,GO:0005524,GO:0005886,GO:0006812,GO:0006874,GO:0016020,GO:0016021,GO:0016787,GO:0016887,GO:0019829,GO:0034220,GO:0046872,GO:0099132
TBIG012212	ENSG00000127249	84239	Y	ATP13A4	ATPase 13A4 [Source:HGNC Symbol;Acc:HGNC:25422]	0	0.06	0.04	0.1	N	0.703	1	1.57	UP	N	0.9826	1	0.27	UP	GO:0000166,GO:0005524,GO:0005886,GO:0006812,GO:0006874,GO:0016020,GO:0016021,GO:0016787,GO:0016887,GO:0019829,GO:0034220,GO:0046872,GO:0099132
TBIG012214	ENSG00000236297	None	Y	AC048351.1	eukaryotic translation elongation factor 1 alpha 1 (EEF1A1) pseudogene	0	0	0	0	N	-	-	-	-	N	-	-	-	-	-
TBIG012234	ENSG00000178772	1370	Y	CPN2	carboxypeptidase N subunit 2 [Source:HGNC Symbol;Acc:HGNC:2313]	0	0.03	0	0.03	N	1	1	-0.02	DOWN	N	1	1	0	-	GO:0004181,GO:0005576,GO:0005615,GO:0006508,GO:0030234,GO:0030449,GO:0031012,GO:0050790,GO:0050821,GO:0070062,GO:0072562
TBIG012236	ENSG00000178732	2814	Y	GP5	glycoprotein V platelet [Source:HGNC Symbol;Acc:HGNC:4443]	0	0	0	0	N	-	-	-	-	N	-	-	-	-	GO:0005515,GO:0005886,GO:0005887,GO:0007155,GO:0007596,GO:0007597,GO:0007599,GO:0016020,GO:0016021,GO:0030168,GO:0070062
TBIG012240	ENSG00000244675	100507033	Y	AC108676.1	novel transcript, sense overlapping to ATP13A3	0	0	0	0	N	0.9963	1	-0.6	DOWN	N	0.9223	1	-1.31	DOWN	-
TBIG012270	ENSG00000189058	347	Y	APOD	apolipoprotein D [Source:HGNC Symbol;Acc:HGNC:612]	0	0	0	0	N	-	-	-	-	N	-	-	-	-	GO:0000302,GO:0001525,GO:0005319,GO:0005515,GO:0005576,GO:0005615,GO:0005622,GO:0005783,GO:0006006,GO:0006629,GO:0006869,GO:0007420,GO:0007568,GO:0008289,GO:0010642,GO:0014012,GO:0015485,GO:0022626,GO:0030425,GO:0042246,GO:0042308,GO:0042493,GO:0043025,GO:0048471,GO:0048662,GO:0048678,GO:0051895,GO:0060588,GO:0070062,GO:0071638,GO:1900016,GO:2000098,GO:2000405
TBIG012279	ENSG00000176945	200958	Y	MUC20	mucin 20, cell surface associated [Source:HGNC Symbol;Acc:HGNC:23282]	0	0	0	0	N	0.7423	1	0.98	UP	N	0.8132	1	0.86	UP	GO:0000187,GO:0002223,GO:0005576,GO:0005796,GO:0005886,GO:0009925,GO:0016020,GO:0016266,GO:0016323,GO:0016324,GO:0031528,GO:0042995,GO:0048012,GO:0051260
TBIG012296	ENSG00000163958	131540	Y	ZDHHC19	zinc finger DHHC-type containing 19 [Source:HGNC Symbol;Acc:HGNC:20713]	0	0	0	0	N	-	-	-	-	N	-	-	-	-	GO:0005783,GO:0005794,GO:0006612,GO:0016020,GO:0016021,GO:0016740,GO:0016746,GO:0018230,GO:0019706
TBIG012304	ENSG00000273331	100534611	Y	TM4SF19-TCTEX1D2	TM4SF19-TCTEX1D2 readthrough (NMD candidate) [Source:HGNC Symbol;Acc:HGNC:49190]	0	0	0	0	N	0.9989	1	-0.02	DOWN	N	1	1	0.27	UP	-
TBIG012317	ENSG00000214097	255798	Y	SMCO1	single-pass membrane protein with coiled-coil domains 1 [Source:HGNC Symbol;Acc:HGNC:27407]	0	0	0.06	0.06	N	1	1	0	-	N	0.9826	1	0.27	UP	GO:0016020,GO:0016021
TBIG012367	ENSG00000232783	None	Y	FRG2FP	FSHD region gene 2 family member F, pseudogene [Source:HGNC Symbol;Acc:HGNC:51366]	0	0	0	0	N	-	-	-	-	N	-	-	-	-	-
TBIG012374	ENSG00000248302	None	Y	BNIP3P41	BCL2 interacting protein 3 pseudogene 41 [Source:HGNC Symbol;Acc:HGNC:49721]	0	0	0	0	N	0.9989	1	-0.02	DOWN	N	1	1	0.27	UP	-
TBIG012383	ENSG00000186777	654254	Y	ZNF732	zinc finger protein 732 [Source:HGNC Symbol;Acc:HGNC:37138]	0	0.03	0.12	0.15	N	0.9989	1	-0.02	DOWN	N	1	1	0.27	UP	GO:0000981,GO:0003676,GO:0003677,GO:0005622,GO:0005634,GO:0006355,GO:0006357,GO:0046872
TBIG012397	ENSG00000133256	5158	Y	PDE6B	phosphodiesterase 6B [Source:HGNC Symbol;Acc:HGNC:8786]	0	0	0	0	N	1	1	0	-	N	0.8058	1	1.27	UP	GO:0001750,GO:0004114,GO:0005886,GO:0007165,GO:0007186,GO:0007601,GO:0007603,GO:0008081,GO:0009583,GO:0016020,GO:0016021,GO:0016056,GO:0016787,GO:0022400,GO:0046872,GO:0047555,GO:0050896,GO:0051480,GO:0060041,GO:0097381
TBIG012420	ENSG00000215367	100379220	Y	TMED11P	transmembrane p24 trafficking protein 11, pseudogene [Source:HGNC Symbol;Acc:HGNC:35401]	0	0	0	0	N	0.7475	1	-2.02	DOWN	N	1	1	0.27	UP	-
TBIG012432	ENSG00000235608	54729	Y	NKX1-1	NK1 homeobox 1 [Source:HGNC Symbol;Acc:HGNC:24975]	0	0	0	0	N	-	-	-	-	N	-	-	-	-	GO:0000981,GO:0003677,GO:0005634,GO:0006355,GO:0006357,GO:0006629,GO:0008150,GO:0010906,GO:0043467,GO:0043565,GO:0050877
TBIG012481	ENSG00000248840	None	Y	AL645949.1	X antigen family, member 5 (XAGE5) pseudogene	0	0	0	0	N	0.9989	1	-0.02	DOWN	N	0.9586	1	1.27	UP	-
TBIG012495	ENSG00000253917	None	Y	AC226119.1	novel transcript	0	0	0	0	N	-	-	-	-	N	-	-	-	-	-
TBIG012523	ENSG00000170891	54360	Y	CYTL1	cytokine like 1 [Source:HGNC Symbol;Acc:HGNC:24435]	0	0	0	0	N	-	-	-	-	N	-	-	-	-	GO:0002062,GO:0005102,GO:0005576,GO:0005615,GO:0007165,GO:0045944,GO:0048839,GO:0050650,GO:0051091,GO:1990079
TBIG012527	ENSG00000082929	10141	Y	LINC01587	long intergenic non-protein coding RNA 1587 [Source:HGNC Symbol;Acc:HGNC:13716]	0	0	0	0	N	1	1	0.98	UP	N	1	1	0.27	UP	-
TBIG012528	ENSG00000173040	132884	Y	EVC2	EvC ciliary complex subunit 2 [Source:HGNC Symbol;Acc:HGNC:19747]	0	0	0.02	0.02	N	1	1	-0.02	DOWN	N	0.9826	1	0.27	UP	GO:0005634,GO:0005737,GO:0005856,GO:0005886,GO:0005929,GO:0007224,GO:0016020,GO:0016021,GO:0042995,GO:0060170,GO:0098797
TBIG012531	ENSG00000181215	389197	Y	C4orf50	chromosome 4 open reading frame 50 [Source:HGNC Symbol;Acc:HGNC:33766]	0	0	0	0	N	1	1	-0.02	DOWN	N	1	1	0	-	-
TBIG012533	ENSG00000152969	152789	Y	JAKMIP1	janus kinase and microtubule interacting protein 1 [Source:HGNC Symbol;Acc:HGNC:26460]	0	0	0	0	N	-	-	-	-	N	-	-	-	-	GO:0003723,GO:0005515,GO:0005737,GO:0005856,GO:0005874,GO:0008017,GO:0015031,GO:0015630,GO:0016020,GO:0019894,GO:0019898,GO:0019900,GO:0050811,GO:0050890,GO:1990904
TBIG012534	ENSG00000284684	None	Y	AC092442.1	novel protein	0	0	0	0	N	-	-	-	-	N	-	-	-	-	GO:0016020,GO:0016021
TBIG012535	ENSG00000249896	285484	Y	LINC02495	long intergenic non-protein coding RNA 2495 [Source:HGNC Symbol;Acc:HGNC:27728]	0	0	0	0	N	-	-	-	-	N	-	-	-	-	-
TBIG012545	ENSG00000279859	None	Y	AC093323.2	TEC	0	0	0	0	N	-	-	-	-	N	-	-	-	-	-
TBIG012547	ENSG00000282742	None	Y	AC093323.3	TEC	0	0	0	0	N	-	-	-	-	N	-	-	-	-	-
TBIG012552	ENSG00000187904	None	Y	AC097382.1	novel transcript, sense overlapping TBC1D14	0	0	0.33	0.33	N	1	1	0	-	N	0.9826	1	0.27	UP	-
TBIG012555	ENSG00000173013	257236	Y	CCDC96	coiled-coil domain containing 96 [Source:HGNC Symbol;Acc:HGNC:26900]	0	0	0	0	N	0.8575	1	0.17	UP	N	0.4798	1	0.55	UP	GO:0005737,GO:0005815,GO:0005856
TBIG012560	ENSG00000184985	57537	Y	SORCS2	sortilin related VPS10 domain containing receptor 2 [Source:HGNC Symbol;Acc:HGNC:16698]	0	0	0.01	0.01	N	0.9989	1	-0.02	DOWN	N	0.9586	1	1.27	UP	GO:0007218,GO:0008188,GO:0016020,GO:0016021
TBIG012584	ENSG00000215612	3166	Y	HMX1	H6 family homeobox 1 [Source:HGNC Symbol;Acc:HGNC:5017]	0	0	0	0	N	-	-	-	-	N	-	-	-	-	GO:0000122,GO:0000977,GO:0000981,GO:0001227,GO:0003677,GO:0005634,GO:0006355,GO:0007275,GO:0043565,GO:0045892
TBIG012597	ENSG00000229924	100287045	Y	FAM90A26	family with sequence similarity 90 member A26 [Source:HGNC Symbol;Acc:HGNC:43746]	0	0	0	0	N	-	-	-	-	N	-	-	-	-	-
TBIG012598	ENSG00000231396	100287144	Y	USP17L10	ubiquitin specific peptidase 17-like family member 10 [Source:HGNC Symbol;Acc:HGNC:44438]	0	0	0	0	N	-	-	-	-	N	-	-	-	-	GO:0004197,GO:0004843,GO:0005634,GO:0005783,GO:0006508,GO:0006511,GO:0008233,GO:0008234,GO:0016579,GO:0016787,GO:0036459,GO:0042981
TBIG012599	ENSG00000233136	100287178	Y	USP17L11	ubiquitin specific peptidase 17-like family member 11 [Source:HGNC Symbol;Acc:HGNC:44439]	0	0	0	0	N	-	-	-	-	N	-	-	-	-	GO:0004197,GO:0004843,GO:0005634,GO:0005783,GO:0006508,GO:0006511,GO:0008233,GO:0008234,GO:0016579,GO:0016787,GO:0036459,GO:0042981
TBIG012600	ENSG00000227551	100287205	Y	USP17L12	ubiquitin specific peptidase 17-like family member 12 [Source:HGNC Symbol;Acc:HGNC:44440]	0	0	0	0	N	-	-	-	-	N	-	-	-	-	GO:0004197,GO:0004843,GO:0005634,GO:0005783,GO:0006508,GO:0006511,GO:0008233,GO:0008234,GO:0016579,GO:0016787,GO:0036459,GO:0042981
TBIG012601	ENSG00000232399	100287238	Y	USP17L13	ubiquitin specific peptidase 17-like family member 13 [Source:HGNC Symbol;Acc:HGNC:44441]	0	0	0	0	N	-	-	-	-	N	-	-	-	-	GO:0004197,GO:0004843,GO:0005634,GO:0005783,GO:0006508,GO:0006511,GO:0008233,GO:0008234,GO:0016579,GO:0016787,GO:0036459,GO:0042981
TBIG012603	ENSG00000223569	100288520	Y	USP17L15	ubiquitin specific peptidase 17-like family member 15 [Source:HGNC Symbol;Acc:HGNC:44443]	0	0	0	0	N	-	-	-	-	N	-	-	-	-	GO:0004197,GO:0004843,GO:0005634,GO:0005783,GO:0006508,GO:0006511,GO:0008233,GO:0008234,GO:0016579,GO:0016787,GO:0036459,GO:0042981
TBIG012605	ENSG00000249104	100287327	Y	USP17L17	ubiquitin specific peptidase 17-like family member 17 [Source:HGNC Symbol;Acc:HGNC:44445]	0	0	0	0	N	-	-	-	-	N	-	-	-	-	GO:0004197,GO:0004843,GO:0005634,GO:0005783,GO:0006508,GO:0006511,GO:0008233,GO:0008234,GO:0016579,GO:0016787,GO:0036459,GO:0042981
TBIG012606	ENSG00000250844	100287364	Y	USP17L18	ubiquitin specific peptidase 17-like family member 18 [Source:HGNC Symbol;Acc:HGNC:44446]	0	0	0	0	N	-	-	-	-	N	-	-	-	-	GO:0004197,GO:0004843,GO:0005634,GO:0005783,GO:0006508,GO:0006511,GO:0008233,GO:0008234,GO:0016579,GO:0016787,GO:0036459,GO:0042981
TBIG012607	ENSG00000248920	100287404	Y	USP17L19	ubiquitin specific peptidase 17-like family member 19 [Source:HGNC Symbol;Acc:HGNC:44447]	0	0	0	0	N	-	-	-	-	N	-	-	-	-	GO:0004197,GO:0004843,GO:0005634,GO:0005783,GO:0006508,GO:0006511,GO:0008233,GO:0008234,GO:0016579,GO:0016787,GO:0036459,GO:0042981
TBIG012608	ENSG00000250745	100287441	Y	USP17L20	ubiquitin specific peptidase 17-like family member 20 [Source:HGNC Symbol;Acc:HGNC:44448]	0	0	0	0	N	-	-	-	-	N	-	-	-	-	GO:0004197,GO:0004843,GO:0005634,GO:0005783,GO:0006508,GO:0006511,GO:0008233,GO:0008234,GO:0016579,GO:0016787,GO:0036459,GO:0042981
TBIG012609	ENSG00000249811	100287478	Y	USP17L21	ubiquitin specific peptidase 17-like family member 21 [Source:HGNC Symbol;Acc:HGNC:44449]	0	0	0	0	N	-	-	-	-	N	-	-	-	-	GO:0004197,GO:0004843,GO:0005634,GO:0005783,GO:0006508,GO:0006511,GO:0008233,GO:0008234,GO:0016579,GO:0016787,GO:0036459,GO:0042981
TBIG012610	ENSG00000248933	100287513	Y	USP17L22	ubiquitin specific peptidase 17-like family member 22 [Source:HGNC Symbol;Acc:HGNC:44450]	0	0	0	0	N	-	-	-	-	N	-	-	-	-	GO:0004197,GO:0004843,GO:0005634,GO:0005783,GO:0006508,GO:0006511,GO:0008233,GO:0008234,GO:0016579,GO:0016787,GO:0036459,GO:0042981
TBIG012611	ENSG00000250913	None	Y	USP17L23	ubiquitin specific peptidase 17-like family member 23 [Source:HGNC Symbol;Acc:HGNC:44451]	0	0	0	0	N	-	-	-	-	N	-	-	-	-	GO:0004197,GO:0004843,GO:0005634,GO:0005783,GO:0006511,GO:0016579,GO:0036459,GO:0042981
TBIG012612	ENSG00000232264	728369	Y	USP17L24	ubiquitin specific peptidase 17-like family member 24 [Source:HGNC Symbol;Acc:HGNC:44453]	0	0	0	0	N	-	-	-	-	N	-	-	-	-	GO:0003723,GO:0004197,GO:0004843,GO:0005540,GO:0005634,GO:0005730,GO:0005783,GO:0006508,GO:0006511,GO:0006915,GO:0008233,GO:0008234,GO:0016579,GO:0016787,GO:0036459,GO:0042981,GO:0071947,GO:1904037
TBIG012613	ENSG00000230430	728373	Y	USP17L25	ubiquitin specific peptidase 17-like family member 25 [Source:HGNC Symbol;Acc:HGNC:44452]	0	0	0	0	N	-	-	-	-	N	-	-	-	-	GO:0003723,GO:0004197,GO:0004843,GO:0005540,GO:0005634,GO:0005730,GO:0005783,GO:0006508,GO:0006511,GO:0006915,GO:0008233,GO:0008234,GO:0016579,GO:0016787,GO:0036459,GO:0042981,GO:0071947,GO:1904037
TBIG012614	ENSG00000229579	728379	Y	USP17L26	ubiquitin specific peptidase 17-like family member 26 [Source:HGNC Symbol;Acc:HGNC:44454]	0	0	0	0	N	-	-	-	-	N	-	-	-	-	GO:0003723,GO:0004197,GO:0004843,GO:0005540,GO:0005634,GO:0005730,GO:0005783,GO:0006508,GO:0006511,GO:0006915,GO:0008233,GO:0008234,GO:0016579,GO:0016787,GO:0036459,GO:0042981,GO:0071947,GO:1904037
TBIG012615	ENSG00000227140	728386	Y	USP17L5	ubiquitin specific peptidase 17-like family member 5 [Source:HGNC Symbol;Acc:HGNC:37177]	0	0	0	0	N	-	-	-	-	N	-	-	-	-	GO:0004197,GO:0004843,GO:0005634,GO:0005783,GO:0006508,GO:0006511,GO:0006915,GO:0008233,GO:0008234,GO:0016579,GO:0016787,GO:0036459,GO:0042981
TBIG012616	ENSG00000235780	728393	Y	USP17L27	ubiquitin specific peptidase 17-like family member 27 [Source:HGNC Symbol;Acc:HGNC:44455]	0	0	0	0	N	-	-	-	-	N	-	-	-	-	GO:0003723,GO:0004197,GO:0004843,GO:0005540,GO:0005634,GO:0005730,GO:0005783,GO:0006508,GO:0006511,GO:0006915,GO:0008233,GO:0008234,GO:0016579,GO:0016787,GO:0036459,GO:0042981,GO:0071947,GO:1904037
TBIG012617	ENSG00000231051	728400	Y	USP17L28	ubiquitin specific peptidase 17-like family member 28 [Source:HGNC Symbol;Acc:HGNC:44456]	0	0	0	0	N	-	-	-	-	N	-	-	-	-	GO:0003723,GO:0004197,GO:0004843,GO:0005540,GO:0005634,GO:0005730,GO:0005783,GO:0006508,GO:0006511,GO:0006915,GO:0008233,GO:0008234,GO:0016579,GO:0016787,GO:0036459,GO:0042981,GO:0071947,GO:1904037
TBIG012618	ENSG00000231637	728405	Y	USP17L29	ubiquitin specific peptidase 17-like family member 29 [Source:HGNC Symbol;Acc:HGNC:44457]	0	0	0	0	N	-	-	-	-	N	-	-	-	-	GO:0003723,GO:0004197,GO:0004843,GO:0005540,GO:0005634,GO:0005730,GO:0005783,GO:0006508,GO:0006511,GO:0006915,GO:0008233,GO:0008234,GO:0016579,GO:0016787,GO:0036459,GO:0042981,GO:0071947,GO:1904037
TBIG012620	ENSG00000228856	728419	Y	USP17L30	ubiquitin specific peptidase 17-like family member 30 [Source:HGNC Symbol;Acc:HGNC:44458]	0	0	0	0	N	-	-	-	-	N	-	-	-	-	GO:0003723,GO:0004197,GO:0004843,GO:0005540,GO:0005634,GO:0005730,GO:0005783,GO:0006508,GO:0006511,GO:0006915,GO:0008233,GO:0008234,GO:0016579,GO:0016787,GO:0036459,GO:0042981,GO:0071947,GO:1904037
TBIG012626	ENSG00000186146	644414	Y	DEFB131A	defensin beta 131A [Source:HGNC Symbol;Acc:HGNC:18108]	0	0	0	0	N	1	1	0	-	N	0.9826	1	0.27	UP	GO:0005576,GO:0005615,GO:0006952,GO:0042742,GO:0045087
TBIG012645	ENSG00000169676	1816	Y	DRD5	dopamine receptor D5 [Source:HGNC Symbol;Acc:HGNC:3026]	0	0	0	0	N	-	-	-	-	N	-	-	-	-	GO:0001588,GO:0001963,GO:0001965,GO:0001975,GO:0001992,GO:0001994,GO:0004930,GO:0004952,GO:0005622,GO:0005886,GO:0005887,GO:0006874,GO:0007165,GO:0007186,GO:0007189,GO:0007190,GO:0007191,GO:0007268,GO:0007617,GO:0008306,GO:0016020,GO:0016021,GO:0019226,GO:0031526,GO:0033861,GO:0035240,GO:0042060,GO:0042220,GO:0045762,GO:0045776,GO:0045924,GO:0046960,GO:0060158,GO:0060170,GO:0060292,GO:0071870,GO:…
TBIG012666	ENSG00000109684	116449	Y	CLNK	cytokine dependent hematopoietic cell linker [Source:HGNC Symbol;Acc:HGNC:17438]	0	0	0	0	N	-	-	-	-	N	-	-	-	-	GO:0005070,GO:0005515,GO:0005622,GO:0006955,GO:0007169,GO:0009967,GO:0035556
TBIG012708	ENSG00000163145	114905	Y	C1QTNF7	C1q and TNF related 7 [Source:HGNC Symbol;Acc:HGNC:14342]	0	0	0	0	N	-	-	-	-	N	-	-	-	-	GO:0005576,GO:0005581
TBIG012730	ENSG00000169744	9079	Y	LDB2	LIM domain binding 2 [Source:HGNC Symbol;Acc:HGNC:6533]	0	0	0	0	N	0.7854	1	1.3	UP	N	0.8848	1	-0.73	DOWN	GO:0000122,GO:0001102,GO:0001942,GO:0003712,GO:0005515,GO:0005634,GO:0005667,GO:0005730,GO:0005886,GO:0006357,GO:0007275,GO:0010669,GO:0019899,GO:0030274,GO:0030334,GO:0031252,GO:0035019,GO:0043549,GO:0044089,GO:0045892,GO:0045944
TBIG012737	ENSG00000249581	645104	Y	CLRN2	clarin 2 [Source:HGNC Symbol;Acc:HGNC:33939]	0	0	0	0	N	-	-	-	-	N	-	-	-	-	GO:0016020,GO:0016021
TBIG012749	ENSG00000279918	None	Y	AC006840.1	TEC	0	0	0	0	N	-	-	-	-	N	-	-	-	-	-
TBIG012752	ENSG00000279379	None	Y	AC024595.1	TEC	0	0	0	0	N	-	-	-	-	N	-	-	-	-	-
TBIG012774	ENSG00000249948	57733	Y	GBA3	glucosylceramidase beta 3 (gene/pseudogene) [Source:HGNC Symbol;Acc:HGNC:19069]	0	0	0	0	N	-	-	-	-	N	-	-	-	-	GO:0004553,GO:0005975
TBIG012796	ENSG00000281028	55300	Y	AC104662.2	phosphatidylinositol 4-kinase type 2 beta [Source:NCBI gene;Acc:55300]	0	0	0	0	N	-	-	-	-	N	-	-	-	-	GO:0004430,GO:0005768,GO:0005802,GO:0005886,GO:0007030,GO:0007032,GO:0016301,GO:0016310,GO:0046854
TBIG012821	ENSG00000163394	886	Y	CCKAR	cholecystokinin A receptor [Source:HGNC Symbol;Acc:HGNC:1570]	0	0	0	0	N	-	-	-	-	N	-	-	-	-	GO:0001764,GO:0004930,GO:0004951,GO:0005886,GO:0005887,GO:0007165,GO:0007186,GO:0007200,GO:0007409,GO:0007631,GO:0016020,GO:0016021,GO:0017046,GO:0030900,GO:0032870,GO:0038188,GO:0046883
TBIG012875	ENSG00000197057	401124	Y	DTHD1	death domain containing 1 [Source:HGNC Symbol;Acc:HGNC:37261]	0	0.05	0.04	0.09	N	1	1	0.98	UP	N	0.9586	1	1.27	UP	GO:0007165
TBIG012883	ENSG00000174145	57495	Y	NWD2	NACHT and WD repeat domain containing 2 [Source:HGNC Symbol;Acc:HGNC:29229]	0	0	0	0	N	-	-	-	-	N	-	-	-	-	GO:0042273,GO:0051082
TBIG012898	ENSG00000280015	None	Y	AC024023.1	tec	0	0	0	0	N	-	-	-	-	N	-	-	-	-	-
TBIG012906	ENSG00000174123	81793	Y	TLR10	toll like receptor 10 [Source:HGNC Symbol;Acc:HGNC:15634]	0	0	0	0	N	1	1	0	-	N	0.9826	1	0.27	UP	GO:0002224,GO:0002376,GO:0002755,GO:0004888,GO:0005515,GO:0005886,GO:0005887,GO:0006954,GO:0006955,GO:0007165,GO:0016020,GO:0016021,GO:0034166,GO:0042802,GO:0045087,GO:0050707,GO:0050729
TBIG012947	ENSG00000168421	399	Y	RHOH	ras homolog family member H [Source:HGNC Symbol;Acc:HGNC:686]	0	0	0	0	N	1	1	-0.02	DOWN	N	1	1	0	-	GO:0000166,GO:0001772,GO:0003924,GO:0005095,GO:0005515,GO:0005525,GO:0005622,GO:0005737,GO:0005829,GO:0005886,GO:0005938,GO:0006355,GO:0007015,GO:0007163,GO:0007264,GO:0007266,GO:0008360,GO:0016020,GO:0017048,GO:0019210,GO:0019901,GO:0030036,GO:0030217,GO:0033673,GO:0034260,GO:0042995,GO:0043124,GO:0045576,GO:0051056
TBIG012971	ENSG00000109132	8929	Y	PHOX2B	paired like homeobox 2B [Source:HGNC Symbol;Acc:HGNC:9143]	0	0	0	0	N	-	-	-	-	N	-	-	-	-	GO:0000790,GO:0000977,GO:0000978,GO:0000981,GO:0001077,GO:0001764,GO:0002087,GO:0003357,GO:0003358,GO:0003360,GO:0003677,GO:0005634,GO:0005654,GO:0006355,GO:0006366,GO:0007275,GO:0008285,GO:0010001,GO:0010468,GO:0010971,GO:0021533,GO:0021723,GO:0021934,GO:0030182,GO:0035914,GO:0043565,GO:0045665,GO:0045666,GO:0045944,GO:0048468,GO:0048483,GO:0048484,GO:0048485,GO:0048486,GO:0048839,GO:0048894,GO:…
TBIG012994	ENSG00000215203	389207	Y	GRXCR1	glutaredoxin and cysteine rich domain containing 1 [Source:HGNC Symbol;Acc:HGNC:31673]	0	0	0	0	N	-	-	-	-	N	-	-	-	-	GO:0003674,GO:0005902,GO:0005929,GO:0007605,GO:0009055,GO:0010923,GO:0015035,GO:0022900,GO:0032420,GO:0042995,GO:0045454,GO:0055114,GO:0060091,GO:0060118,GO:0060119,GO:0060122
TBIG013006	ENSG00000183783	386617	Y	KCTD8	potassium channel tetramerization domain containing 8 [Source:HGNC Symbol;Acc:HGNC:22394]	0	0	0	0	N	-	-	-	-	N	-	-	-	-	GO:0005886,GO:0008277,GO:0016020,GO:0016021,GO:0030054,GO:0042734,GO:0043235,GO:0045202,GO:0045211,GO:0051260
TBIG013008	ENSG00000177752	285525	Y	YIPF7	Yip1 domain family member 7 [Source:HGNC Symbol;Acc:HGNC:26825]	0	0	0	0	N	-	-	-	-	N	-	-	-	-	GO:0005783,GO:0005789,GO:0005794,GO:0016020,GO:0016021
TBIG013022	ENSG00000260878	None	Y	AC104072.1	novel transcript, overlapping GABRA2	0	0	0	0	N	-	-	-	-	N	-	-	-	-	-
TBIG013023	ENSG00000151834	2555	Y	GABRA2	gamma-aminobutyric acid type A receptor alpha2 subunit [Source:HGNC Symbol;Acc:HGNC:4076]	0	0	0	0	N	0.9989	1	-0.02	DOWN	N	1	1	0.27	UP	GO:0001505,GO:0004888,GO:0004890,GO:0005216,GO:0005230,GO:0005237,GO:0005254,GO:0005886,GO:0005887,GO:0006811,GO:0006821,GO:0006836,GO:0007165,GO:0007214,GO:0007268,GO:0008503,GO:0016020,GO:0016021,GO:0022851,GO:0030054,GO:0030285,GO:0030424,GO:0030425,GO:0030659,GO:0031410,GO:0032590,GO:0034220,GO:0034707,GO:0042391,GO:0043005,GO:0043025,GO:0045202,GO:0045211,GO:0050877,GO:0051932,GO:0060077,GO:…
TBIG013028	ENSG00000109158	2557	Y	GABRA4	gamma-aminobutyric acid type A receptor alpha4 subunit [Source:HGNC Symbol;Acc:HGNC:4078]	0	0	0	0	N	-	-	-	-	N	-	-	-	-	GO:0004888,GO:0004890,GO:0005216,GO:0005230,GO:0005237,GO:0005254,GO:0005886,GO:0005887,GO:0006811,GO:0006821,GO:0007165,GO:0007214,GO:0007268,GO:0007417,GO:0008503,GO:0016020,GO:0016021,GO:0022851,GO:0030054,GO:0032590,GO:0034220,GO:0034707,GO:0042391,GO:0043005,GO:0045202,GO:0045211,GO:0050877,GO:0051932,GO:0060078,GO:0098794,GO:0098982,GO:0099060,GO:1902476,GO:1902711,GO:1904315,GO:2001023
TBIG013029	ENSG00000163288	2560	Y	GABRB1	gamma-aminobutyric acid type A receptor beta1 subunit [Source:HGNC Symbol;Acc:HGNC:4081]	0	0	0	0	N	-	-	-	-	N	-	-	-	-	GO:0004888,GO:0004890,GO:0005216,GO:0005230,GO:0005253,GO:0005254,GO:0005634,GO:0005635,GO:0005737,GO:0005886,GO:0005887,GO:0006811,GO:0006821,GO:0007165,GO:0007214,GO:0007268,GO:0009636,GO:0015276,GO:0015698,GO:0016020,GO:0016021,GO:0021954,GO:0022851,GO:0030054,GO:0030425,GO:0032570,GO:0034220,GO:0034707,GO:0042391,GO:0042698,GO:0043005,GO:0043235,GO:0045202,GO:0045211,GO:0050811,GO:0050877,GO:…
TBIG013030	ENSG00000260918	None	Y	AC107398.3	novel transcript, overlapping GABRB1	0	0	0	0	N	-	-	-	-	N	-	-	-	-	-
TBIG013059	ENSG00000109182	80157	Y	CWH43	cell wall biogenesis 43 C-terminal homolog [Source:HGNC Symbol;Acc:HGNC:26133]	0	0	0	0	N	-	-	-	-	N	-	-	-	-	GO:0006506,GO:0016020,GO:0016021
TBIG013063	ENSG00000280043	None	Y	AC118282.4	tec	0	0	0.15	0.15	N	1	1	0	-	N	0.8058	1	1.27	UP	-
TBIG013084	ENSG00000188993	339977	Y	LRRC66	leucine rich repeat containing 66 [Source:HGNC Symbol;Acc:HGNC:34299]	0	0	0	0	N	-	-	-	-	N	-	-	-	-	GO:0016020,GO:0016021
TBIG013106	ENSG00000282278	None	Y	AC058822.1	novel FIP1L1-PDGFRA fusion protein	0	0	0	0	N	-	-	-	-	N	-	-	-	-	GO:0004672,GO:0004713,GO:0004714,GO:0004888,GO:0005018,GO:0005524,GO:0005654,GO:0005737,GO:0005887,GO:0006468,GO:0007169,GO:0009968,GO:0018108,GO:0030154,GO:0035790,GO:0043066,GO:0043235,GO:0043410,GO:0048407,GO:0048701,GO:0070374
TBIG013135	ENSG00000128052	3791	Y	KDR	kinase insert domain receptor [Source:HGNC Symbol;Acc:HGNC:6307]	0	0	0	0	N	-	-	-	-	N	-	-	-	-	GO:0000166,GO:0001525,GO:0001570,GO:0001934,GO:0001938,GO:0002042,GO:0003158,GO:0004672,GO:0004713,GO:0004714,GO:0004888,GO:0005021,GO:0005178,GO:0005515,GO:0005524,GO:0005576,GO:0005634,GO:0005737,GO:0005768,GO:0005769,GO:0005783,GO:0005794,GO:0005886,GO:0005887,GO:0006468,GO:0007169,GO:0007275,GO:0008284,GO:0008360,GO:0009968,GO:0010595,GO:0010629,GO:0014068,GO:0016020,GO:0016021,GO:0016032,GO:…
TBIG013150	ENSG00000163440	132954	Y	PDCL2	phosducin like 2 [Source:HGNC Symbol;Acc:HGNC:29524]	0	0.11	0	0.11	N	1	1	-0.02	DOWN	N	0.9826	1	0.27	UP	-
TBIG013153	ENSG00000250821	644145	Y	EXOC1L	exocyst complex component 1 like [Source:HGNC Symbol;Acc:HGNC:53433]	0	0	0	0	N	-	-	-	-	N	-	-	-	-	-
TBIG013170	ENSG00000249693	100506564	Y	THEGL	theg spermatid protein like [Source:HGNC Symbol;Acc:HGNC:43771]	0	0	0.12	0.12	N	1	1	0	-	N	0.646	1	1.86	UP	-
TBIG013172	ENSG00000171476	84525	Y	HOPX	HOP homeobox [Source:HGNC Symbol;Acc:HGNC:24961]	0	0	0	0	N	-	-	-	-	N	-	-	-	-	GO:0000981,GO:0001829,GO:0003677,GO:0005515,GO:0005634,GO:0005737,GO:0006357,GO:0007275,GO:0030154,GO:0045596,GO:0051131
TBIG013173	ENSG00000280285	None	Y	AC108215.1	TEC	0	0	0	0	N	-	-	-	-	N	-	-	-	-	-
TBIG013178	ENSG00000128040	6691	Y	SPINK2	serine peptidase inhibitor, Kazal type 2 [Source:HGNC Symbol;Acc:HGNC:11245]	0	0	0	0	N	1	1	0	-	N	0.9826	1	0.27	UP	GO:0001669,GO:0004866,GO:0004867,GO:0005515,GO:0005576,GO:0007283,GO:0010466,GO:0030414,GO:1900004
TBIG013230	ENSG00000205678	253017	Y	TECRL	trans-2,3-enoyl-CoA reductase like [Source:HGNC Symbol;Acc:HGNC:27365]	0	0	0	0	N	-	-	-	-	N	-	-	-	-	GO:0005737,GO:0005783,GO:0006629,GO:0016020,GO:0016021,GO:0016491,GO:0016627,GO:0042761,GO:0055114
TBIG013263	ENSG00000035720	26228	Y	STAP1	signal transducing adaptor family member 1 [Source:HGNC Symbol;Acc:HGNC:24133]	0	0	0	0	N	1	1	-0.02	DOWN	N	1	1	0	-	GO:0001784,GO:0005068,GO:0005070,GO:0005157,GO:0005515,GO:0005543,GO:0005634,GO:0005654,GO:0005737,GO:0005739,GO:0007169,GO:0009617,GO:0009967,GO:0010628,GO:0010760,GO:0019901,GO:0030971,GO:0032991,GO:0035591,GO:0042326,GO:0043231,GO:0050861,GO:0060100,GO:0071222,GO:1900028,GO:1902227,GO:1903980,GO:1903997,GO:1904140,GO:1904151,GO:2000251
TBIG013271	ENSG00000109163	2798	Y	GNRHR	gonadotropin releasing hormone receptor [Source:HGNC Symbol;Acc:HGNC:4421]	0	0	0	0	N	1	1	0.98	UP	N	0.8151	1	1.86	UP	GO:0004930,GO:0004968,GO:0005886,GO:0005887,GO:0007165,GO:0007186,GO:0007275,GO:0016020,GO:0016021,GO:0016500,GO:0032870,GO:0097211
TBIG013274	ENSG00000153802	9407	Y	TMPRSS11D	transmembrane serine protease 11D [Source:HGNC Symbol;Acc:HGNC:24059]	0	0	0	0	N	-	-	-	-	N	-	-	-	-	GO:0004252,GO:0005576,GO:0005886,GO:0005887,GO:0006508,GO:0007585,GO:0008233,GO:0008236,GO:0016020,GO:0016021,GO:0016787,GO:0070062
TBIG013275	ENSG00000187054	339967	Y	TMPRSS11A	transmembrane serine protease 11A [Source:HGNC Symbol;Acc:HGNC:27954]	0	0	0	0	N	-	-	-	-	N	-	-	-	-	GO:0004252,GO:0005576,GO:0005887,GO:0006508,GO:0007049,GO:0008233,GO:0008236,GO:0016020,GO:0016021,GO:0016787
TBIG013276	ENSG00000229009	644759	Y	TMPRSS11GP	transmembrane serine protease 11G, pseudogene [Source:HGNC Symbol;Acc:HGNC:42983]	0	0	0	0	N	-	-	-	-	N	-	-	-	-	-
TBIG013280	ENSG00000198092	389208	Y	TMPRSS11F	transmembrane serine protease 11F [Source:HGNC Symbol;Acc:HGNC:29994]	0	0	0	0	N	-	-	-	-	N	-	-	-	-	GO:0004252,GO:0005576,GO:0005887,GO:0006508,GO:0008233,GO:0008236,GO:0016020,GO:0016021,GO:0016787
TBIG013281	ENSG00000215127	None	Y	SYT14P1	synaptotagmin 14 pseudogene 1 [Source:HGNC Symbol;Acc:HGNC:33429]	0	0	0	0	N	-	-	-	-	N	-	-	-	-	-
TBIG013282	ENSG00000250426	100130017	Y	FTLP10	ferritin light chain pseudogene 10 [Source:HGNC Symbol;Acc:HGNC:37959]	0	0	0	0	N	-	-	-	-	N	-	-	-	-	-
TBIG013283	ENSG00000250026	401136	Y	TMPRSS11BNL	TMPRSS11B N-terminal like, pseudogene [Source:HGNC Symbol;Acc:HGNC:37262]	0	0	0	0	N	0.9989	1	-0.02	DOWN	N	1	1	0.27	UP	-
TBIG013284	ENSG00000185873	132724	Y	TMPRSS11B	transmembrane serine protease 11B [Source:HGNC Symbol;Acc:HGNC:25398]	0	0	0	0	N	-	-	-	-	N	-	-	-	-	GO:0004252,GO:0005576,GO:0005886,GO:0005887,GO:0006508,GO:0008150,GO:0008233,GO:0008236,GO:0016020,GO:0016021,GO:0016787,GO:0070062
TBIG013293	ENSG00000197888	7367	Y	UGT2B17	UDP glucuronosyltransferase family 2 member B17 [Source:HGNC Symbol;Acc:HGNC:12547]	0	0	0	0	N	-	-	-	-	N	-	-	-	-	GO:0005783,GO:0005789,GO:0008194,GO:0008202,GO:0015020,GO:0016020,GO:0016021,GO:0016740,GO:0016757,GO:0016758,GO:0031090,GO:0043231,GO:0052695
TBIG013297	ENSG00000196620	7366	Y	UGT2B15	UDP glucuronosyltransferase family 2 member B15 [Source:HGNC Symbol;Acc:HGNC:12546]	0	0	0	0	N	-	-	-	-	N	-	-	-	-	GO:0005783,GO:0005789,GO:0006805,GO:0008194,GO:0008202,GO:0015020,GO:0016020,GO:0016021,GO:0016740,GO:0016757,GO:0016758,GO:0031090,GO:0043231,GO:0052695
TBIG013301	ENSG00000109181	7365	Y	UGT2B10	UDP glucuronosyltransferase family 2 member B10 [Source:HGNC Symbol;Acc:HGNC:12544]	0	0.04	0	0.04	N	1	1	-0.02	DOWN	N	1	1	0	-	GO:0005783,GO:0005789,GO:0006629,GO:0008194,GO:0016020,GO:0016021,GO:0016740,GO:0016757,GO:0016758,GO:0031090,GO:0043231
TBIG013310	ENSG00000135220	79799	Y	UGT2A3	UDP glucuronosyltransferase family 2 member A3 [Source:HGNC Symbol;Acc:HGNC:28528]	0	0	0	0	N	-	-	-	-	N	-	-	-	-	GO:0008194,GO:0015020,GO:0016020,GO:0016021,GO:0016740,GO:0016757,GO:0016758,GO:0043231,GO:0052695
TBIG013324	ENSG00000213759	10720	Y	UGT2B11	UDP glucuronosyltransferase family 2 member B11 [Source:HGNC Symbol;Acc:HGNC:12545]	0	0	0	0	N	-	-	-	-	N	-	-	-	-	GO:0005783,GO:0005789,GO:0006805,GO:0008194,GO:0008210,GO:0015020,GO:0016020,GO:0016021,GO:0016740,GO:0016757,GO:0016758,GO:0031090,GO:0043231,GO:0052697
TBIG013327	ENSG00000135226	54490	Y	UGT2B28	UDP glucuronosyltransferase family 2 member B28 [Source:HGNC Symbol;Acc:HGNC:13479]	0	0	0	0	N	-	-	-	-	N	-	-	-	-	GO:0005640,GO:0005783,GO:0005789,GO:0008194,GO:0008202,GO:0015020,GO:0016020,GO:0016021,GO:0016740,GO:0016757,GO:0016758,GO:0031090,GO:0043231,GO:0052697
TBIG013336	ENSG00000156096	7363	Y	UGT2B4	UDP glucuronosyltransferase family 2 member B4 [Source:HGNC Symbol;Acc:HGNC:12553]	0	0.04	0	0.04	N	1	1	-0.02	DOWN	N	1	1	0	-	GO:0005783,GO:0005789,GO:0008194,GO:0015020,GO:0016020,GO:0016021,GO:0016740,GO:0016757,GO:0016758,GO:0031090,GO:0043231,GO:0052695
TBIG013340	ENSG00000271271	574537	Y	UGT2A2	UDP glucuronosyltransferase family 2 member A2 [Source:HGNC Symbol;Acc:HGNC:28183]	0	0	0	0	N	-	-	-	-	N	-	-	-	-	GO:0007608,GO:0008194,GO:0009593,GO:0015020,GO:0016020,GO:0016021,GO:0016740,GO:0016757,GO:0016758,GO:0043231,GO:0050896,GO:0052695
TBIG013341	ENSG00000173597	27284	Y	SULT1B1	sulfotransferase family 1B member 1 [Source:HGNC Symbol;Acc:HGNC:17845]	0	0	0	0	N	-	-	-	-	N	-	-	-	-	GO:0004062,GO:0005515,GO:0005737,GO:0005829,GO:0006068,GO:0006576,GO:0006629,GO:0006805,GO:0008146,GO:0008202,GO:0009812,GO:0016740,GO:0018958,GO:0030855,GO:0042403,GO:0050427,GO:0051923
TBIG013343	ENSG00000284695	None	Y	AC108941.2	novel transcript	0	0	0	0	N	-	-	-	-	N	-	-	-	-	GO:0008146,GO:0016740
TBIG013346	ENSG00000126545	1446	Y	CSN1S1	casein alpha s1 [Source:HGNC Symbol;Acc:HGNC:2445]	0	0	0	0	N	-	-	-	-	N	-	-	-	-	GO:0005576,GO:0005615,GO:0032355,GO:0032570,GO:0055085,GO:1903494,GO:1903496
TBIG013347	ENSG00000135222	1447	Y	CSN2	casein beta [Source:HGNC Symbol;Acc:HGNC:2447]	0	0	0	0	N	-	-	-	-	N	-	-	-	-	GO:0004857,GO:0004869,GO:0005509,GO:0005576,GO:0005615,GO:0006816,GO:0007595,GO:1903488,GO:2000117
TBIG013348	ENSG00000126549	6779	Y	STATH	statherin [Source:HGNC Symbol;Acc:HGNC:11369]	0	0	0	0	N	-	-	-	-	N	-	-	-	-	GO:0001503,GO:0005515,GO:0005576,GO:0030197,GO:0030345,GO:0030500,GO:0030502,GO:0031214,GO:0042742,GO:0046541,GO:0046848
TBIG013349	ENSG00000205649	3347	Y	HTN3	histatin 3 [Source:HGNC Symbol;Acc:HGNC:5284]	0	0	0	0	N	-	-	-	-	N	-	-	-	-	GO:0005515,GO:0005576,GO:0019730,GO:0031214,GO:0031640,GO:0042742,GO:0046872,GO:0050832
TBIG013350	ENSG00000126550	3346	Y	HTN1	histatin 1 [Source:HGNC Symbol;Acc:HGNC:5283]	0	0	0	0	N	-	-	-	-	N	-	-	-	-	GO:0005515,GO:0005576,GO:0019730,GO:0031214,GO:0031640,GO:0042742,GO:0050832
TBIG013351	ENSG00000234124	286828	Y	CSN1S2AP	casein alpha s2-like A, pseudogene [Source:HGNC Symbol;Acc:HGNC:20230]	0	0	0	0	N	-	-	-	-	N	-	-	-	-	-
TBIG013352	ENSG00000187533	401137	Y	PRR27	proline rich 27 [Source:HGNC Symbol;Acc:HGNC:33193]	0	0	0	0	N	-	-	-	-	N	-	-	-	-	GO:0005576,GO:0070062
TBIG013355	ENSG00000171209	1448	Y	CSN3	casein kappa [Source:HGNC Symbol;Acc:HGNC:2446]	0	0	0	0	N	-	-	-	-	N	-	-	-	-	GO:0003674,GO:0005515,GO:0005576,GO:0005615,GO:0007595,GO:0050821,GO:0055085
TBIG013356	ENSG00000145309	85438	Y	CABS1	calcium binding protein, spermatid associated 1 [Source:HGNC Symbol;Acc:HGNC:30710]	0	0	0	0	N	-	-	-	-	N	-	-	-	-	GO:0005509,GO:0005737,GO:0005739,GO:0005743,GO:0005929,GO:0007283,GO:0031514,GO:0042995
TBIG013357	ENSG00000109208	26952	Y	SMR3A	submaxillary gland androgen regulated protein 3A [Source:HGNC Symbol;Acc:HGNC:19216]	0	0	0	0	N	-	-	-	-	N	-	-	-	-	GO:0004866,GO:0005576,GO:0010951,GO:0051930
TBIG013358	ENSG00000171201	10879	Y	SMR3B	submaxillary gland androgen regulated protein 3B [Source:HGNC Symbol;Acc:HGNC:17326]	0	0	0	0	N	-	-	-	-	N	-	-	-	-	GO:0003674,GO:0004866,GO:0005515,GO:0005576,GO:0005615,GO:0008150,GO:0010951,GO:0051930,GO:0070062
TBIG013359	ENSG00000171199	58503	Y	OPRPN	opiorphin prepropeptide [Source:HGNC Symbol;Acc:HGNC:17279]	0	0	0	0	N	-	-	-	-	N	-	-	-	-	GO:0001895,GO:0004866,GO:0005576,GO:0005615,GO:0010466,GO:0010951,GO:0030414,GO:0051930
TBIG013360	ENSG00000171195	4589	Y	MUC7	mucin 7, secreted [Source:HGNC Symbol;Acc:HGNC:7518]	0	0	0	0	N	-	-	-	-	N	-	-	-	-	GO:0002223,GO:0005515,GO:0005576,GO:0005796,GO:0005886,GO:0016266,GO:0031640,GO:0044218,GO:0061844,GO:0070062,GO:0097679
TBIG013362	ENSG00000178522	258	Y	AMBN	ameloblastin [Source:HGNC Symbol;Acc:HGNC:452]	0	0	0	0	N	-	-	-	-	N	-	-	-	-	GO:0005515,GO:0005576,GO:0005788,GO:0007155,GO:0008083,GO:0008283,GO:0010469,GO:0030345,GO:0031214,GO:0042475,GO:0043687,GO:0044267
TBIG013363	ENSG00000132464	10117	Y	ENAM	enamelin [Source:HGNC Symbol;Acc:HGNC:3344]	0	0	0	0	N	-	-	-	-	N	-	-	-	-	GO:0005515,GO:0005576,GO:0005788,GO:0022604,GO:0030345,GO:0031012,GO:0031214,GO:0036305,GO:0042475,GO:0043687,GO:0044267,GO:0070175,GO:0097186
TBIG013364	ENSG00000132465	3512	Y	JCHAIN	joining chain of multimeric IgA and IgM [Source:HGNC Symbol;Acc:HGNC:5713]	0	0	0	0	N	-	-	-	-	N	-	-	-	-	GO:0001895,GO:0002250,GO:0003094,GO:0003697,GO:0003823,GO:0005576,GO:0005615,GO:0006898,GO:0006955,GO:0019731,GO:0019862,GO:0030674,GO:0031210,GO:0032461,GO:0034987,GO:0042803,GO:0042834,GO:0045087,GO:0050900,GO:0060267,GO:0070062,GO:0071748,GO:0071750,GO:0071751,GO:0071752,GO:0071756,GO:0072562
TBIG013394	ENSG00000081051	174	Y	AFP	alpha fetoprotein [Source:HGNC Symbol;Acc:HGNC:317]	0	0	0	0	N	-	-	-	-	N	-	-	-	-	GO:0001542,GO:0005515,GO:0005576,GO:0005615,GO:0005737,GO:0005788,GO:0019953,GO:0042448,GO:0043687,GO:0044267,GO:0046872,GO:0060395
TBIG013395	ENSG00000079557	173	Y	AFM	afamin [Source:HGNC Symbol;Acc:HGNC:316]	0	0	0	0	N	-	-	-	-	N	-	-	-	-	GO:0005515,GO:0005576,GO:0005615,GO:0008431,GO:0015031,GO:0050821,GO:0051180,GO:0070062,GO:0071693,GO:0072562
TBIG013409	ENSG00000163736	5473	Y	PPBP	pro-platelet basic protein [Source:HGNC Symbol;Acc:HGNC:9240]	0	0	0	0	N	-	-	-	-	N	-	-	-	-	GO:0002576,GO:0005125,GO:0005355,GO:0005515,GO:0005576,GO:0005615,GO:0006935,GO:0006952,GO:0006954,GO:0006955,GO:0007186,GO:0008009,GO:0008083,GO:0010469,GO:0030593,GO:0030595,GO:0031093,GO:0042742,GO:0043312,GO:0051781,GO:0061844,GO:0070098,GO:0071222,GO:1904659,GO:1904724
TBIG013413	ENSG00000248848	10895	Y	PPBPP2	pro-platelet basic protein pseudogene 2 [Source:HGNC Symbol;Acc:HGNC:16981]	0	0	0	0	N	-	-	-	-	N	-	-	-	-	-
TBIG013429	ENSG00000250315	None	Y	AC110760.3	ubiquitin-conjugating enzyme E2D 4 (putative) (UBE2D4) pseudogene	0	0	0	0	N	-	-	-	-	N	-	-	-	-	-
TBIG013445	ENSG00000156194	5470	Y	PPEF2	protein phosphatase with EF-hand domain 2 [Source:HGNC Symbol;Acc:HGNC:9244]	0	0	0	0	N	-	-	-	-	N	-	-	-	-	GO:0001750,GO:0001917,GO:0004721,GO:0004722,GO:0005506,GO:0005509,GO:0005737,GO:0005829,GO:0005929,GO:0006470,GO:0007601,GO:0010801,GO:0016787,GO:0030145,GO:0030544,GO:0031435,GO:0042995,GO:0043405,GO:0043409,GO:0043506,GO:0046872,GO:0050896,GO:0050906,GO:0051879
TBIG013449	ENSG00000138755	4283	Y	CXCL9	C-X-C motif chemokine ligand 9 [Source:HGNC Symbol;Acc:HGNC:7098]	0	0.03	0	0.03	N	0.4075	1	2.98	UP	N	1	1	0.27	UP	GO:0005125,GO:0005515,GO:0005576,GO:0005615,GO:0005622,GO:0006935,GO:0006952,GO:0006954,GO:0006955,GO:0006968,GO:0007165,GO:0007186,GO:0007189,GO:0007267,GO:0008009,GO:0009617,GO:0009897,GO:0010469,GO:0030593,GO:0030595,GO:0042127,GO:0043950,GO:0045663,GO:0048248,GO:0051281,GO:0051607,GO:0061844,GO:0070098,GO:0071222,GO:1901741
TBIG013450	ENSG00000156219	419	Y	ART3	ADP-ribosyltransferase 3 [Source:HGNC Symbol;Acc:HGNC:725]	0	0	0	0	N	-	-	-	-	N	-	-	-	-	GO:0003950,GO:0003956,GO:0005576,GO:0005886,GO:0006471,GO:0016020,GO:0016740,GO:0016757,GO:0018120,GO:0031225,GO:0031226,GO:0070062
TBIG013459	ENSG00000163749	339965	Y	CCDC158	coiled-coil domain containing 158 [Source:HGNC Symbol;Acc:HGNC:26374]	0	0.02	0.03	0.05	N	0.9974	1	-1.02	DOWN	N	1	1	0.27	UP	-
TBIG013485	ENSG00000156234	10563	Y	CXCL13	C-X-C motif chemokine ligand 13 [Source:HGNC Symbol;Acc:HGNC:10639]	0	0	0	0	N	-	-	-	-	N	-	-	-	-	GO:0002467,GO:0002518,GO:0002544,GO:0002920,GO:0005125,GO:0005576,GO:0005615,GO:0005623,GO:0006935,GO:0006952,GO:0006954,GO:0006955,GO:0007166,GO:0007186,GO:0007204,GO:0007267,GO:0008009,GO:0008201,GO:0010469,GO:0010820,GO:0017134,GO:0030593,GO:0030595,GO:0031724,GO:0031735,GO:0033625,GO:0033634,GO:0035754,GO:0035768,GO:0042742,GO:0045765,GO:0046982,GO:0048018,GO:0048248,GO:0060326,GO:0061844,GO:…
TBIG013509	ENSG00000156269	84779	Y	NAA11	N(alpha)-acetyltransferase 11, NatA catalytic subunit [Source:HGNC Symbol;Acc:HGNC:28125]	0	0	0	0	N	-	-	-	-	N	-	-	-	-	GO:0004596,GO:0005515,GO:0005634,GO:0005737,GO:0006474,GO:0016740,GO:0016746,GO:0017198,GO:0018002,GO:0022626,GO:0031415,GO:1990189,GO:1990190
TBIG013510	ENSG00000196475	2712	Y	GK2	glycerol kinase 2 [Source:HGNC Symbol;Acc:HGNC:4291]	0	0	0.05	0.05	N	1	1	0	-	N	0.9826	1	0.27	UP	GO:0000166,GO:0004370,GO:0005524,GO:0005737,GO:0005739,GO:0005741,GO:0005975,GO:0006071,GO:0006072,GO:0006641,GO:0016020,GO:0016301,GO:0016310,GO:0016740,GO:0016773,GO:0019563,GO:0046167,GO:0070062
TBIG013512	ENSG00000249646	None	Y	OR7E94P	olfactory receptor family 7 subfamily E member 94 pseudogene [Source:HGNC Symbol;Acc:HGNC:14789]	0	0	0	0	N	-	-	-	-	N	-	-	-	-	-
TBIG013523	ENSG00000197826	255119	Y	CFAP299	cilia and flagella associated protein 299 [Source:HGNC Symbol;Acc:HGNC:28554]	0	0	0	0	N	-	-	-	-	N	-	-	-	-	-
TBIG013537	ENSG00000284516	105377307	Y	VAMP9P	vesicle associated membrane protein 9, pseudogene [Source:HGNC Symbol;Acc:HGNC:53817]	0	0	0	0	N	-	-	-	-	N	-	-	-	-	-
TBIG013547	ENSG00000227304	None	Y	AC067942.1	ribosomal protein S6 (RPS6) pseudogene	0	0	0.22	0.22	N	1	1	0	-	N	0.8058	1	1.27	UP	-
TBIG013594	ENSG00000109339	5602	Y	MAPK10	mitogen-activated protein kinase 10 [Source:HGNC Symbol;Acc:HGNC:6872]	0	0	0.22	0.22	N	1	1	0	-	N	0.646	1	1.86	UP	GO:0000165,GO:0000166,GO:0000187,GO:0004672,GO:0004674,GO:0004705,GO:0004707,GO:0004708,GO:0005515,GO:0005524,GO:0005622,GO:0005634,GO:0005654,GO:0005737,GO:0005739,GO:0005829,GO:0005886,GO:0006468,GO:0007165,GO:0007254,GO:0007258,GO:0009416,GO:0010468,GO:0016020,GO:0016301,GO:0016310,GO:0016740,GO:0035556,GO:0038095,GO:0042752,GO:0048511,GO:0071310
TBIG013601	ENSG00000163633	132989	Y	C4orf36	chromosome 4 open reading frame 36 [Source:HGNC Symbol;Acc:HGNC:28386]	0	0.2	0.77	0.97	N	0.8481	1	0.98	UP	N	0.8058	1	1.27	UP	-
TBIG013614	ENSG00000255723	None	Y	AC108516.2	novel transcript	0	0	0	0	N	1	1	-0.02	DOWN	N	1	1	0	-	-
TBIG013622	ENSG00000152591	1834	Y	DSPP	dentin sialophosphoprotein [Source:HGNC Symbol;Acc:HGNC:3054]	0	0	0	0	N	0.9989	1	-0.02	DOWN	N	1	1	0.27	UP	GO:0001501,GO:0001503,GO:0001666,GO:0005201,GO:0005509,GO:0005515,GO:0005518,GO:0005576,GO:0005737,GO:0007275,GO:0009612,GO:0009743,GO:0030198,GO:0031012,GO:0031214,GO:0032870,GO:0048820,GO:0051216,GO:0070175,GO:0071460,GO:0071549,GO:0071559,GO:0071895,GO:0097187,GO:1901329
TBIG013623	ENSG00000152592	1758	Y	DMP1	dentin matrix acidic phosphoprotein 1 [Source:HGNC Symbol;Acc:HGNC:2932]	0	0	0	0	N	-	-	-	-	N	-	-	-	-	GO:0001503,GO:0005178,GO:0005509,GO:0005576,GO:0005634,GO:0005737,GO:0005788,GO:0010811,GO:0030198,GO:0031012,GO:0031214,GO:0043687,GO:0044267,GO:0050840,GO:0070173
TBIG013626	ENSG00000029559	3381	Y	IBSP	integrin binding sialoprotein [Source:HGNC Symbol;Acc:HGNC:5341]	0	0	0	0	N	-	-	-	-	N	-	-	-	-	GO:0001503,GO:0001649,GO:0003674,GO:0005178,GO:0005576,GO:0005615,GO:0007155,GO:0016020,GO:0030198,GO:0030282,GO:0031012,GO:0031214,GO:0031982,GO:0045785,GO:0071363
TBIG013627	ENSG00000152595	56955	Y	MEPE	matrix extracellular phosphoglycoprotein [Source:HGNC Symbol;Acc:HGNC:13361]	0	0	0	0	N	-	-	-	-	N	-	-	-	-	GO:0001501,GO:0005201,GO:0005515,GO:0005576,GO:0005788,GO:0031012,GO:0031214,GO:0043687,GO:0044267,GO:1990430
TBIG013646	ENSG00000255072	84992	Y	PIGY	phosphatidylinositol glycan anchor biosynthesis class Y [Source:HGNC Symbol;Acc:HGNC:28213]	0	0	0	0	N	-	-	-	-	N	-	-	-	-	GO:0000506,GO:0005783,GO:0005789,GO:0005886,GO:0006506,GO:0016020,GO:0016021,GO:0016254,GO:0017176
TBIG013647	ENSG00000285385	None	Y	AC098582.1	novel protein	0	0	0	0	N	-	-	-	-	N	-	-	-	-	-
TBIG013668	ENSG00000138722	22915	Y	MMRN1	multimerin 1 [Source:HGNC Symbol;Acc:HGNC:7178]	0	0	0	0	N	-	-	-	-	N	-	-	-	-	GO:0002576,GO:0005201,GO:0005509,GO:0005515,GO:0005576,GO:0007155,GO:0007596,GO:0010811,GO:0031012,GO:0031093,GO:0062023
TBIG013675	ENSG00000279013	None	Y	AC110774.1	tec	0	0	0	0	N	-	-	-	-	N	-	-	-	-	-
TBIG013679	ENSG00000280056	None	Y	AC097520.1	tec	0	0	0	0	N	-	-	-	-	N	-	-	-	-	-
TBIG013682	ENSG00000152208	2895	Y	GRID2	glutamate ionotropic receptor delta type subunit 2 [Source:HGNC Symbol;Acc:HGNC:4576]	0	0	0	0	N	-	-	-	-	N	-	-	-	-	GO:0004970,GO:0005216,GO:0005515,GO:0005886,GO:0005887,GO:0006811,GO:0007157,GO:0007215,GO:0008066,GO:0008328,GO:0010975,GO:0016020,GO:0016021,GO:0021707,GO:0030054,GO:0030165,GO:0034220,GO:0034613,GO:0035235,GO:0035249,GO:0036477,GO:0038023,GO:0043197,GO:0043523,GO:0045202,GO:0045211,GO:0050804,GO:0051965,GO:0060079,GO:0060134,GO:0097110,GO:1900454,GO:1904861
TBIG013702	ENSG00000163114	5161	Y	PDHA2	pyruvate dehydrogenase E1 alpha 2 subunit [Source:HGNC Symbol;Acc:HGNC:8807]	0	0	0	0	N	-	-	-	-	N	-	-	-	-	GO:0004739,GO:0005634,GO:0005730,GO:0005739,GO:0005759,GO:0005975,GO:0006006,GO:0006086,GO:0006090,GO:0006099,GO:0016491,GO:0016624,GO:0034604,GO:0043231,GO:0045254,GO:0055114
TBIG013710	ENSG00000163116	285555	Y	STPG2	sperm tail PG-rich repeat containing 2 [Source:HGNC Symbol;Acc:HGNC:28712]	0	0	0	0	N	0.9989	1	-0.02	DOWN	N	1	1	0.27	UP	-
TBIG013711	ENSG00000254044	None	Y	AC034154.1	novel transcript, sense overlapping to STPG2	0	0	0	0	N	-	-	-	-	N	-	-	-	-	-
TBIG013736	ENSG00000198099	127	Y	ADH4	alcohol dehydrogenase 4 (class II), pi polypeptide [Source:HGNC Symbol;Acc:HGNC:252]	0	0	0	0	N	-	-	-	-	N	-	-	-	-	GO:0001523,GO:0003960,GO:0004022,GO:0004024,GO:0004032,GO:0004745,GO:0005503,GO:0005634,GO:0005737,GO:0005829,GO:0006066,GO:0006067,GO:0006069,GO:0006081,GO:0008270,GO:0016491,GO:0016620,GO:0019115,GO:0019841,GO:0035276,GO:0042572,GO:0046164,GO:0046872,GO:0051287,GO:0055114,GO:1901661
TBIG013737	ENSG00000249065	359806	Y	PCNAP1	proliferating cell nuclear antigen pseudogene 1 [Source:HGNC Symbol;Acc:HGNC:8732]	0	0	0	0	N	-	-	-	-	N	-	-	-	-	-
TBIG013738	ENSG00000172955	130	Y	ADH6	alcohol dehydrogenase 6 (class V) [Source:HGNC Symbol;Acc:HGNC:255]	0	0	0	0	N	0.6962	1	-1.6	DOWN	N	0.7527	1	-1.31	DOWN	GO:0004022,GO:0004024,GO:0005737,GO:0005829,GO:0006069,GO:0008270,GO:0016491,GO:0045471,GO:0046872,GO:0055114,GO:0070062
TBIG013739	ENSG00000187758	124	Y	ADH1A	alcohol dehydrogenase 1A (class I), alpha polypeptide [Source:HGNC Symbol;Acc:HGNC:249]	0	0	0	0	N	0.9989	1	-0.02	DOWN	N	1	1	0.27	UP	GO:0004022,GO:0004024,GO:0004745,GO:0005515,GO:0005654,GO:0005737,GO:0005829,GO:0005886,GO:0006066,GO:0006069,GO:0008270,GO:0016491,GO:0017144,GO:0046872,GO:0055114
TBIG013740	ENSG00000196616	125	Y	ADH1B	alcohol dehydrogenase 1B (class I), beta polypeptide [Source:HGNC Symbol;Acc:HGNC:250]	0	0	0	0	N	-	-	-	-	N	-	-	-	-	GO:0004022,GO:0004024,GO:0005654,GO:0005737,GO:0005829,GO:0005886,GO:0006069,GO:0008270,GO:0016491,GO:0046872,GO:0055114
TBIG013742	ENSG00000196344	131	Y	ADH7	alcohol dehydrogenase 7 (class IV), mu or sigma polypeptide [Source:HGNC Symbol;Acc:HGNC:256]	0	0	0	0	N	-	-	-	-	N	-	-	-	-	GO:0001523,GO:0004022,GO:0004024,GO:0004031,GO:0004745,GO:0005576,GO:0005622,GO:0005737,GO:0005829,GO:0005886,GO:0006068,GO:0006069,GO:0008270,GO:0009617,GO:0010430,GO:0016491,GO:0019841,GO:0035276,GO:0042572,GO:0042573,GO:0045471,GO:0046872,GO:0048019,GO:0055114,GO:1900116
TBIG013744	ENSG00000138813	84103	Y	C4orf17	chromosome 4 open reading frame 17 [Source:HGNC Symbol;Acc:HGNC:25274]	0	0	0	0	N	1	1	0	-	N	0.9826	1	0.27	UP	-
TBIG013746	ENSG00000138823	4547	Y	MTTP	microsomal triglyceride transfer protein [Source:HGNC Symbol;Acc:HGNC:7467]	0	0	0	0	N	0.8481	1	0.98	UP	N	1	1	0	-	GO:0005319,GO:0005515,GO:0005548,GO:0005783,GO:0005788,GO:0005791,GO:0005794,GO:0006497,GO:0006629,GO:0006641,GO:0006869,GO:0007623,GO:0008289,GO:0009306,GO:0015914,GO:0016323,GO:0031526,GO:0031528,GO:0031982,GO:0034185,GO:0034197,GO:0034377,GO:0034378,GO:0034379,GO:0042157,GO:0042632,GO:0042953,GO:0043235,GO:0046982,GO:0051592
TBIG013750	ENSG00000279913	None	Y	AP001962.1	TEC	0	0	0	0	N	0.9989	1	-0.02	DOWN	N	1	1	0.27	UP	-
TBIG013753	ENSG00000279098	None	Y	AC097460.3	TEC	0	0	0	0	N	1	1	0	-	N	0.9826	1	0.27	UP	-
TBIG013758	ENSG00000145358	115265	Y	DDIT4L	DNA damage inducible transcript 4 like [Source:HGNC Symbol;Acc:HGNC:30555]	0	0	0	0	N	0.6539	1	-0.19	DOWN	N	0.9738	1	-0.02	DOWN	GO:0005515,GO:0005737,GO:0009968
TBIG013760	ENSG00000164035	51705	Y	EMCN	endomucin [Source:HGNC Symbol;Acc:HGNC:16041]	0	0	0	0	N	-	-	-	-	N	-	-	-	-	GO:0005576,GO:0005886,GO:0016020,GO:0016021
TBIG013798	ENSG00000169836	6870	Y	TACR3	tachykinin receptor 3 [Source:HGNC Symbol;Acc:HGNC:11528]	0	0	0	0	N	0.9989	1	-0.02	DOWN	N	1	1	0.27	UP	GO:0004930,GO:0004995,GO:0005515,GO:0005634,GO:0005737,GO:0005886,GO:0005887,GO:0007165,GO:0007186,GO:0007217,GO:0007568,GO:0010460,GO:0016020,GO:0016021,GO:0032355,GO:0032590,GO:0032809,GO:0042053,GO:0042220,GO:0042538,GO:0043278,GO:0045777,GO:0060259,GO:0070474,GO:0097225,GO:1902093
TBIG013822	ENSG00000236699	54848	Y	ARHGEF38	Rho guanine nucleotide exchange factor 38 [Source:HGNC Symbol;Acc:HGNC:25968]	0	0	0.2	0.2	N	0.7204	1	1.21	UP	N	1	1	0.27	UP	GO:0005085,GO:0005089,GO:0005737,GO:0035023
TBIG013833	ENSG00000250298	100507096	Y	GIMD1	GIMAP family P-loop NTPase domain containing 1 [Source:HGNC Symbol;Acc:HGNC:44141]	0	0	0	0	N	-	-	-	-	N	-	-	-	-	GO:0000166,GO:0005525
TBIG013836	ENSG00000155011	27123	Y	DKK2	dickkopf WNT signaling pathway inhibitor 2 [Source:HGNC Symbol;Acc:HGNC:2892]	0	0	0	0	N	-	-	-	-	N	-	-	-	-	GO:0005576,GO:0005615,GO:0007275,GO:0016055,GO:0030178,GO:0039706,GO:0048019,GO:0090090,GO:0090263,GO:1900116
TBIG013859	ENSG00000188517	84570	Y	COL25A1	collagen type XXV alpha 1 chain [Source:HGNC Symbol;Acc:HGNC:18603]	0	0	0	0	N	-	-	-	-	N	-	-	-	-	GO:0001540,GO:0005201,GO:0005576,GO:0005581,GO:0005615,GO:0005788,GO:0005886,GO:0005887,GO:0008201,GO:0016020,GO:0016021,GO:0030198,GO:0031012,GO:0060385
TBIG013873	ENSG00000285330	None	Y	AC126283.2	novel protein	0	0	0	0	N	-	-	-	-	N	-	-	-	-	GO:0004252,GO:0004623,GO:0005044,GO:0005509,GO:0005576,GO:0006508,GO:0006898,GO:0016020,GO:0016042
TBIG013877	ENSG00000180245	10692	Y	RRH	retinal pigment epithelium-derived rhodopsin homolog [Source:HGNC Symbol;Acc:HGNC:10450]	0	0.06	0.08	0.14	N	0.8481	1	0.98	UP	N	0.8058	1	1.27	UP	GO:0001750,GO:0004930,GO:0005887,GO:0007165,GO:0007186,GO:0007601,GO:0007602,GO:0008020,GO:0009584,GO:0009881,GO:0016020,GO:0016021,GO:0018298,GO:0050896,GO:0071482
TBIG013878	ENSG00000183423	345193	Y	LRIT3	leucine rich repeat, Ig-like and transmembrane domains 3 [Source:HGNC Symbol;Acc:HGNC:24783]	0	0.02	0	0.02	N	0.8481	1	0.98	UP	N	1	1	0	-	GO:0005783,GO:0005789,GO:0007601,GO:0016020,GO:0016021,GO:0030425,GO:0040036,GO:0042995,GO:0043204,GO:0050896
TBIG013965	ENSG00000270394	None	Y	MTRNR2L13	MT-RNR2 like 13 [Source:HGNC Symbol;Acc:HGNC:37170]	0	0	0	0	N	-	-	-	-	N	-	-	-	-	GO:0005576,GO:0005737,GO:0048019,GO:1900116,GO:1900118
TBIG013979	ENSG00000213492	None	Y	NT5C3AP1	5'-nucleotidase, cytosolic IIIA pseudogene 1 [Source:HGNC Symbol;Acc:HGNC:18530]	0	0	0	0	N	0.6938	1	-0.39	DOWN	N	0.8791	1	0.16	UP	-
TBIG013998	ENSG00000280551	None	Y	AC096745.2	TEC	0	0	0	0	N	-	-	-	-	N	-	-	-	-	-
TBIG013999	ENSG00000172399	51778	Y	MYOZ2	myozenin 2 [Source:HGNC Symbol;Acc:HGNC:1330]	0	0	0	0	N	-	-	-	-	N	-	-	-	-	GO:0003779,GO:0005515,GO:0005737,GO:0008150,GO:0015629,GO:0030017,GO:0030018,GO:0030346,GO:0031433,GO:0051373
TBIG014000	ENSG00000178636	101929762	Y	AC092656.1	uncharacterized LOC101929762 [Source:NCBI gene;Acc:101929762]	0	0	0	0	N	-	-	-	-	N	-	-	-	-	-
TBIG014003	ENSG00000145384	2169	Y	FABP2	fatty acid binding protein 2 [Source:HGNC Symbol;Acc:HGNC:3556]	0	0	0	0	N	-	-	-	-	N	-	-	-	-	GO:0005504,GO:0005515,GO:0005622,GO:0005737,GO:0005829,GO:0008289,GO:0019433,GO:0036041,GO:0098856
TBIG014034	ENSG00000186867	84109	Y	QRFPR	pyroglutamylated RFamide peptide receptor [Source:HGNC Symbol;Acc:HGNC:15565]	0	0	0	0	N	-	-	-	-	N	-	-	-	-	GO:0004930,GO:0004983,GO:0005886,GO:0007165,GO:0007186,GO:0007218,GO:0016020,GO:0016021
TBIG014038	ENSG00000164112	132332	Y	TMEM155	transmembrane protein 155 [Source:HGNC Symbol;Acc:HGNC:26418]	0	0	0	0	N	-	-	-	-	N	-	-	-	-	GO:0005576,GO:0016020,GO:0016021
TBIG014044	ENSG00000138741	7222	Y	TRPC3	transient receptor potential cation channel subfamily C member 3 [Source:HGNC Symbol;Acc:HGNC:12335]	0	0.02	0.04	0.06	N	0.8723	1	1.57	UP	N	0.9586	1	1.27	UP	GO:0005216,GO:0005262,GO:0005515,GO:0005886,GO:0005887,GO:0006811,GO:0006816,GO:0006828,GO:0007338,GO:0007602,GO:0010524,GO:0015279,GO:0016020,GO:0016021,GO:0030168,GO:0033198,GO:0034703,GO:0051480,GO:0051592,GO:0055085,GO:0070588,GO:0070679,GO:1903244
TBIG014048	ENSG00000164113	132612	Y	ADAD1	adenosine deaminase domain containing 1 [Source:HGNC Symbol;Acc:HGNC:30713]	0	0.22	0	0.22	N	1	1	-0.02	DOWN	N	1	1	0	-	GO:0003723,GO:0003725,GO:0003726,GO:0004000,GO:0005634,GO:0005730,GO:0005737,GO:0006382,GO:0006396,GO:0007275,GO:0007283,GO:0007286,GO:0008251,GO:0030154
TBIG014049	ENSG00000109471	3558	Y	IL2	interleukin 2 [Source:HGNC Symbol;Acc:HGNC:6001]	0	0	0	0	N	-	-	-	-	N	-	-	-	-	GO:0000165,GO:0001933,GO:0001934,GO:0002250,GO:0002366,GO:0002376,GO:0002903,GO:0005088,GO:0005125,GO:0005134,GO:0005515,GO:0005576,GO:0005615,GO:0005622,GO:0005623,GO:0006955,GO:0007155,GO:0007186,GO:0007204,GO:0007205,GO:0007267,GO:0008083,GO:0008284,GO:0010469,GO:0019209,GO:0019221,GO:0030101,GO:0030217,GO:0030246,GO:0030307,GO:0030890,GO:0031851,GO:0032729,GO:0032740,GO:0033674,GO:0034105,GO:…
TBIG014050	ENSG00000138684	59067	Y	IL21	interleukin 21 [Source:HGNC Symbol;Acc:HGNC:6005]	0	0	0	0	N	-	-	-	-	N	-	-	-	-	GO:0001819,GO:0005125,GO:0005126,GO:0005134,GO:0005576,GO:0005615,GO:0005622,GO:0006955,GO:0007165,GO:0007260,GO:0008284,GO:0010469,GO:0030890,GO:0032740,GO:0034105,GO:0038114,GO:0042102,GO:0042531,GO:0045078,GO:0045954,GO:0048469,GO:0050729
TBIG014089	ENSG00000151475	83447	Y	SLC25A31	solute carrier family 25 member 31 [Source:HGNC Symbol;Acc:HGNC:25319]	0	0	0	0	N	-	-	-	-	N	-	-	-	-	GO:0005471,GO:0005634,GO:0005739,GO:0005743,GO:0005929,GO:0015866,GO:0015867,GO:0016020,GO:0016021,GO:0022857,GO:0031514,GO:0042995,GO:0055085
TBIG014122	ENSG00000280059	None	Y	AC093831.2	tec	0	0	0	0	N	-	-	-	-	N	-	-	-	-	-
TBIG014144	ENSG00000138650	57575	Y	PCDH10	protocadherin 10 [Source:HGNC Symbol;Acc:HGNC:13404]	0	0	0	0	N	-	-	-	-	N	-	-	-	-	GO:0005509,GO:0005886,GO:0005887,GO:0007155,GO:0007156,GO:0016020,GO:0016021
TBIG014169	ENSG00000279749	None	Y	AC093875.1	TEC	0	0	0	0	N	-	-	-	-	N	-	-	-	-	-
TBIG014177	ENSG00000280352	None	Y	AC116563.2	TEC	0	0	0	0	N	-	-	-	-	N	-	-	-	-	-
TBIG014209	ENSG00000248863	None	Y	AC097376.1	glucose-fructose oxidoreductase domain containing 2 (GFOD2) pseudogene	0	0	0	0	N	-	-	-	-	N	-	-	-	-	-
TBIG014227	ENSG00000205301	152586	Y	MGAT4D	MGAT4 family member D [Source:HGNC Symbol;Acc:HGNC:43619]	0	0	0	0	N	-	-	-	-	N	-	-	-	-	GO:0000139,GO:0005783,GO:0005789,GO:0005793,GO:0005794,GO:0005795,GO:0007283,GO:0016020,GO:0016021,GO:0016740,GO:0016757,GO:0030154,GO:0060051
TBIG014228	ENSG00000280262	None	Y	AC093671.1	tec	0	0	0	0	N	-	-	-	-	N	-	-	-	-	-
TBIG014260	ENSG00000243175	None	Y	RPSAP36	ribosomal protein SA pseudogene 36 [Source:HGNC Symbol;Acc:HGNC:35727]	0	0	0	0	N	-	-	-	-	N	-	-	-	-	-
TBIG014264	ENSG00000248924	None	Y	AC139713.1	heterogeneous nuclear ribonucleoprotein A1 (HNRNPA1) pseudogene	0	0	0	0	N	-	-	-	-	N	-	-	-	-	-
TBIG014266	ENSG00000236296	441046	Y	GUSBP5	glucuronidase, beta pseudogene 5 [Source:HGNC Symbol;Acc:HGNC:42319]	0	0	0	0	N	-	-	-	-	N	-	-	-	-	-
TBIG014267	ENSG00000183090	166752	Y	FREM3	FRAS1 related extracellular matrix 3 [Source:HGNC Symbol;Acc:HGNC:25172]	0	0	0	0	N	1	1	-0.02	DOWN	N	1	1	0.27	UP	GO:0005576,GO:0005604,GO:0005615,GO:0007154,GO:0007155,GO:0016021,GO:0046872,GO:0062023
TBIG014271	ENSG00000250361	2994	Y	GYPB	glycophorin B (MNS blood group) [Source:HGNC Symbol;Acc:HGNC:4703]	0	0	0	0	N	-	-	-	-	N	-	-	-	-	GO:0005515,GO:0005886,GO:0005887,GO:0016020,GO:0016021,GO:0050900
TBIG014272	ENSG00000170180	2993	Y	GYPA	glycophorin A (MNS blood group) [Source:HGNC Symbol;Acc:HGNC:4702]	0	0	0	0	N	-	-	-	-	N	-	-	-	-	GO:0001618,GO:0003674,GO:0005515,GO:0005575,GO:0005886,GO:0008150,GO:0016020,GO:0016021,GO:0016032,GO:0042802,GO:0046718,GO:0050900
TBIG014273	ENSG00000285783	None	Y	AC098588.2	novel protein	0	0	0	0	N	-	-	-	-	N	-	-	-	-	-
TBIG014278	ENSG00000164161	64399	Y	HHIP	hedgehog interacting protein [Source:HGNC Symbol;Acc:HGNC:14866]	0	0.01	0.01	0.02	N	1	1	-0.02	DOWN	N	0.646	1	1.86	UP	GO:0003824,GO:0005515,GO:0005576,GO:0005634,GO:0005737,GO:0005886,GO:0005887,GO:0007165,GO:0007224,GO:0007405,GO:0008270,GO:0009887,GO:0009953,GO:0009968,GO:0009986,GO:0016020,GO:0040036,GO:0043066,GO:0045879,GO:0046872,GO:0048705,GO:0060170,GO:0060441,GO:0097108
TBIG014299	ENSG00000237136	646603	Y	C4orf51	chromosome 4 open reading frame 51 [Source:HGNC Symbol;Acc:HGNC:37264]	0	0.09	0	0.09	N	0.9939	1	-0.28	DOWN	N	0.8868	1	-0.73	DOWN	-
TBIG014308	ENSG00000279845	None	Y	AC097372.3	TEC	0	0	0.52	0.52	N	1	1	0	-	N	0.9826	1	0.27	UP	-
TBIG014309	ENSG00000250673	345051	Y	REELD1	reeler domain containing 1 [Source:HGNC Symbol;Acc:HGNC:53638]	0	0	0	0	N	-	-	-	-	N	-	-	-	-	GO:0016020,GO:0016021
TBIG014310	ENSG00000280250	None	Y	AC097372.4	TEC	0	0	0	0	N	-	-	-	-	N	-	-	-	-	-
TBIG014315	ENSG00000151615	5458	Y	POU4F2	POU class 4 homeobox 2 [Source:HGNC Symbol;Acc:HGNC:9219]	0	0	0	0	N	-	-	-	-	N	-	-	-	-	GO:0000122,GO:0000165,GO:0000978,GO:0000981,GO:0001077,GO:0001078,GO:0001228,GO:0003677,GO:0003682,GO:0003700,GO:0003713,GO:0003714,GO:0005634,GO:0005654,GO:0005719,GO:0005737,GO:0005886,GO:0006355,GO:0006366,GO:0006915,GO:0007275,GO:0007283,GO:0007409,GO:0007411,GO:0007507,GO:0007605,GO:0010468,GO:0010666,GO:0016020,GO:0016607,GO:0030154,GO:0030182,GO:0030520,GO:0031290,GO:0043068,GO:0043433,GO:…
TBIG014316	ENSG00000137473	83894	Y	TTC29	tetratricopeptide repeat domain 29 [Source:HGNC Symbol;Acc:HGNC:29936]	0	0.04	0	0.04	N	1	1	-0.02	DOWN	N	1	1	0	-	-
TBIG014320	ENSG00000279376	None	Y	AC092435.4	tec	0	0	0	0	N	-	-	-	-	N	-	-	-	-	-
TBIG014324	ENSG00000151617	1909	Y	EDNRA	endothelin receptor type A [Source:HGNC Symbol;Acc:HGNC:3179]	0	0	0	0	N	-	-	-	-	N	-	-	-	-	GO:0001569,GO:0001666,GO:0001701,GO:0004435,GO:0004930,GO:0004962,GO:0005515,GO:0005886,GO:0005887,GO:0006939,GO:0007165,GO:0007186,GO:0007190,GO:0007193,GO:0007202,GO:0007204,GO:0007507,GO:0007585,GO:0008217,GO:0008283,GO:0010827,GO:0014032,GO:0014824,GO:0016020,GO:0016021,GO:0042310,GO:0048484,GO:0060322,GO:0086100
TBIG014325	ENSG00000280219	None	Y	AC093908.1	TEC	0	0	0	0	N	-	-	-	-	N	-	-	-	-	-
TBIG014342	ENSG00000279016	None	Y	AC093648.1	TEC	0	0	0	0	N	-	-	-	-	N	-	-	-	-	-
TBIG014359	ENSG00000181541	10586	Y	MAB21L2	mab-21 like 2 [Source:HGNC Symbol;Acc:HGNC:6758]	0	0	0	0	N	-	-	-	-	N	-	-	-	-	GO:0001654,GO:0005515,GO:0005634,GO:0005737,GO:0007275,GO:0007399,GO:0008284,GO:0010172,GO:0043010
TBIG014369	ENSG00000189099	345062	Y	PRSS48	serine protease 48 [Source:HGNC Symbol;Acc:HGNC:24635]	0	0	0	0	N	-	-	-	-	N	-	-	-	-	GO:0004252,GO:0005576,GO:0005615,GO:0006508,GO:0008233,GO:0008236,GO:0016787
TBIG014377	ENSG00000278978	None	Y	AC092611.3	TEC	0	0	0	0	N	0.8412	1	-0.29	DOWN	N	0.8211	1	-0.34	DOWN	-
TBIG014419	ENSG00000145423	6423	Y	SFRP2	secreted frizzled related protein 2 [Source:HGNC Symbol;Acc:HGNC:10777]	0	0	0	0	N	-	-	-	-	N	-	-	-	-	GO:0001569,GO:0001756,GO:0001843,GO:0001968,GO:0002063,GO:0003151,GO:0003214,GO:0005178,GO:0005576,GO:0005615,GO:0006915,GO:0007267,GO:0007275,GO:0007584,GO:0008047,GO:0008284,GO:0008285,GO:0008584,GO:0009952,GO:0010469,GO:0010629,GO:0010667,GO:0010719,GO:0010950,GO:0010975,GO:0016055,GO:0017147,GO:0021915,GO:0030111,GO:0030154,GO:0030178,GO:0030199,GO:0030307,GO:0030308,GO:0030336,GO:0030514,GO:…
TBIG014436	ENSG00000151962	166863	Y	RBM46	RNA binding motif protein 46 [Source:HGNC Symbol;Acc:HGNC:28401]	0	0.03	0	0.03	N	1	1	-0.02	DOWN	N	1	1	0	-	GO:0001829,GO:0003676,GO:0003723,GO:0005634,GO:0048255
TBIG014441	ENSG00000185149	4887	Y	NPY2R	neuropeptide Y receptor Y2 [Source:HGNC Symbol;Acc:HGNC:7957]	0	0	0	0	N	1	1	-0.02	DOWN	N	1	1	0.27	UP	GO:0001601,GO:0001662,GO:0002793,GO:0003151,GO:0003214,GO:0004930,GO:0004983,GO:0005246,GO:0005515,GO:0005622,GO:0005886,GO:0005887,GO:0007165,GO:0007186,GO:0007193,GO:0007204,GO:0007218,GO:0007263,GO:0007568,GO:0007626,GO:0010811,GO:0016020,GO:0016021,GO:0031645,GO:0033603,GO:0038023,GO:0043951,GO:0045987,GO:0046010,GO:0046903,GO:0050805,GO:0051048,GO:0051930,GO:0051967,GO:0090394,GO:0097730,GO:…
TBIG014462	ENSG00000256394	51802	Y	ASIC5	acid sensing ion channel subunit family member 5 [Source:HGNC Symbol;Acc:HGNC:17537]	0	0	0	0	N	1	1	-0.02	DOWN	N	1	1	0	-	GO:0005272,GO:0005886,GO:0006811,GO:0006814,GO:0015252,GO:0015280,GO:0016020,GO:0016021,GO:0034220,GO:0035725,GO:0044736,GO:1902600
TBIG014472	ENSG00000280284	None	Y	AC092608.3	TEC	0	0	0	0	N	-	-	-	-	N	-	-	-	-	-
TBIG014473	ENSG00000278880	None	Y	AC092608.2	TEC	0	0	0	0	N	-	-	-	-	N	-	-	-	-	-
TBIG014477	ENSG00000109738	2743	Y	GLRB	glycine receptor beta [Source:HGNC Symbol;Acc:HGNC:4329]	0	0	0	0	N	-	-	-	-	N	-	-	-	-	GO:0001964,GO:0004888,GO:0005216,GO:0005230,GO:0005254,GO:0005515,GO:0005737,GO:0005886,GO:0005887,GO:0006811,GO:0006821,GO:0007165,GO:0007218,GO:0007268,GO:0007340,GO:0007399,GO:0007601,GO:0007628,GO:0008144,GO:0016020,GO:0016021,GO:0016594,GO:0016933,GO:0016934,GO:0016935,GO:0030054,GO:0030425,GO:0034220,GO:0034707,GO:0042391,GO:0042995,GO:0043005,GO:0043200,GO:0045202,GO:0045211,GO:0050877,GO:…
TBIG014479	ENSG00000120251	2891	Y	GRIA2	glutamate ionotropic receptor AMPA type subunit 2 [Source:HGNC Symbol;Acc:HGNC:4572]	0	0	0.25	0.25	N	1	1	0	-	N	0.9826	1	0.27	UP	GO:0001540,GO:0004970,GO:0004971,GO:0005216,GO:0005231,GO:0005515,GO:0005783,GO:0005789,GO:0005886,GO:0005887,GO:0006811,GO:0007165,GO:0007268,GO:0009897,GO:0016020,GO:0016021,GO:0030054,GO:0030425,GO:0030666,GO:0032281,GO:0034220,GO:0035235,GO:0035249,GO:0038023,GO:0043197,GO:0045202,GO:0045211,GO:0060076,GO:0060079,GO:0098794,GO:0098843
TBIG014485	ENSG00000279703	None	Y	AC017037.3	TEC	0	0	0	0	N	1	1	0	-	N	0.9826	1	0.27	UP	-
TBIG014486	ENSG00000279994	None	Y	AC017037.4	TEC	0	0	0	0	N	-	-	-	-	N	-	-	-	-	-
TBIG014488	ENSG00000279139	None	Y	AC098679.3	TEC	0	0	0	0	N	-	-	-	-	N	-	-	-	-	-
TBIG014489	ENSG00000280140	None	Y	AC098679.4	TEC	0	0	0	0	N	-	-	-	-	N	-	-	-	-	-
TBIG014496	ENSG00000171509	59350	Y	RXFP1	relaxin family peptide receptor 1 [Source:HGNC Symbol;Acc:HGNC:19718]	0	0	0	0	N	-	-	-	-	N	-	-	-	-	GO:0004930,GO:0005515,GO:0005622,GO:0005886,GO:0005887,GO:0007165,GO:0007186,GO:0007188,GO:0007189,GO:0007190,GO:0007567,GO:0008528,GO:0009755,GO:0016020,GO:0016021,GO:0030154,GO:0030198,GO:0042562,GO:0046872,GO:0060427,GO:0060658
TBIG014506	ENSG00000164123	152940	Y	C4orf45	chromosome 4 open reading frame 45 [Source:HGNC Symbol;Acc:HGNC:26342]	0	0	0	0	N	0.9989	1	-0.02	DOWN	N	1	1	0.27	UP	-
TBIG014532	ENSG00000164129	4889	Y	NPY5R	neuropeptide Y receptor Y5 [Source:HGNC Symbol;Acc:HGNC:7958]	0	0	0.1	0.1	N	1	1	0	-	N	0.9826	1	0.27	UP	GO:0001601,GO:0001602,GO:0002675,GO:0002865,GO:0003151,GO:0003214,GO:0004930,GO:0004983,GO:0005737,GO:0005886,GO:0005887,GO:0007165,GO:0007186,GO:0007218,GO:0007268,GO:0007568,GO:0008284,GO:0014050,GO:0016020,GO:0016021,GO:0032229,GO:0042755,GO:0043005,GO:0043066,GO:0048661,GO:0060112,GO:0070374
TBIG014534	ENSG00000151005	84076	Y	TKTL2	transketolase like 2 [Source:HGNC Symbol;Acc:HGNC:25313]	0	0	0	0	N	-	-	-	-	N	-	-	-	-	GO:0003824,GO:0004802,GO:0005737,GO:0016740,GO:0046872
TBIG014545	ENSG00000248771	100505989	Y	SMIM31	small integral membrane protein 31 [Source:HGNC Symbol;Acc:HGNC:49638]	0	0	0	0	N	-	-	-	-	N	-	-	-	-	GO:0016020,GO:0016021
TBIG014547	ENSG00000248329	100506013	Y	APELA	apelin receptor early endogenous ligand [Source:HGNC Symbol;Acc:HGNC:48925]	0	0	0	0	N	-	-	-	-	N	-	-	-	-	GO:0001525,GO:0001570,GO:0005179,GO:0005576,GO:0005615,GO:0007275,GO:0007369,GO:0007492,GO:0007507,GO:0007509,GO:0007512,GO:0010469,GO:0016020,GO:0016021,GO:0030154,GO:0031704,GO:0035050,GO:0045766,GO:0045823,GO:0060183,GO:0060674,GO:0060976,GO:0070374,GO:0090133,GO:0090134,GO:1901165,GO:1903589,GO:1904022
TBIG014556	ENSG00000183439	391712	Y	TRIM61	tripartite motif containing 61 [Source:HGNC Symbol;Acc:HGNC:24339]	0	0	0	0	N	-	-	-	-	N	-	-	-	-	GO:0005622,GO:0008270,GO:0046872
TBIG014563	ENSG00000176979	166655	Y	TRIM60	tripartite motif containing 60 [Source:HGNC Symbol;Acc:HGNC:21162]	0	0	0	0	N	-	-	-	-	N	-	-	-	-	GO:0005622,GO:0008270,GO:0046872
TBIG014567	ENSG00000250374	None	Y	TRIM75P	tripartite motif containing 75, pseudogene [Source:HGNC Symbol;Acc:HGNC:32686]	0	0	0	0	N	-	-	-	-	N	-	-	-	-	GO:0005615,GO:0005622,GO:0008270,GO:0046872
TBIG014580	ENSG00000038295	7092	Y	TLL1	tolloid like 1 [Source:HGNC Symbol;Acc:HGNC:11843]	0	0	0	0	N	-	-	-	-	N	-	-	-	-	GO:0001501,GO:0004222,GO:0004252,GO:0005509,GO:0005576,GO:0006508,GO:0007275,GO:0008233,GO:0008237,GO:0008270,GO:0016020,GO:0016021,GO:0016787,GO:0022617,GO:0030154,GO:0046872
TBIG014584	ENSG00000196104	50859	Y	SPOCK3	SPARC (osteonectin), cwcv and kazal like domains proteoglycan 3 [Source:HGNC Symbol;Acc:HGNC:13565]	0	0.05	0.07	0.12	N	1	1	-0.02	DOWN	N	0.9826	1	0.27	UP	GO:0004857,GO:0005509,GO:0005518,GO:0005539,GO:0005576,GO:0005615,GO:0008191,GO:0010466,GO:0010951,GO:0019800,GO:0030414,GO:0050840,GO:2000146
TBIG014592	ENSG00000109511	11199	Y	ANXA10	annexin A10 [Source:HGNC Symbol;Acc:HGNC:534]	0	0	0	0	N	-	-	-	-	N	-	-	-	-	GO:0005509,GO:0005515,GO:0005544
TBIG014602	ENSG00000279384	None	Y	AC080188.2	TEC	0	0.48	0.41	0.89	N	0.4712	1	2.3	UP	N	0.5127	1	2.27	UP	-
TBIG014636	ENSG00000174473	442117	Y	GALNTL6	polypeptide N-acetylgalactosaminyltransferase like 6 [Source:HGNC Symbol;Acc:HGNC:33844]	0	0	0	0	N	1	1	-0.02	DOWN	N	1	1	0	-	GO:0000139,GO:0004653,GO:0005794,GO:0006486,GO:0016020,GO:0016021,GO:0016740,GO:0016757,GO:0018243,GO:0030246,GO:0046872
TBIG014650	ENSG00000164107	9464	Y	HAND2	heart and neural crest derivatives expressed 2 [Source:HGNC Symbol;Acc:HGNC:4808]	0	0	0	0	N	-	-	-	-	N	-	-	-	-	GO:0000790,GO:0000977,GO:0000981,GO:0001077,GO:0001525,GO:0001701,GO:0001947,GO:0001967,GO:0003007,GO:0003219,GO:0003253,GO:0003266,GO:0003278,GO:0003357,GO:0003677,GO:0003680,GO:0003713,GO:0005515,GO:0005634,GO:0005667,GO:0006355,GO:0006366,GO:0007275,GO:0007507,GO:0007512,GO:0008134,GO:0010463,GO:0010613,GO:0010628,GO:0010629,GO:0010667,GO:0014032,GO:0030154,GO:0032991,GO:0033613,GO:0034103,GO:…
TBIG014667	ENSG00000145451	8001	Y	GLRA3	glycine receptor alpha 3 [Source:HGNC Symbol;Acc:HGNC:4328]	0	0.01	0	0.01	N	1	1	-0.02	DOWN	N	1	1	0	-	GO:0004888,GO:0005216,GO:0005230,GO:0005254,GO:0005886,GO:0005887,GO:0006811,GO:0006821,GO:0007165,GO:0007218,GO:0007268,GO:0016020,GO:0016021,GO:0016594,GO:0016934,GO:0016935,GO:0022824,GO:0022852,GO:0030054,GO:0030425,GO:0034220,GO:0034707,GO:0042391,GO:0042995,GO:0043005,GO:0043200,GO:0043204,GO:0045202,GO:0045211,GO:0046872,GO:0050877,GO:0051260,GO:0060012,GO:0060079,GO:1902476
TBIG014684	ENSG00000164122	140458	Y	ASB5	ankyrin repeat and SOCS box containing 5 [Source:HGNC Symbol;Acc:HGNC:17180]	0	0.09	0	0.09	N	1	1	-0.02	DOWN	N	1	1	0	-	GO:0005829,GO:0016567,GO:0035556,GO:0043687,GO:0045732
TBIG014730	ENSG00000230219	403315	Y	FAM92A1P2	family with sequence similarity 92 member A1 pseudogene 2 [Source:HGNC Symbol;Acc:HGNC:32287]	0	0	0	0	N	-	-	-	-	N	-	-	-	-	-
TBIG014736	ENSG00000177300	53842	Y	CLDN22	claudin 22 [Source:HGNC Symbol;Acc:HGNC:2044]	0	0	0.01	0.01	N	-	-	-	-	N	-	-	-	-	GO:0005198,GO:0005886,GO:0005923,GO:0016020,GO:0016021,GO:0016338,GO:0030054,GO:0042802
TBIG014737	ENSG00000185758	100132463	Y	CLDN24	claudin 24 [Source:HGNC Symbol;Acc:HGNC:37200]	0	0	0	0	N	0.9989	1	-0.02	DOWN	N	1	1	0.27	UP	GO:0005198,GO:0005886,GO:0005923,GO:0016020,GO:0016021,GO:0030054
TBIG014753	ENSG00000283355	None	Y	AC074194.2	TEC	0	0.08	0.11	0.19	N	0.8481	1	0.98	UP	N	0.8058	1	1.27	UP	-
TBIG014772	ENSG00000249138	643036	Y	SLED1	proteoglycan 3 pseudogene [Source:NCBI gene;Acc:643036]	0	0	0.17	0.17	N	1	1	0	-	N	0.9826	1	0.27	UP	-
TBIG014779	ENSG00000279460	None	Y	AC112243.1	TEC	0	0	0	0	N	-	-	-	-	N	-	-	-	-	-
TBIG014808	ENSG00000279943	651430	Y	FLJ38576	uncharacterized LOC651430 [Source:NCBI gene;Acc:651430]	0	0.18	0.09	0.27	N	0.4712	1	2.3	UP	N	0.8058	1	1.27	UP	-
TBIG014810	ENSG00000164344	3818	Y	KLKB1	kallikrein B1 [Source:HGNC Symbol;Acc:HGNC:6371]	0	0.22	0.09	0.31	N	0.2058	1	3.15	UP	N	0.646	1	1.86	UP	GO:0002542,GO:0004252,GO:0004497,GO:0005506,GO:0005515,GO:0005576,GO:0005615,GO:0005886,GO:0006508,GO:0006954,GO:0007596,GO:0007597,GO:0007599,GO:0008233,GO:0008236,GO:0016491,GO:0016705,GO:0016787,GO:0020037,GO:0022617,GO:0031638,GO:0031639,GO:0042730,GO:0046872,GO:0051919,GO:0055114,GO:0070062
TBIG014811	ENSG00000088926	2160	Y	F11	coagulation factor XI [Source:HGNC Symbol;Acc:HGNC:3529]	0	0	0	0	N	-	-	-	-	N	-	-	-	-	GO:0004252,GO:0005515,GO:0005576,GO:0005615,GO:0005886,GO:0006508,GO:0007596,GO:0007597,GO:0007599,GO:0008201,GO:0008233,GO:0008236,GO:0016020,GO:0016787,GO:0030193,GO:0031639,GO:0051919,GO:0070009,GO:0070062
TBIG014814	ENSG00000272297	None	Y	AC018709.1	novel protein	0	0	0	0	N	1	1	0	-	N	0.9826	1	0.27	UP	GO:0007186,GO:0008502,GO:0016020,GO:0016021
TBIG014833	ENSG00000179059	132625	Y	ZFP42	ZFP42 zinc finger protein [Source:HGNC Symbol;Acc:HGNC:30949]	0	0.45	0.09	0.54	N	0.2107	1	3.57	UP	N	0.9586	1	1.27	UP	GO:0000122,GO:0000790,GO:0000978,GO:0000980,GO:0000981,GO:0001078,GO:0001103,GO:0003676,GO:0003677,GO:0003700,GO:0005634,GO:0005667,GO:0005737,GO:0006355,GO:0006357,GO:0008584,GO:0008585,GO:0031519,GO:0043565,GO:0046872,GO:0051321
TBIG014837	ENSG00000184108	339976	Y	TRIML1	tripartite motif family like 1 [Source:HGNC Symbol;Acc:HGNC:26698]	0	0	0	0	N	-	-	-	-	N	-	-	-	-	GO:0007275,GO:0016567,GO:0016740,GO:0046872
TBIG014867	ENSG00000205097	448831	Y	FRG2	FSHD region gene 2 [Source:HGNC Symbol;Acc:HGNC:19136]	0	0	0	0	N	-	-	-	-	N	-	-	-	-	GO:0005634
TBIG014881	ENSG00000260596	100288687	Y	DUX4	double homeobox 4 [Source:HGNC Symbol;Acc:HGNC:50800]	0	0	0	0	N	-	-	-	-	N	-	-	-	-	GO:0000976,GO:0000978,GO:0001077,GO:0003677,GO:0005515,GO:0005634,GO:0005654,GO:0005730,GO:0005794,GO:0005829,GO:0006366,GO:0006915,GO:0008285,GO:0031965,GO:0045944,GO:0070317
TBIG014887	ENSG00000185028	389257	Y	LRRC14B	leucine rich repeat containing 14B [Source:HGNC Symbol;Acc:HGNC:37268]	0	0	0	0	N	1	1	-0.02	DOWN	N	0.9826	1	0.27	UP	GO:0005737
TBIG014888	ENSG00000261434	None	Y	AC021087.3	novel transcript, overlapping LRRC14B	0	0.23	0	0.23	N	1	1	-0.02	DOWN	N	1	1	0	-	-
TBIG014925	ENSG00000164363	348932	Y	SLC6A18	solute carrier family 6 member 18 [Source:HGNC Symbol;Acc:HGNC:26441]	0	0.15	0.1	0.25	N	1	1	0.4	UP	N	1	1	-0.31	DOWN	GO:0003333,GO:0005328,GO:0005886,GO:0005887,GO:0006836,GO:0006865,GO:0015171,GO:0015175,GO:0015293,GO:0015804,GO:0016020,GO:0016021,GO:0016324,GO:0031526,GO:0055085
TBIG014947	ENSG00000279222	None	Y	AC025183.3	tec	0	0	0	0	N	-	-	-	-	N	-	-	-	-	-
TBIG014996	ENSG00000278913	None	Y	AC026797.1	tec	0	0	0	0	N	-	-	-	-	N	-	-	-	-	-
TBIG015000	ENSG00000215218	134111	Y	UBE2QL1	ubiquitin conjugating enzyme E2 Q family like 1 [Source:HGNC Symbol;Acc:HGNC:37269]	0	0.02	0	0.02	N	1	1	-0.02	DOWN	N	1	1	0	-	GO:0000166,GO:0005515,GO:0005524,GO:0005634,GO:0005886,GO:0016567,GO:0016740,GO:0061631
TBIG015024	ENSG00000078295	108	Y	ADCY2	adenylate cyclase 2 [Source:HGNC Symbol;Acc:HGNC:233]	0	0.01	0	0.01	N	1	1	-0.02	DOWN	N	1	1	0	-	GO:0000166,GO:0000287,GO:0003091,GO:0004016,GO:0005524,GO:0005622,GO:0005737,GO:0005886,GO:0005887,GO:0006171,GO:0007186,GO:0007188,GO:0007189,GO:0007193,GO:0008179,GO:0009190,GO:0016020,GO:0016021,GO:0016829,GO:0016849,GO:0019933,GO:0030145,GO:0030425,GO:0035556,GO:0045121,GO:0046872,GO:0046982,GO:0071377,GO:1904322
TBIG015031	ENSG00000280338	None	Y	AC091941.1	tec	0	0	0	0	N	-	-	-	-	N	-	-	-	-	-
TBIG015032	ENSG00000280251	None	Y	AC091912.2	tec	0	0	0	0	N	-	-	-	-	N	-	-	-	-	-
TBIG015040	ENSG00000279075	None	Y	AC091965.5	TEC	0	0	0	0	N	1	1	0.4	UP	N	1	1	0.27	UP	-
TBIG015043	ENSG00000279097	None	Y	AC091953.2	tec	0	0	0	0	N	-	-	-	-	N	-	-	-	-	-
TBIG015044	ENSG00000279264	None	Y	AC091953.4	tec	0	0	0	0	N	-	-	-	-	N	-	-	-	-	-
TBIG015047	ENSG00000279002	None	Y	AC091953.1	tec	0	0	0	0	N	-	-	-	-	N	-	-	-	-	-
TBIG015048	ENSG00000280373	None	Y	AC091953.5	tec	0	0	0	0	N	-	-	-	-	N	-	-	-	-	-
TBIG015049	ENSG00000279125	None	Y	AC091953.3	TEC	0	0	0	0	N	-	-	-	-	N	-	-	-	-	-
TBIG015050	ENSG00000280438	None	Y	AC091932.4	tec	0	0	0	0	N	-	-	-	-	N	-	-	-	-	-
TBIG015051	ENSG00000278877	None	Y	AC091932.2	tec	0	0	0	0	N	-	-	-	-	N	-	-	-	-	-
TBIG015053	ENSG00000280185	None	Y	AC091932.3	tec	0	0	0	0	N	-	-	-	-	N	-	-	-	-	-
TBIG015055	ENSG00000279635	None	Y	AC091895.1	tec	0	0	0	0	N	-	-	-	-	N	-	-	-	-	-
TBIG015060	ENSG00000279698	None	Y	AC027335.2	TEC	0	0	0	0	N	-	-	-	-	N	-	-	-	-	-
TBIG015065	ENSG00000248525	None	Y	AC026787.1	novel transcript, overlapping TAS2R1	0	0	0	0	N	-	-	-	-	N	-	-	-	-	-
TBIG015066	ENSG00000169777	50834	Y	TAS2R1	taste 2 receptor member 1 [Source:HGNC Symbol;Acc:HGNC:14909]	0	0	0	0	N	-	-	-	-	N	-	-	-	-	GO:0001580,GO:0004930,GO:0005886,GO:0007165,GO:0007186,GO:0008527,GO:0016020,GO:0016021,GO:0033038,GO:0050896,GO:0050909
TBIG015070	ENSG00000279011	None	Y	AC091905.2	tec	0	0	0	0	N	-	-	-	-	N	-	-	-	-	-
TBIG015071	ENSG00000279755	None	Y	AC091905.3	tec	0	0	0	0	N	-	-	-	-	N	-	-	-	-	-
TBIG015072	ENSG00000278874	None	Y	AC091905.1	tec	0	0	0	0	N	-	-	-	-	N	-	-	-	-	-
TBIG015073	ENSG00000280016	None	Y	AC091905.4	tec	0	0	0	0	N	-	-	-	-	N	-	-	-	-	-
TBIG015075	ENSG00000280449	None	Y	AC034229.6	tec	0	0	0	0	N	-	-	-	-	N	-	-	-	-	-
TBIG015076	ENSG00000280368	None	Y	AC034229.5	tec	0	0	0	0	N	-	-	-	-	N	-	-	-	-	-
TBIG015088	ENSG00000280369	None	Y	AC012640.5	tec	0	0	0	0	N	-	-	-	-	N	-	-	-	-	-
TBIG015099	ENSG00000280017	None	Y	AC112200.2	TEC	0	0	0	0	N	-	-	-	-	N	-	-	-	-	-
TBIG015100	ENSG00000279450	None	Y	AC112200.1	TEC	0	0	0	0	N	-	-	-	-	N	-	-	-	-	-
TBIG015105	ENSG00000279979	None	Y	AC012629.4	tec	0	0	0	0	N	-	-	-	-	N	-	-	-	-	-
TBIG015106	ENSG00000278865	None	Y	AC012629.3	tec	0	0	0	0	N	-	-	-	-	N	-	-	-	-	-
TBIG015110	ENSG00000169862	1501	Y	CTNND2	catenin delta 2 [Source:HGNC Symbol;Acc:HGNC:2516]	0	0	0	0	N	-	-	-	-	N	-	-	-	-	GO:0005515,GO:0005634,GO:0005737,GO:0005886,GO:0005911,GO:0005912,GO:0005913,GO:0007043,GO:0007155,GO:0007165,GO:0007275,GO:0008013,GO:0014069,GO:0016055,GO:0030054,GO:0030425,GO:0042995,GO:0043204,GO:0045296,GO:0050808,GO:0060828,GO:0060997,GO:0098609
TBIG015147	ENSG00000183654	441061	Y	2021-03-11	membrane associated ring-CH-type finger 11 [Source:HGNC Symbol;Acc:HGNC:33609]	0	0	0	0	N	-	-	-	-	N	-	-	-	-	GO:0008270,GO:0016020,GO:0016021,GO:0016567,GO:0016740,GO:0030659,GO:0031410,GO:0046872
TBIG015176	ENSG00000249662	102723526	Y	LINC02218	long intergenic non-protein coding RNA 2218 [Source:HGNC Symbol;Acc:HGNC:53085]	0	0	0	0	N	-	-	-	-	N	-	-	-	-	GO:0005634,GO:0006367,GO:0046982
TBIG015177	ENSG00000268799	None	Y	AC106774.4	novel histone H3 family member	0	0	0	0	N	-	-	-	-	N	-	-	-	-	-
TBIG015179	ENSG00000284373	None	Y	TAF11L2	TATA-box binding protein associated factor 11 like 2 [Source:HGNC Symbol;Acc:HGNC:53845]	0	0	0	0	N	-	-	-	-	N	-	-	-	-	GO:0003713,GO:0005634,GO:0005669,GO:0006367,GO:0008134,GO:0046982,GO:0051123,GO:1903508
TBIG015182	ENSG00000284439	None	Y	TAF11L3	TATA-box binding protein associated factor 11 like 3 [Source:HGNC Symbol;Acc:HGNC:53846]	0	0	0	0	N	-	-	-	-	N	-	-	-	-	GO:0005634,GO:0006367,GO:0046982
TBIG015183	ENSG00000284283	None	Y	TAF11L4	TATA-box binding protein associated factor 11 like 4 [Source:HGNC Symbol;Acc:HGNC:53847]	0	0	0	0	N	-	-	-	-	N	-	-	-	-	GO:0005634,GO:0006367,GO:0046982
TBIG015184	ENSG00000284234	None	Y	TAF11L5	TATA-box binding protein associated factor 11 like 5 [Source:HGNC Symbol;Acc:HGNC:53848]	0	0	0	0	N	-	-	-	-	N	-	-	-	-	GO:0005634,GO:0006367,GO:0046982
TBIG015185	ENSG00000284042	None	Y	TAF11L6	TATA-box binding protein associated factor 11 like 6 [Source:HGNC Symbol;Acc:HGNC:53849]	0	0	0	0	N	-	-	-	-	N	-	-	-	-	GO:0005634,GO:0006367,GO:0046982
TBIG015186	ENSG00000284465	None	Y	TAF11L7	TATA-box binding protein associated factor 11 like 7 [Source:HGNC Symbol;Acc:HGNC:53850]	0	0	0	0	N	-	-	-	-	N	-	-	-	-	GO:0005634,GO:0006367,GO:0046982
TBIG015188	ENSG00000283967	None	Y	TAF11L8	TATA-box binding protein associated factor 11 like 8 [Source:HGNC Symbol;Acc:HGNC:53851]	0	0	0	0	N	-	-	-	-	N	-	-	-	-	GO:0005634,GO:0006367,GO:0046982
TBIG015189	ENSG00000283988	None	Y	TAF11L9	TATA-box binding protein associated factor 11 like 9 [Source:HGNC Symbol;Acc:HGNC:53852]	0	0	0	0	N	-	-	-	-	N	-	-	-	-	GO:0005634,GO:0006367,GO:0046982
TBIG015190	ENSG00000284356	None	Y	TAF11L10	TATA-box binding protein associated factor 11 like 10 [Source:HGNC Symbol;Acc:HGNC:53853]	0	0	0	0	N	-	-	-	-	N	-	-	-	-	GO:0005634,GO:0006367,GO:0046982
TBIG015194	ENSG00000249156	None	Y	TAF11L12	TATA-box binding protein associated factor 11 like 12 [Source:HGNC Symbol;Acc:HGNC:53855]	0	0.06	0	0.06	N	1	1	-0.02	DOWN	N	1	1	0	-	GO:0005634,GO:0006367,GO:0046982
TBIG015198	ENSG00000283776	None	Y	TAF11L13	TATA-box binding protein associated factor 11 like 13 [Source:HGNC Symbol;Acc:HGNC:53856]	0	0	0	0	N	-	-	-	-	N	-	-	-	-	GO:0005634,GO:0006367,GO:0046982
TBIG015199	ENSG00000250782	None	Y	TAF11L14	TATA-box binding protein associated factor 11 like 14 [Source:HGNC Symbol;Acc:HGNC:53857]	0	0	0	0	N	-	-	-	-	N	-	-	-	-	GO:0005634,GO:0006367,GO:0046982
TBIG015204	ENSG00000269466	391769	Y	H3.Y	histone cluster 2, H3c pseudogene [Source:NCBI gene;Acc:391769]	0	0	0	0	N	-	-	-	-	N	-	-	-	-	GO:0000786,GO:0003677,GO:0005634,GO:0005694,GO:0046982
TBIG015237	ENSG00000168967	5369	Y	PMCHL1	pro-melanin concentrating hormone like 1 (pseudogene) [Source:HGNC Symbol;Acc:HGNC:9110]	0	0	0	0	N	-	-	-	-	N	-	-	-	-	-
TBIG015254	ENSG00000040731	1008	Y	CDH10	cadherin 10 [Source:HGNC Symbol;Acc:HGNC:1749]	0	0	0.11	0.11	N	1	1	0	-	N	0.9826	1	0.27	UP	GO:0005509,GO:0005886,GO:0005913,GO:0007043,GO:0007155,GO:0007156,GO:0008092,GO:0009986,GO:0016020,GO:0016021,GO:0016339,GO:0016342,GO:0034332,GO:0042803,GO:0044331,GO:0045296,GO:0046872,GO:0098609,GO:0098978,GO:0098982,GO:0099059,GO:0099060
TBIG015268	ENSG00000279671	None	Y	AC106754.2	TEC	0	0	0	0	N	-	-	-	-	N	-	-	-	-	-
TBIG015270	ENSG00000279531	None	Y	AC022140.2	TEC	0	0	0	0	N	-	-	-	-	N	-	-	-	-	-
TBIG015272	ENSG00000279869	None	Y	AC022418.1	TEC	0	0	0	0	N	-	-	-	-	N	-	-	-	-	-
TBIG015281	ENSG00000113100	1007	Y	CDH9	cadherin 9 [Source:HGNC Symbol;Acc:HGNC:1768]	0	0	0	0	N	-	-	-	-	N	-	-	-	-	GO:0003674,GO:0005509,GO:0005886,GO:0005913,GO:0007043,GO:0007155,GO:0007156,GO:0007416,GO:0008092,GO:0009986,GO:0016020,GO:0016021,GO:0016339,GO:0016342,GO:0034332,GO:0042803,GO:0044331,GO:0045296,GO:0046872,GO:0098609,GO:0099055,GO:0099056,GO:0099560
TBIG015306	ENSG00000280305	None	Y	AC018765.1	tec	0	0	0	0	N	-	-	-	-	N	-	-	-	-	-
TBIG015312	ENSG00000113361	1004	Y	CDH6	cadherin 6 [Source:HGNC Symbol;Acc:HGNC:1765]	0	0	0	0	N	-	-	-	-	N	-	-	-	-	GO:0005509,GO:0005886,GO:0005913,GO:0007043,GO:0007155,GO:0007156,GO:0007219,GO:0008092,GO:0009986,GO:0016020,GO:0016021,GO:0016339,GO:0016342,GO:0034332,GO:0042803,GO:0044331,GO:0045296,GO:0046872,GO:0098609
TBIG015363	ENSG00000182631	51289	Y	RXFP3	relaxin family peptide receptor 3 [Source:HGNC Symbol;Acc:HGNC:24883]	0	0	0	0	N	-	-	-	-	N	-	-	-	-	GO:0004930,GO:0004966,GO:0005886,GO:0005887,GO:0007165,GO:0007186,GO:0007218,GO:0008528,GO:0016020,GO:0016021,GO:0032467
TBIG015367	ENSG00000273294	100534612	Y	C1QTNF3-AMACR	C1QTNF3-AMACR readthrough (NMD candidate) [Source:HGNC Symbol;Acc:HGNC:49198]	0	0	0	0	N	-	-	-	-	N	-	-	-	-	GO:0005576,GO:0005581
TBIG015370	ENSG00000278900	None	Y	AC139792.2	TEC	0	0	0	0	N	-	-	-	-	N	-	-	-	-	-
TBIG015371	ENSG00000279995	None	Y	AC139792.3	TEC	0	0	0	0	N	-	-	-	-	N	-	-	-	-	-
TBIG015386	ENSG00000113492	64902	Y	AGXT2	alanine--glyoxylate aminotransferase 2 [Source:HGNC Symbol;Acc:HGNC:14412]	0	0	0	0	N	-	-	-	-	N	-	-	-	-	GO:0003824,GO:0005739,GO:0005759,GO:0008453,GO:0008483,GO:0009436,GO:0016740,GO:0019265,GO:0019481,GO:0030170,GO:0045429,GO:0046487,GO:0047305
TBIG015394	ENSG00000279737	None	Y	AC112204.3	TEC	0	0	0	0	N	-	-	-	-	N	-	-	-	-	-
TBIG015398	ENSG00000145626	133688	Y	UGT3A1	UDP glycosyltransferase family 3 member A1 [Source:HGNC Symbol;Acc:HGNC:26625]	0	0.03	0	0.03	N	1	1	-0.02	DOWN	N	0.9826	1	0.27	UP	GO:0008194,GO:0015020,GO:0016020,GO:0016021,GO:0016740,GO:0016757,GO:0016758,GO:0043231,GO:0043541
TBIG015407	ENSG00000164188	202151	Y	RANBP3L	RAN binding protein 3 like [Source:HGNC Symbol;Acc:HGNC:26353]	0	0	0.08	0.08	N	0.8432	1	-1.02	DOWN	N	1	1	-0.73	DOWN	GO:0005634,GO:0005643,GO:0005737,GO:0005813,GO:0006611,GO:0008536,GO:0045663,GO:0045668,GO:0046332,GO:0046907,GO:1901706
TBIG015413	ENSG00000279400	None	Y	AC008957.3	TEC	0	0	0	0	N	0.6607	1	-0.82	DOWN	N	0.4702	1	-1.53	DOWN	-
TBIG015432	ENSG00000168621	2668	Y	GDNF	glial cell derived neurotrophic factor [Source:HGNC Symbol;Acc:HGNC:4232]	0	0	0	0	N	-	-	-	-	N	-	-	-	-	GO:0000165,GO:0001656,GO:0001657,GO:0001658,GO:0001755,GO:0001759,GO:0001941,GO:0003337,GO:0005088,GO:0005102,GO:0005515,GO:0005576,GO:0005622,GO:0007165,GO:0007399,GO:0007411,GO:0007422,GO:0008083,GO:0008284,GO:0008344,GO:0010468,GO:0010469,GO:0021516,GO:0021784,GO:0030432,GO:0031175,GO:0032770,GO:0033603,GO:0042803,GO:0043066,GO:0043524,GO:0045597,GO:0045944,GO:0048255,GO:0048484,GO:0048485,GO:…
TBIG015457	ENSG00000082074	2533	Y	FYB1	FYN binding protein 1 [Source:HGNC Symbol;Acc:HGNC:4036]	0	0	0	0	N	-	-	-	-	N	-	-	-	-	GO:0005102,GO:0005515,GO:0005634,GO:0005737,GO:0005829,GO:0005886,GO:0006468,GO:0006607,GO:0006955,GO:0007165,GO:0008150,GO:0008289,GO:0015629,GO:0030054,GO:0035556,GO:0044877,GO:0050852,GO:0072659
TBIG015483	ENSG00000171495	133558	Y	MROH2B	maestro heat like repeat family member 2B [Source:HGNC Symbol;Acc:HGNC:26857]	0	0	0	0	N	1	1	0	-	N	0.9826	1	0.27	UP	GO:0001669,GO:0005737,GO:0005929,GO:0007283,GO:0010737,GO:0030154,GO:0031410,GO:0031514,GO:0036126,GO:0042995,GO:0097225
TBIG015484	ENSG00000039537	729	Y	C6	complement C6 [Source:HGNC Symbol;Acc:HGNC:1339]	0	0	0	0	N	1	1	0	-	N	0.9826	1	0.27	UP	GO:0001701,GO:0001970,GO:0002376,GO:0005515,GO:0005576,GO:0005579,GO:0006955,GO:0006956,GO:0006958,GO:0019835,GO:0030449,GO:0045087,GO:0045766,GO:0045917,GO:0070062
TBIG015523	ENSG00000188850	None	Y	AC114947.1	ribosomal protein, large, P1 (RPLP1) pseudogene	0	0	0	0	N	1	1	-0.02	DOWN	N	1	1	0	-	-
TBIG015533	ENSG00000279557	None	Y	AC010435.1	TEC	0	0	0	0	N	0.9298	1	-0.22	DOWN	N	0.9554	1	0.17	UP	-
TBIG015539	ENSG00000070193	2255	Y	FGF10	fibroblast growth factor 10 [Source:HGNC Symbol;Acc:HGNC:3666]	0	0	0	0	N	-	-	-	-	N	-	-	-	-	GO:0000132,GO:0000165,GO:0000187,GO:0001525,GO:0001656,GO:0001759,GO:0001823,GO:0001974,GO:0003338,GO:0004713,GO:0005088,GO:0005104,GO:0005111,GO:0005515,GO:0005576,GO:0005615,GO:0005634,GO:0005886,GO:0006935,GO:0007267,GO:0007368,GO:0007431,GO:0007435,GO:0008083,GO:0008201,GO:0008284,GO:0008285,GO:0008543,GO:0008544,GO:0008589,GO:0009880,GO:0009887,GO:0009986,GO:0010468,GO:0010469,GO:0010631,GO:…
TBIG015575	ENSG00000279470	None	Y	AC091903.1	TEC	0	0	0	0	N	-	-	-	-	N	-	-	-	-	-
TBIG015602	ENSG00000279638	None	Y	AC008873.1	TEC	0	0	0	0	N	-	-	-	-	N	-	-	-	-	-
TBIG015607	ENSG00000280159	None	Y	AC016583.1	tec	0	0	0	0	N	-	-	-	-	N	-	-	-	-	-
TBIG015614	ENSG00000113088	3003	Y	GZMK	granzyme K [Source:HGNC Symbol;Acc:HGNC:4711]	0	0	0	0	N	-	-	-	-	N	-	-	-	-	GO:0004252,GO:0005576,GO:0006508,GO:0008233,GO:0008236,GO:0016787
TBIG015619	ENSG00000145649	3001	Y	GZMA	granzyme A [Source:HGNC Symbol;Acc:HGNC:4708]	0	0	0	0	N	-	-	-	-	N	-	-	-	-	GO:0001772,GO:0004252,GO:0005515,GO:0005576,GO:0005634,GO:0006508,GO:0006915,GO:0006955,GO:0008233,GO:0008236,GO:0009617,GO:0016787,GO:0019835,GO:0032078,GO:0042803,GO:0043065,GO:0043392,GO:0051354,GO:0051603
TBIG015620	ENSG00000164287	166979	Y	CDC20B	cell division cycle 20B [Source:HGNC Symbol;Acc:HGNC:24222]	0	0	0	0	N	0.8655	1	-1.6	DOWN	N	0.7527	1	-1.31	DOWN	GO:0005515,GO:0010997,GO:0097027,GO:1904668
TBIG015632	ENSG00000279883	None	Y	AC010480.1	TEC	0	0	0	0	N	-	-	-	-	N	-	-	-	-	-
TBIG015637	ENSG00000152670	54514	Y	DDX4	DEAD-box helicase 4 [Source:HGNC Symbol;Acc:HGNC:18700]	0	0	0	0	N	-	-	-	-	N	-	-	-	-	GO:0000166,GO:0003676,GO:0004386,GO:0005524,GO:0005737,GO:0007140,GO:0007141,GO:0007275,GO:0007283,GO:0010529,GO:0016787,GO:0016887,GO:0030154,GO:0030317,GO:0031047,GO:0034587,GO:0043046,GO:0048471,GO:0051321,GO:0071546,GO:0071547,GO:1990511
TBIG015648	ENSG00000164512	79722	Y	ANKRD55	ankyrin repeat domain 55 [Source:HGNC Symbol;Acc:HGNC:25681]	0	0.05	0	0.05	N	1	1	-0.02	DOWN	N	1	1	0	-	-
TBIG015660	ENSG00000225940	101928448	Y	C5orf67	chromosome 5 open reading frame 67 [Source:HGNC Symbol;Acc:HGNC:51252]	0	0	0	0	N	-	-	-	-	N	-	-	-	-	-
TBIG015678	ENSG00000169067	345651	Y	ACTBL2	actin, beta like 2 [Source:HGNC Symbol;Acc:HGNC:17780]	0	0	0	0	N	0.8616	1	0.27	UP	N	0.524	1	-1.09	DOWN	GO:0000166,GO:0003674,GO:0005515,GO:0005524,GO:0005615,GO:0005737,GO:0005856,GO:0008150,GO:0070062
TBIG015686	ENSG00000175857	202309	Y	GAPT	GRB2 binding adaptor protein, transmembrane [Source:HGNC Symbol;Acc:HGNC:26588]	0	0	0	0	N	-	-	-	-	N	-	-	-	-	GO:0001782,GO:0002322,GO:0002381,GO:0005886,GO:0016020,GO:0016021,GO:0042113
TBIG015716	ENSG00000279985	None	Y	AC008498.2	novel transcript	0	0	0	0	N	-	-	-	-	N	-	-	-	-	-
TBIG015725	ENSG00000178722	285668	Y	C5orf64	chromosome 5 open reading frame 64 [Source:HGNC Symbol;Acc:HGNC:26744]	0	0	0	0	N	-	-	-	-	N	-	-	-	-	-
TBIG015743	ENSG00000248285	None	Y	AC122707.1	novel transcript, sense overlapping HTR1A	0	0	0	0	N	-	-	-	-	N	-	-	-	-	-
TBIG015744	ENSG00000178394	3350	Y	HTR1A	5-hydroxytryptamine receptor 1A [Source:HGNC Symbol;Acc:HGNC:5286]	0	0	0	0	N	-	-	-	-	N	-	-	-	-	GO:0001662,GO:0004930,GO:0004993,GO:0005515,GO:0005886,GO:0005887,GO:0007165,GO:0007186,GO:0007187,GO:0007198,GO:0007210,GO:0007268,GO:0007610,GO:0008283,GO:0008284,GO:0014062,GO:0016020,GO:0016021,GO:0030425,GO:0030594,GO:0035640,GO:0042053,GO:0042310,GO:0042428,GO:0046883,GO:0050795,GO:0051378,GO:0090722,GO:0098664
TBIG015747	ENSG00000186479	401190	Y	RGS7BP	regulator of G protein signaling 7 binding protein [Source:HGNC Symbol;Acc:HGNC:23271]	0	0	0	0	N	0.9989	1	-0.02	DOWN	N	1	1	0.27	UP	GO:0005634,GO:0005737,GO:0005886,GO:0007186,GO:0009968,GO:0016020
TBIG015751	ENSG00000145642	100132916	Y	SHISAL2B	shisa like 2B [Source:HGNC Symbol;Acc:HGNC:34236]	0	0	0	0	N	0.9989	1	-0.02	DOWN	N	1	1	0.27	UP	GO:0016020,GO:0016021
TBIG015836	ENSG00000248477	None	Y	AC139495.1	NLR family, apoptosis inhibitory protein (NAIP) pseudogene	0	0	0	0	N	0.9989	1	-0.02	DOWN	N	1	1	0.27	UP	-
TBIG015838	ENSG00000253203	653188	Y	GUSBP3	glucuronidase, beta pseudogene 3 [Source:HGNC Symbol;Acc:HGNC:37301]	0	0	0	0	N	1	1	0	-	N	0.9826	1	0.27	UP	-
TBIG015852	ENSG00000250687	None	Y	AC146944.2	NLR family, apoptosis inhibitory protein (NAIP) pseudogene	0	0	0	0	N	0.9989	1	-0.02	DOWN	N	1	1	0.27	UP	-
TBIG015857	ENSG00000172058	8293	Y	SERF1A	small EDRK-rich factor 1A [Source:HGNC Symbol;Acc:HGNC:10755]	0	0	0	0	N	-	-	-	-	N	-	-	-	-	GO:0003674,GO:0005575,GO:0007399,GO:0016020,GO:0016021
TBIG015869	ENSG00000169040	5370	Y	PMCHL2	pro-melanin concentrating hormone like 2 (pseudogene) [Source:HGNC Symbol;Acc:HGNC:9111]	0	0	0	0	N	1	1	-0.02	DOWN	N	1	1	0	-	-
TBIG015875	ENSG00000164326	9607	Y	CARTPT	CART prepropeptide [Source:HGNC Symbol;Acc:HGNC:24323]	0	0	0	0	N	-	-	-	-	N	-	-	-	-	GO:0000186,GO:0001678,GO:0003674,GO:0005184,GO:0005515,GO:0005576,GO:0005615,GO:0007165,GO:0007186,GO:0007218,GO:0007267,GO:0007268,GO:0008343,GO:0009267,GO:0010469,GO:0030141,GO:0032099,GO:0032812,GO:0032922,GO:0045671,GO:0045777,GO:0045779,GO:0046850,GO:0050796,GO:0051971,GO:0070093,GO:0070253
TBIG015885	ENSG00000261269	None	Y	AC093278.2	novel transcript, overlapping ZNF366	0	0	0	0	N	-	-	-	-	N	-	-	-	-	-
TBIG015886	ENSG00000178175	167465	Y	ZNF366	zinc finger protein 366 [Source:HGNC Symbol;Acc:HGNC:18316]	0	0	0	0	N	-	-	-	-	N	-	-	-	-	GO:0000122,GO:0000981,GO:0003676,GO:0003677,GO:0003714,GO:0005515,GO:0005634,GO:0030331,GO:0033147,GO:0043627,GO:0046872
TBIG015904	ENSG00000164325	134288	Y	TMEM174	transmembrane protein 174 [Source:HGNC Symbol;Acc:HGNC:28187]	0	0	0	0	N	-	-	-	-	N	-	-	-	-	GO:0005515,GO:0005783,GO:0005789,GO:0016020,GO:0016021
TBIG015957	ENSG00000189045	728780	Y	ANKDD1B	ankyrin repeat and death domain containing 1B [Source:HGNC Symbol;Acc:HGNC:32525]	0	0.04	0	0.04	N	0.8481	1	0.98	UP	N	1	1	0	-	GO:0007165
TBIG015979	ENSG00000164220	2151	Y	F2RL2	coagulation factor II thrombin receptor like 2 [Source:HGNC Symbol;Acc:HGNC:3539]	0	0.03	0.1	0.13	N	1	1	-0.02	DOWN	N	0.9826	1	0.27	UP	GO:0004435,GO:0004930,GO:0005515,GO:0005576,GO:0005886,GO:0005887,GO:0007165,GO:0007186,GO:0007596,GO:0007599,GO:0009611,GO:0015057,GO:0016020,GO:0016021,GO:0016324,GO:0030168,GO:0032991,GO:0035025,GO:0051482,GO:0070493
TBIG015988	ENSG00000145708	1393	Y	CRHBP	corticotropin releasing hormone binding protein [Source:HGNC Symbol;Acc:HGNC:2356]	0	0	0.05	0.05	N	0.6962	1	-1.6	DOWN	N	0.9223	1	-1.31	DOWN	GO:0001963,GO:0002125,GO:0005515,GO:0005576,GO:0005615,GO:0005622,GO:0005634,GO:0005767,GO:0005771,GO:0005874,GO:0006954,GO:0007165,GO:0007565,GO:0007611,GO:0009755,GO:0030141,GO:0030425,GO:0031045,GO:0035690,GO:0035865,GO:0042277,GO:0042445,GO:0043196,GO:0043204,GO:0043679,GO:0045055,GO:0048149,GO:0051424,GO:0051459,GO:0051460,GO:0071277,GO:0071314,GO:0071320,GO:0071356,GO:0071391,GO:0071392,GO:…
TBIG015990	ENSG00000285000	None	Y	AC008581.2	novel protein, AGGF1-ZBED3-AS1 readthrough	0	0	0.24	0.24	N	-	-	-	-	N	-	-	-	-	GO:0003676
TBIG015995	ENSG00000284762	8622	Y	AC022414.1	phosphodiesterase 8B [Source:NCBI gene;Acc:8622]	0	0	0	0	N	-	-	-	-	N	-	-	-	-	GO:0004114,GO:0007165,GO:0008081,GO:0016787,GO:0046872
TBIG016002	ENSG00000171540	23440	Y	OTP	orthopedia homeobox [Source:HGNC Symbol;Acc:HGNC:8518]	0	0	0	0	N	0.9989	1	-0.02	DOWN	N	1	1	0.27	UP	GO:0000981,GO:0002052,GO:0003677,GO:0005634,GO:0006355,GO:0006357,GO:0007275,GO:0007399,GO:0021879,GO:0021979,GO:0021985,GO:0030154,GO:0043565
TBIG016021	ENSG00000132840	23743	Y	BHMT2	betaine--homocysteine S-methyltransferase 2 [Source:HGNC Symbol;Acc:HGNC:1048]	0	0	0	0	N	-	-	-	-	N	-	-	-	-	GO:0000096,GO:0005737,GO:0005829,GO:0008168,GO:0008270,GO:0009086,GO:0016740,GO:0032259,GO:0033477,GO:0046500,GO:0046872,GO:0047150,GO:0061627,GO:0070062,GO:0071267
TBIG016040	ENSG00000113296	7060	Y	THBS4	thrombospondin 4 [Source:HGNC Symbol;Acc:HGNC:11788]	0	0	0	0	N	0.7112	1	0.51	UP	N	0.6626	1	0.6	UP	GO:0001938,GO:0001968,GO:0005178,GO:0005509,GO:0005515,GO:0005518,GO:0005576,GO:0005604,GO:0005615,GO:0005783,GO:0006986,GO:0007155,GO:0008083,GO:0008201,GO:0010469,GO:0016525,GO:0016529,GO:0031012,GO:0031594,GO:0034103,GO:0034976,GO:0043237,GO:0048266,GO:0048771,GO:0048812,GO:0050731,GO:0051260,GO:0051451,GO:0051781,GO:0070062,GO:0071603,GO:0090023
TBIG016050	ENSG00000164299	84654	Y	SPZ1	spermatogenic leucine zipper 1 [Source:HGNC Symbol;Acc:HGNC:30721]	0	0	0	0	N	-	-	-	-	N	-	-	-	-	GO:0003677,GO:0003700,GO:0005515,GO:0005634,GO:0005737,GO:0006355
TBIG016074	ENSG00000131730	1160	Y	CKMT2	creatine kinase, mitochondrial 2 [Source:HGNC Symbol;Acc:HGNC:1996]	0	0	0	0	N	0.5375	1	1.44	UP	N	0.9143	1	0.6	UP	GO:0000166,GO:0003824,GO:0004111,GO:0005524,GO:0005739,GO:0005743,GO:0006600,GO:0006936,GO:0016020,GO:0016301,GO:0016310,GO:0016740,GO:0016772
[truncated: 21,477 more rows]

## Sheet: Fig.3b, c, d
Fig. 3b						Fig. 3c					Fig. 3d
[truncated: 16 more rows]

## Sheet: Fig. 4h, i, j, k
Fig. 4h								Fig. 4i
	IgG			H3R17me2					IgG			H3R17me2
[truncated: 16 more rows]

## Sheet: Fig. 5d, e, f, h
Fig. 5d					Fig. 5e
[truncated: 31 more rows]

[truncated: 16 more sheets: Fig. 6c, d, g, h, i, j, Fig. S3a, b, c, d, e, g, Fig. S4a, b, Fig. S5b, Fig. S6, Fig. S8a, S10a, S11a,b, S12a,b, Fig. S8b, c, Fig. S10b, c, Fig. S11b, c, Fig. S14, Fig. S15a, b, c, Fig. S16, 17, 19, Fig. S17b, Fig. S18, Fig. S19a, b, c, Fig. S20]
